# Supplementary material for: A novel GntR-ABC efflux system mediates oxidative stress response, drug resistance, motility and virulence in Acinetobacter baumannii ATCC 17978
Source: Front Microbiol. 2026 Apr 9;17:1748186. doi: 10.3389/fmicb.2026.1748186 (PMC13104710; doi:10.3389/fmicb.2026.1748186)
Supplement: Supplementary file 2 [file Table_2.xlsx]

## Sheet: genomic_context_comparison
Nucleotide_Id	Genes_in_env	LCS_with_reference	Percent_synteny	Notes
NZ_CP018664	11	11	100	Reference_genome
NZ_CP045110	11	11	100
NZ_CP074585	11	11	100
NZ_CP064375	11	11	100
NZ_CP059040	11	11	100
NZ_CP046654	11	11	100
NZ_AP025740	11	11	100
NZ_CP059300	11	11	100
NZ_CP009257	11	11	100
NZ_CP090607	11	11	100
NZ_CP175835	11	11	100
NZ_CP175863	11	11	100
NZ_CP018254	11	11	100
NZ_CP096681	11	11	100
NZ_CP027611	11	11	100
NZ_CP076812	11	11	100
NZ_CP045645	11	11	100
NZ_CP077830	11	11	100
NZ_CP033869	11	11	100
NZ_CP175804	11	11	100
NZ_CP187579	11	11	100
NZ_CP048849	11	11	100
NZ_CP014528	11	11	100
NZ_CM125926	11	11	100
NZ_CP191627	11	11	100
NZ_CP091596	11	11	100
NZ_CP191638	11	11	100
NZ_AP031585	11	11	100
NZ_CP121345	11	11	100
NZ_CP191620	11	11	100
NZ_CP134570	11	11	100
NZ_CP134562	11	11	100
NZ_CP027528	11	11	100
NZ_CP191585	11	11	100
NZ_CP098791	11	11	100
NZ_CP144240	11	11	100
NZ_CP191603	11	11	100
NZ_CP191599	11	11	100
NZ_CP169298	11	11	100
NZ_CP050403	11	11	100
NZ_CP076821	11	11	100
NZ_CP041035	11	11	100
NZ_CP091172	11	11	100
NZ_CP191590	11	11	100
NZ_CP091364	11	11	100
NZ_CP154372	11	11	100
NZ_CP021326	11	11	100
NZ_CM125434	11	11	100
NZ_CP091367	11	11	100
NZ_CP109836	11	11	100
NZ_CP134580	11	11	100
NZ_CP060732	11	11	100
NZ_CP091358	11	11	100
NZ_CP131893	11	11	100
NZ_CP196985	11	11	100
NZ_CP096690	11	11	100
NZ_CP131901	11	11	100
NZ_CP072280	11	11	100
NZ_CP072295	11	11	100
NZ_CP072275	11	11	100
NZ_CP072290	11	11	100
NZ_CP072300	11	11	100
NZ_CP027178	11	11	100
NZ_CP045528	11	11	100
NZ_CP072270	11	11	100
NZ_CP087351	11	11	100
NZ_CP087354	11	11	100
NZ_CP026338	11	11	100
NZ_CP162145	11	11	100
NZ_CP156044	11	11	100
NZ_CP060029	11	11	100
NZ_CP010779	11	11	100
NZ_CP175642	11	11	100
NZ_CP013924	11	11	100
NZ_CP040050	11	11	100
NZ_CP175876	11	11	100
NZ_CP054302	11	11	100
NZ_CP096720	11	11	100
NZ_CP072398	11	11	100
NZ_CP096688	11	11	100
NZ_CP072285	11	11	100
NZ_CP096727	11	11	100
NZ_CP125855	11	11	100
NZ_CP174090	11	11	100
NZ_CP027183	11	11	100
NZ_CP077840	11	11	100
NZ_CP031383	11	11	100
NZ_CP014215	11	11	100
NZ_CP166770	11	11	100
NZ_CP199970	11	11	100
NZ_CP185768	11	11	100
NZ_CP096682	11	11	100
NZ_CP059729	11	11	100
NZ_CP091346	11	11	100
NZ_CP050911	11	11	100
NZ_CP096700	11	11	100
NZ_CP107605	11	11	100
NZ_CP012952	11	11	100
NZ_CP107590	11	11	100
NZ_CP096722	11	11	100
NZ_CP054416	11	11	100
NZ_CP096705	11	11	100
NZ_CP096768	11	11	100
NZ_CP134550	11	11	100
NZ_CP087317	11	11	100
NZ_CP130628	11	11	100
NZ_CP096707	11	11	100
NZ_CP091373	11	11	100
NZ_CP199308	11	11	100
NZ_CP104297	11	11	100
NZ_CP107587	11	11	100
NZ_CP155455	11	11	100
NZ_CP155721	11	11	100
NZ_CP099857	11	11	100
NZ_CP091328	11	11	100
NZ_CP096735	11	11	100
NZ_CP156933	11	11	100
NZ_CP096759	11	11	100
NZ_CP044519	11	11	100
NZ_CP191644	11	11	100
NZ_CP096764	11	11	100
NZ_CP179705	11	11	100
NZ_CP024576	11	11	100
NZ_CP050523	11	11	100
NZ_CP039341	11	11	100
NZ_CP140438	11	11	100
NZ_CP096766	11	11	100
NZ_CP115643	11	11	100
NZ_CP098795	11	11	100
NZ_CP179709	11	11	100
NZ_CM129970	11	11	100
NZ_CP166162	11	11	100
NZ_CP039343	11	11	100
NZ_CP096698	11	11	100
NZ_CP195683	11	11	100
NZ_LT594095	11	11	100
NZ_CP147665	11	11	100
NZ_CP061517	11	11	100
NZ_CP143348	11	11	100
NZ_CP066016	11	11	100
NZ_CP021782	11	11	100
NZ_CP190359	11	11	100
NZ_CM129839	11	11	100
NZ_CP129245	11	11	100
NZ_CP096717	11	11	100
NZ_CP087335	11	11	100
NZ_CP072122	11	11	100
NZ_CP142393	11	11	100
NZ_CP050907	11	11	100
NZ_CM128551	11	11	100
NZ_CP061519	11	11	100
NZ_CP094283	11	11	100
NZ_CP134547	11	11	100
NZ_CP144238	11	11	100
NZ_CP096686	11	11	100
NZ_CP131889	11	11	100
NZ_AP031583	11	11	100
NZ_CP121609	11	11	100
NZ_CP080452	11	11	100
NZ_CP157866	11	11	100
NZ_CP121598	11	11	100
NZ_CP121588	11	11	100
NZ_CP147862	11	11	100
NZ_CP061525	11	11	100
NZ_CP023026	11	11	100
NZ_CP134589	11	11	100
NZ_CP046549	11	11	100
NZ_CP132214	11	11	100
NZ_CP099858	11	11	100
NZ_CP096724	11	11	100
NZ_CP026711	11	11	100
NZ_CP131898	11	11	100
NZ_CP179872	11	11	100
NZ_CP096745	11	11	100
NZ_CP161992	11	11	100
NZ_CP179699	11	11	100
NZ_CP179696	11	11	100
NZ_CP096710	11	11	100
NZ_CP179702	11	11	100
NZ_CP096684	11	11	100
NZ_CM132596	11	11	100
NZ_CP085788	11	11	100
NZ_CP096696	11	11	100
NZ_CP130921	11	11	100
NZ_CP054560	11	11	100
NZ_CP091370	11	11	100
NZ_CP144563	11	11	100
NZ_CP096729	11	11	100
NZ_CP018143	11	11	100
NZ_CP130627	11	11	100
NZ_CP179692	11	11	100
NZ_CP096704	11	11	100
NZ_CP113074	11	11	100
NZ_CP169782	11	11	100
NZ_CP191244	11	11	100
NZ_CP065432	11	11	100
NZ_CP070358	11	11	100
NZ_CP050916	11	11	100
NZ_AP031576	11	11	100
NZ_CP175646	11	11	100
NZ_CP134571	11	11	100
NZ_CP096692	11	11	100
NZ_CP091361	11	11	100
NZ_CP040425	11	11	100
NZ_CM142742	11	11	100
NZ_CP091342	11	11	100
NZ_CP087304	11	11	100
NZ_CP018421	11	11	100
NZ_CP079942	11	11	100
NZ_CP143344	11	11	100
NZ_CP091341	11	11	100
NZ_CP160130	11	11	100
NZ_CP134599	11	11	100
NZ_CP191188	11	11	100
NZ_CP082952	11	11	100
NZ_CP017648	11	11	100
NZ_CP059041	11	11	100
NZ_CP117762	11	11	100
NZ_CP188770	11	11	100
NZ_CP017644	11	11	100
NZ_CP134560	11	11	100
NZ_CP149838	11	11	100
NZ_CP019034	11	11	100
NZ_AP031578	11	11	100
NZ_CP179869	11	11	100
NZ_CP121560	11	11	100
NZ_CP066235	11	11	100
NZ_CP050425	11	11	100
NZ_CP070362	11	11	100
NZ_CP195693	11	11	100
NZ_CP175882	11	11	100
NZ_CP051474	11	11	100
NZ_CP144559	11	11	100
NZ_CP159523	11	11	100
NZ_CP159624	11	11	100
NZ_CP159516	11	11	100
NZ_CP158366	11	11	100
NZ_CP159524	11	11	100
NZ_CP159526	11	11	100
NZ_CP159528	11	11	100
NZ_CP159517	11	11	100
NZ_CP159626	11	11	100
NZ_CP159625	11	11	100
NZ_CP159525	11	11	100
NZ_CP159527	11	11	100
NZ_CP159521	11	11	100
NZ_CP159522	11	11	100
NZ_AP014649	11	11	100
NZ_CP159519	11	11	100
NZ_CP050526	11	11	100
NZ_CP050421	11	11	100
NZ_CP024613	11	11	100
NZ_CP159518	11	11	100
NZ_CP106988	11	11	100
NZ_CP096894	11	11	100
NZ_CP175869	11	11	100
NZ_CP104295	11	11	100
NZ_CP077835	11	11	100
NZ_CP024418	11	11	100
NZ_CP050904	11	11	100
NZ_CP091357	11	11	100
NZ_CP144255	11	11	100
NZ_CP179707	11	11	100
NZ_CP121579	11	11	100
NZ_CP195705	11	11	100
NZ_CP066237	11	11	100
NZ_CP091338	11	11	100
NZ_CP140434	11	11	100
NZ_CP091333	11	11	100
NZ_CP091365	11	11	100
NZ_CP091375	11	11	100
NZ_CP121629	11	11	100
NZ_CP199977	11	11	100
NZ_CP066232	11	11	100
NZ_CP113078	11	11	100
NZ_CP121625	11	11	100
NZ_CP155458	11	11	100
NZ_CP142895	11	11	100
NZ_CP026707	11	11	100
NZ_CP027123	11	11	100
NZ_CP046554	11	11	100
NZ_AP023077	11	11	100
NZ_CP096757	11	11	100
NZ_CP091371	11	11	100
NZ_CP066229	11	11	100
NZ_CP024124	11	11	100
NZ_CP084721	11	11	100
NZ_CP084724	11	11	100
NZ_CP100305	11	11	100
NZ_CP114381	11	11	100
NZ_CP027246	11	11	100
NZ_CP016300	11	11	100
NZ_CP084733	11	11	100
NZ_CP084727	11	11	100
NZ_CP084730	11	11	100
NZ_CP159579	11	11	100
NZ_CP155637	11	11	100
NZ_CP155476	11	11	100
NZ_CP076804	11	11	100
NZ_CP023031	11	11	100
NZ_CP194388	11	11	100
NZ_CP199979	11	11	100
NZ_CP194386	11	11	100
NZ_CP096818	11	11	100
NZ_CP061514	11	11	100
NZ_CP061523	11	11	100
NZ_CP194387	11	11	100
NZ_CP175827	11	11	100
NZ_CP025266	11	11	100
NZ_AP031588	11	11	100
NZ_CP149831	11	11	100
NZ_CP137069	11	11	100
NZ_CP110462	11	11	100
NZ_CP050400	11	11	100
NZ_CP020578	11	11	100
NZ_CP017654	11	11	100
NZ_CP018256	11	11	100
NZ_CP046546	11	11	100
NZ_CP134558	11	11	100
NZ_CP134544	11	11	100
NZ_CP015121	11	11	100
NZ_CP157257	11	11	100
NZ_CP077826	11	11	100
NZ_CP077837	11	11	100
NZ_CP087321	11	11	100
NZ_CP195163	11	11	100
NZ_CP096714	11	11	100
NZ_CP091334	11	11	100
NZ_LT605059	11	11	100
NZ_CP023034	11	11	100
NZ_CP134595	11	11	100
NZ_CP102580	11	11	100
NZ_CP169779	11	11	100
NZ_CP175856	11	11	100
NZ_CP077832	11	11	100
NZ_CP069840	11	11	100
NZ_CP188275	11	11	100
NZ_CP121563	11	11	100
NZ_CP115632	11	11	100
NZ_CP033876	11	11	100
NZ_CP014539	11	11	100
NZ_CP091368	11	11	100
NZ_CP107603	11	11	100
NZ_CP194385	11	11	100
NZ_CP029569	11	11	100
NZ_CP194389	11	11	100
NZ_CP137059	11	11	100
NZ_CP039993	11	11	100
NZ_CP020584	11	11	100
NZ_CP091366	11	11	100
NZ_CP018677	11	11	100
NZ_CP101653	11	11	100
NZ_CP017656	11	11	100
NZ_CP102831	11	11	100
NZ_CP075321	11	11	100
NZ_CP064194	11	11	100
NZ_CP064203	11	11	100
NZ_CP074698	11	11	100
NZ_CP195703	11	11	100
NZ_CP043462	11	11	100
NZ_CP008706	11	11	100
NZ_CP020579	11	11	100
NZ_CP043953	11	11	100
NZ_CP195700	11	11	100
NZ_CP169839	11	11	100
NZ_CP074695	11	11	100
NZ_CP076736	11	11	100
NZ_CP076739	11	11	100
NZ_CP076742	11	11	100
NZ_CP023029	11	11	100
NZ_CP195698	11	11	100
NZ_CP016295	11	11	100
NZ_CP076817	11	11	100
NZ_CP175656	11	11	100
NZ_CP059542	11	11	100
NZ_CP190387	11	11	100
NZ_CP024611	11	11	100
NZ_CP050412	11	11	100
NZ_CP020574	11	11	100
NZ_CP107601	11	11	100
NZ_CP107585	11	11	100
NZ_CP169801	11	11	100
NZ_CP178354	11	11	100
NZ_CP016298	11	11	100
NZ_CP137064	11	11	100
NZ_CP071763	11	11	100
NZ_CP107610	11	11	100
NZ_CP107608	11	11	100
NZ_CP133706	11	11	100
NZ_CP107612	11	11	100
NZ_CP087331	11	11	100
NZ_CP160032	11	11	100
NZ_CP134574	11	11	100
NZ_CP042841	11	11	100
NZ_CP017642	11	11	100
NZ_CP039930	11	11	100
NZ_CP091353	11	11	100
NZ_CP134565	11	11	100
NZ_CP121595	11	11	100
NZ_CP136178	11	11	100
NZ_CP144249	11	11	100
NZ_CP107581	11	11	100
NZ_CP107579	11	11	100
NZ_CP043910	11	11	100
NZ_CP107583	11	11	100
NZ_CP163039	11	11	100
NZ_CP053034	11	11	100
NZ_CP107597	11	11	100
NZ_CP175853	11	11	100
NZ_CP142102	11	11	100
NZ_CP096731	11	11	100
NZ_CP050914	11	11	100
NZ_CP152383	11	11	100
NZ_CP046552	11	11	100
NZ_CP107595	11	11	100
NZ_CP107577	11	11	100
NZ_CP169773	11	11	100
NZ_CP096742	11	11	100
NZ_CP188278	11	11	100
NZ_CP116803	11	11	100
NZ_CP113080	11	11	100
NZ_CP116801	11	11	100
NZ_CP195695	11	11	100
NZ_CP104907	11	11	100
NZ_CP096734	11	11	100
NZ_CP096740	11	11	100
NZ_CM129912	11	11	100
NZ_CP043452	11	11	100
NZ_CP116387	11	11	100
NZ_CP104912	11	11	100
NZ_CP144247	11	11	100
NZ_CP032743	11	11	100
NZ_CP121583	11	11	100
NZ_CP050415	11	11	100
NZ_CP050388	11	11	100
NZ_CP146231	11	11	100
NZ_CP021342	11	11	100
NZ_CP199981	11	11	100
NZ_CP076807	11	11	100
NZ_CP030106	11	11	100
NZ_CP185463	11	11	100
NZ_CP137140	11	11	100
NZ_CP136172	11	11	100
NZ_CP035186	11	11	100
NZ_CP027607	11	11	100
NZ_CP121567	11	11	100
NZ_CP050401	11	11	100
NZ_CP043455	11	11	100
NZ_CP134597	11	11	100
NZ_CP034242	11	11	100
NZ_CP034243	11	11	100
NZ_AP022077	11	11	100
NZ_CP137071	11	11	100
NZ_CP134552	11	11	100
NZ_CP087298	11	11	100
NZ_CM142744	11	11	100
NZ_CP175648	11	11	100
NZ_CP035183	11	11	100
NZ_CP096693	11	11	100
NZ_LN997846	11	11	100
NZ_CM142746	11	11	100
NZ_CP115639	11	11	100
NZ_AP025531	11	11	100
NZ_CP061521	11	11	100
NZ_CP144252	11	11	100
NZ_CP091345	11	11	100
NZ_CP035184	11	11	100
NZ_CP113077	11	11	100
NZ_CP104751	11	11	100
NZ_CP159763	11	11	100
NZ_CP104786	11	11	100
NZ_CP157249	11	11	100
NZ_CP169805	11	11	100
NZ_CP043417	11	11	100
NZ_CP012006	11	11	100
NZ_CP086759	11	11	100
NZ_CP031444	11	11	100
NZ_CP043419	11	11	100
NZ_CP049314	11	11	100
NZ_CP145430	11	11	100
NZ_CP043418	11	11	100
NZ_CP190370	11	11	100
NZ_CP169828	11	11	100
NZ_CP134594	11	11	100
NZ_CP169852	11	11	100
NZ_CP035185	11	11	100
NZ_CP157255	11	11	100
NZ_CP134540	11	11	100
NZ_CP178386	11	11	100
NZ_CP157252	11	11	100
NZ_CP196468	11	11	100
NZ_CP124678	11	11	100
NZ_CP020581	11	11	100
NZ_CP099989	11	11	100
NZ_CP139836	11	11	100
NZ_CP137061	11	11	100
NZ_CP035043	11	11	100
NZ_CP096762	11	11	100
NZ_CP091343	11	11	100
NZ_CP020595	11	11	100
NZ_CP046898	11	11	100
NZ_CP134583	11	11	100
NZ_CP074710	11	11	100
NZ_CP035051	11	11	100
NZ_LN865143	11	11	100
NZ_CP019114	11	11	100
NZ_CP143346	11	11	100
NZ_CP175825	11	11	100
NZ_CP131944	11	11	100
NZ_CP050410	11	11	100
NZ_CP175843	11	11	100
NZ_CP044517	11	11	100
NZ_CP131950	11	11	100
NZ_CP175878	11	11	100
NZ_CP087348	11	11	100
NZ_CP191589	11	11	100
NZ_CP171791	11	11	100
NZ_CP131885	11	11	100
NZ_CP091350	11	11	100
NZ_CP139208	11	11	100
NZ_CP185445	11	11	100
NZ_CP185439	11	11	100
NZ_CP185442	11	11	100
NZ_CP091349	11	11	100
NZ_CP095091	11	11	100
NZ_CP196885	11	11	100
NZ_CP103413	11	11	100
NZ_CP115641	11	11	100
NZ_CP115637	11	11	100
NZ_CM129936	11	11	100
NZ_AP024802	11	11	100
NZ_CP134591	11	11	100
NZ_CP050390	11	11	100
NZ_CP169768	11	11	100
NZ_CP091359	11	11	100
NZ_CP169798	11	11	100
NZ_CP142100	11	11	100
NZ_CP107728	11	11	100
NZ_CP169788	11	11	100
NZ_CP115645	11	11	100
NZ_CP163382	11	11	100
NZ_CP187743	11	11	100
NZ_CP187746	11	11	100
NZ_CP187740	11	11	100
NZ_CP187749	11	11	100
NZ_CP035045	11	11	100
NZ_CP136173	11	11	100
NZ_CP039520	11	11	100
NZ_CP187755	11	11	100
NZ_CP187752	11	11	100
NZ_CP169795	11	11	100
NZ_CP024612	11	11	100
NZ_CP091347	11	11	100
NZ_CP020592	11	11	100
NZ_CP131896	11	11	100
NZ_CP053215	11	11	100
NZ_CP077828	11	11	100
NZ_CP030083	11	11	100
NZ_CP090182	11	11	100
NZ_CP076814	11	11	100
NZ_CP019217	11	11	100
NZ_CP060285	11	11	100
NZ_CP010781	11	11	100
NZ_CP125223	11	11	100
NZ_CP137066	11	11	100
NZ_CP043469	11	11	100
NZ_CP014541	11	11	100
NZ_CP134548	11	11	100
NZ_CP104908	11	11	100
NZ_CP185452	11	11	100
NZ_CP091173	11	11	100
NZ_CP091352	11	11	100
NZ_CP134564	11	11	100
NZ_CP079944	11	11	100
NZ_CP079931	11	11	100
NZ_CP188269	11	11	100
NZ_CP091335	11	11	100
NZ_CP099856	11	11	100
NZ_AP031577	11	11	100
NZ_CP107614	11	11	100
NZ_CP151078	11	11	100
NZ_CP155724	11	11	100
NZ_CP060504	11	11	100
NZ_CP169791	11	11	100
NZ_CP188287	11	11	100
NZ_CP032055	11	11	100
NZ_CP157260	11	11	100
NZ_CP169859	11	11	100
NZ_CP026750	11	11	100
NZ_CP144242	11	11	100
NZ_CP169833	11	11	100
NZ_CP084297	11	11	100
NZ_CP099855	11	11	100
NZ_CP142019	11	11	100
NZ_CP191658	11	11	100
NZ_CP125225	11	11	100
NZ_CP087594	11	11	100
NZ_CP023140	11	11	100
NZ_CP077846	11	11	100
NZ_CP117728	11	11	100
NZ_CP069851	11	11	100
NZ_CP157344	11	11	100
NZ_CP185767	11	11	100
NZ_CP096749	11	11	100
NZ_CP092485	11	11	100
NZ_CP050432	11	11	100
NZ_CP133070	11	11	100
NZ_CP175653	11	11	100
NZ_CP157342	11	11	100
NZ_CP020591	11	11	100
NZ_CP113442	11	11	100
NZ_CP199972	11	11	100
NZ_CP131903	11	11	100
NZ_CP014540	11	11	100
NZ_CP136165	11	11	100
NZ_CP136169	11	11	100
NZ_CP073060	11	11	100
NZ_CP065051	11	11	100
NZ_CP009534	11	11	100
NZ_CP091339	11	11	100
NZ_CP091340	11	11	100
NZ_CP035049	11	11	100
NZ_CP026761	11	11	100
NZ_CP107599	11	11	100
NZ_CP107616	11	11	100
NZ_CP020598	11	11	100
NZ_CP060011	11	11	100
NZ_CP107593	11	11	100
NZ_CP134549	11	11	100
NZ_CP169832	11	11	100
NZ_CP020590	11	11	100
NZ_CP178406	11	11	100
NZ_CP034092	11	11	100
NZ_CP056784	11	11	100
NZ_CP191668	11	11	100
NZ_CP178418	11	11	100
NZ_CP178412	11	11	100
NZ_CP169869	11	11	100
NZ_CP088895	11	11	100
NZ_CP048827	11	11	100
NZ_CP199964	11	11	100
NZ_CP139831	11	11	100
NZ_CP196959	11	11	100
NZ_CP087312	11	11	100
NZ_CP150097	11	11	100
NZ_CP088894	11	11	100
NZ_CP117759	11	11	100
NZ_CP012004	11	11	100
NZ_CP171396	11	11	100
NZ_CP171398	11	11	100
NZ_CP195991	11	11	100
NZ_CP121557	11	11	100
NZ_CP049363	11	11	100
NZ_CP091465	11	11	100
NZ_CM125920	11	11	100
NZ_CM125924	11	11	100
NZ_CM125922	11	11	100
NZ_CM125925	11	11	100
NZ_JBPTSM010000004	11	11	100
NZ_AP031580	11	11	100
NZ_CP007535	11	11	100
NZ_CP076801	11	11	100
NZ_CP136167	11	11	100
NZ_CP137075	11	11	100
NZ_CP087309	11	11	100
NZ_CP169848	11	11	100
NZ_CP014538	11	11	100
NZ_CP112860	11	11	100
NZ_CP133052	11	11	100
NZ_CP043180	11	11	100
NZ_CP136171	11	11	100
NZ_CP136166	11	11	100
NZ_CP173428	11	11	100
NZ_CP136181	11	11	100
NZ_CP136179	11	11	100
NZ_CP175832	11	11	100
NZ_CP136180	11	11	100
NZ_CP195996	11	11	100
NZ_CP169785	11	11	100
NZ_CP113069	11	11	100
NZ_CP162300	11	11	100
NZ_CP136182	11	11	100
NZ_CP185455	11	11	100
NZ_CP161999	11	11	100
NZ_CP102762	11	11	100
NZ_CP193655	11	11	100
NZ_CP038644	11	11	100
NZ_CP136168	11	11	100
NZ_CP112859	11	11	100
NZ_LN868200	11	11	100
NZ_CP059546	11	11	100
NZ_CP185458	11	11	100
NZ_CP197591	11	11	100
NZ_CP197592	11	11	100
NZ_CP058729	11	11	100
NZ_CP134601	11	11	100
NZ_CP087340	11	11	100
NZ_CP059547	11	11	100
NZ_CP169375	11	11	100
NZ_CP127906	11	11	100
NZ_OZ197095	11	11	100
NZ_CP123854	11	11	100
NZ_CP046536	11	11	100
NZ_CP128372	11	11	100
NZ_CP117764	11	11	100
NZ_CP041587	11	11	100
NZ_CP188291	11	11	100
NZ_CP059474	11	11	100
NZ_CP196001	11	11	100
NZ_CP139204	11	11	100
NZ_CP149800	11	11	100
NZ_CM129811	11	11	100
NZ_CP178250	11	11	100
NZ_CP134586	11	11	100
NZ_CP161986	11	11	100
NZ_CP161989	11	11	100
NZ_CP190363	11	11	100
NZ_CP191189	11	11	100
NZ_CP040080	11	11	100
NZ_CP049240	11	11	100
NZ_CP096812	11	11	100
NZ_CP161995	11	11	100
NZ_CP038258	11	11	100
NZ_CP113070	11	11	100
NZ_CP113071	11	11	100
NZ_CP113073	11	11	100
NZ_CP178253	11	11	100
NZ_CP059039	11	11	100
NZ_CP113072	11	11	100
NZ_CP194651	11	11	100
NZ_CP194656	11	11	100
NZ_AP022238	11	11	100
NZ_CP185772	11	11	100
NZ_CP012587	11	11	100
NZ_CP134555	11	11	100
NZ_CP169811	11	11	100
NZ_CP169819	11	11	100
NZ_CP190383	11	11	100
NZ_CP038262	11	11	100
NZ_CP185766	11	11	100
NZ_CP176840	11	11	100
NZ_CP195994	11	11	100
NZ_CP103338	11	11	100
NZ_CP043458	11	11	100
NZ_CP138324	11	11	100
NZ_CP191648	11	11	100
NZ_CP191669	11	11	100
NZ_CP134579	11	11	100
NZ_CP169842	11	11	100
NZ_CP091360	11	11	100
CP048102	11	11	100
CP196874	11	11	100
CP099784	11	11	100
CP196864	11	11	100
CP196871	11	11	100
CP196883	11	11	100
CP195691	11	11	100
NC_017162	11	11	100
NC_011586	11	11	100
NZ_CP001172	11	11	100
NZ_CP031380	11	11	100
NC_010611	11	11	100
NZ_CP053098	11	11	100
NZ_CP039025	11	11	100
NZ_CP033110	11	11	100
NZ_CP033108	11	11	100
NZ_CP058289	11	11	100
NC_010410	11	11	100
NC_021733	11	11	100
NC_021729	11	11	100
NZ_CP116680	11	11	100
NC_020547	11	11	100
NZ_CP007712	11	11	100
NC_017847	11	11	100
NC_017171	11	11	100
NC_018706	11	11	100
NC_023028	11	11	100
NZ_CP140420	10	10	90.91	Ref_diff:COG4774;Query_diff:
NZ_CP051869	10	10	90.91	Ref_diff:COG4774;Query_diff:
NZ_CP051875	10	10	90.91	Ref_diff:COG4774;Query_diff:
NZ_LS483472	10	10	90.91	Ref_diff:COG4774;Query_diff:
NZ_CP169872	10	10	90.91	Ref_diff:COG4774;Query_diff:
NZ_CP042931	11	10	90.91	Ref_diff:COG4774;Query_diff:COG3385
NZ_CP038500	10	10	90.91	Ref_diff:COG2059;Query_diff:
NZ_CP041148	11	10	90.91	Ref_diff:COG4774;Query_diff:
NZ_CP137073	11	10	90.91	Ref_diff:COG4774;Query_diff:COG3385
NZ_CP121612	10	10	90.91	Ref_diff:COG4774;Query_diff:
NZ_CP017646	10	10	90.91	Ref_diff:COG4774;Query_diff:
NZ_CP157480	11	10	90.91	Ref_diff:COG4774;Query_diff:COG3385
NZ_CP156041	10	10	90.91	Ref_diff:COG4774;Query_diff:
NZ_CP017652	11	10	90.91	Ref_diff:COG4774;Query_diff:COG3385
NZ_CP091348	11	10	90.91	Ref_diff:COG4774;Query_diff:COG3385
NZ_CP115621	11	10	90.91	Ref_diff:COG2059;Query_diff:COG3385
NZ_CP115623	11	10	90.91	Ref_diff:COG2059;Query_diff:COG3385
NZ_CP191379	10	10	90.91	Ref_diff:COG4774;Query_diff:
NZ_CP193653	11	10	90.91	Ref_diff:COG4774;Query_diff:COG3385
NZ_CP096738	10	10	90.91	Ref_diff:COG2059;Query_diff:
NZ_CP184613	11	10	90.91	Ref_diff:COG4774;Query_diff:COG3385
NZ_CP115626	11	10	90.91	Ref_diff:COG4774;Query_diff:COG3385
NZ_CP184601	11	10	90.91	Ref_diff:COG4774;Query_diff:COG4771
NZ_CP184603	11	10	90.91	Ref_diff:COG4774;Query_diff:COG3385
NZ_CP184583	11	10	90.91	Ref_diff:COG4774;Query_diff:COG3385
NZ_CP184599	11	10	90.91	Ref_diff:COG4774;Query_diff:COG3385
NZ_CP184591	11	10	90.91	Ref_diff:COG4774;Query_diff:COG3385
NZ_CP184587	11	10	90.91	Ref_diff:COG4774;Query_diff:COG3385
NZ_CP184609	11	10	90.91	Ref_diff:COG4774;Query_diff:COG3385
NZ_CP184593	11	10	90.91	Ref_diff:COG4774;Query_diff:COG3385
NZ_CP184597	11	10	90.91	Ref_diff:COG4774;Query_diff:COG3385
NZ_CP184605	11	10	90.91	Ref_diff:COG4774;Query_diff:COG3385
NZ_CP184611	11	10	90.91	Ref_diff:COG4774;Query_diff:COG3385
NZ_CP021321	10	10	90.91	Ref_diff:COG2059;Query_diff:
NZ_CP134553	10	10	90.91	Ref_diff:COG4774;Query_diff:
NZ_CP091363	10	10	90.91	Ref_diff:COG4774;Query_diff:
NZ_CP079743	10	10	90.91	Ref_diff:COG2059;Query_diff:
NZ_CP039518	10	10	90.91	Ref_diff:COG4774;Query_diff:
NZ_AP031581	10	10	90.91	Ref_diff:COG4774;Query_diff:
NZ_CP096575	10	10	90.91	Ref_diff:COG4774;Query_diff:
NZ_CP091336	11	10	90.91	Ref_diff:COG4774;Query_diff:COG3385
NZ_CP072305	10	10	90.91	Ref_diff:COG4774;Query_diff:
NZ_CP175841	11	10	90.91	Ref_diff:COG4774;Query_diff:COG1027
NZ_CP142892	11	10	90.91	Ref_diff:COG4774;Query_diff:COG3385
NZ_CP059548	10	10	90.91	Ref_diff:COG4774;Query_diff:
NZ_CP051862	10	10	90.91	Ref_diff:COG4774;Query_diff:
NZ_CP053218	12	10	90.91	Ref_diff:COG4774;Query_diff:,COG1027
CP058625	10	10	90.91	Ref_diff:COG4774;Query_diff:
CP099786	10	10	90.91	Ref_diff:COG2059;Query_diff:
CP184589	11	10	90.91	Ref_diff:COG4774;Query_diff:COG3385
CP184595	11	10	90.91	Ref_diff:COG4774;Query_diff:COG3385
CP142101	10	10	90.91	Ref_diff:COG2059;Query_diff:
NC_021726	10	10	90.91	Ref_diff:COG4774;Query_diff:
NZ_CP017152	12	10	90.91	Ref_diff:COG4774;Query_diff:COG3039,COG4774
NZ_AP013357	10	10	90.91	Ref_diff:COG4774;Query_diff:
NZ_CP179694	11	9	81.82	Ref_diff:COG0477,COG4774;Query_diff:COG2801,COG0477
NZ_CP179875	10	9	81.82	Ref_diff:COG0477,COG4774;Query_diff:COG4774
NZ_CP179880	10	9	81.82	Ref_diff:COG0477,COG4774;Query_diff:COG4774
NZ_CP047973	10	9	81.82	Ref_diff:COG0477,COG4774;Query_diff:COG4774
NZ_CP169866	11	9	81.82	Ref_diff:COG0477,COG4774;Query_diff:COG2801,COG0477
NZ_CM132687	10	9	81.82	Ref_diff:COG0477,COG4774;Query_diff:COG4774
NZ_CP134566	12	9	81.82	Ref_diff:COG0477,COG4774;Query_diff:COG3039,COG0477,
NZ_CP018332	10	9	81.82	Ref_diff:COG0477,COG4774;Query_diff:COG4774
CP035930	9	9	81.82	Ref_diff:COG2059,COG4774;Query_diff:
NZ_CP023020	11	8	72.73	Ref_diff:COG3536,COG0477,COG4774;Query_diff:,COG2801,COG2842
NZ_CP104347	11	8	72.73	Ref_diff:COG3536,COG0477,COG4774;Query_diff:,COG2801,COG2842
NZ_CP104448	11	8	72.73	Ref_diff:COG3536,COG0477,COG4774;Query_diff:,COG2801,COG2842
NZ_CP104351	11	8	72.73	Ref_diff:COG3536,COG0477,COG4774;Query_diff:,COG2801,COG2842
NZ_CP104340	10	8	72.73	Ref_diff:COG3536,COG0477,COG4774;Query_diff:COG2801,COG2842
NZ_CP104350	11	8	72.73	Ref_diff:COG3536,COG0477,COG4774;Query_diff:,COG2801,COG2842
NZ_CP104342	11	8	72.73	Ref_diff:COG3536,COG0477,COG4774;Query_diff:,COG2801,COG2842
NZ_CP104335	11	8	72.73	Ref_diff:COG3536,COG0477,COG4774;Query_diff:,COG2801,COG2842
NZ_CP134596	10	8	72.73	Ref_diff:COG2059,COG2188,COG1053;Query_diff:COG2059,COG2188
NZ_CP115629	10	8	72.73	Ref_diff:COG2059,COG2188,COG1053;Query_diff:COG2059,COG2188
NZ_AP024415	10	8	72.73	Ref_diff:COG2059,COG2188,COG1053;Query_diff:COG2059,COG2188
NZ_CP033243	11	8	72.73	Ref_diff:COG3536,COG0477,COG4774;Query_diff:,COG2801,COG2842
NZ_CP015364	11	8	72.73	Ref_diff:COG3536,COG0477,COG4774;Query_diff:,COG2801,COG2842
NZ_CP185448	10	8	72.73	Ref_diff:COG2059,COG2188,COG1053;Query_diff:COG2059,COG2188
NZ_CP185450	10	8	72.73	Ref_diff:COG2059,COG2188,COG1053;Query_diff:COG2059,COG2188
NZ_CP123993	9	8	72.73	Ref_diff:COG2059,COG0477,COG4774;Query_diff:COG4774
NZ_CP191634	10	7	63.64	Ref_diff:COG1413,COG3536,COG0477,COG4774;Query_diff:COG3536,COG0477,COG4774
NZ_CP191608	10	7	63.64	Ref_diff:COG1413,COG3536,COG0477,COG4774;Query_diff:COG3536,COG0477,COG4774
NZ_CP196930	10	7	63.64	Ref_diff:COG1413,COG3536,COG0477,COG4774;Query_diff:COG3536,COG0477,COG4774
NZ_CP096702	9	7	63.64	Ref_diff:COG1413,COG3536,COG0477,COG4774;Query_diff:COG3536,COG0477
NZ_CP191594	10	7	63.64	Ref_diff:COG1413,COG3536,COG0477,COG4774;Query_diff:COG3536,COG0477,COG4774
NZ_CP096755	10	7	63.64	Ref_diff:COG1413,COG3536,COG0477,COG4774;Query_diff:COG3536,COG0477,COG3385
NZ_CP096753	10	7	63.64	Ref_diff:COG1413,COG3536,COG0477,COG4774;Query_diff:COG3536,COG0477,COG3385
NZ_CP195679	10	7	63.64	Ref_diff:COG1413,COG3536,COG0477,COG4774;Query_diff:COG3536,COG0477,COG4774
NZ_CP020586	11	7	63.64	Ref_diff:COG2059,COG2188,COG1053,COG1146;Query_diff:COG2188,COG1053,COG1146,COG3385
NZ_CP077843	10	7	63.64	Ref_diff:COG1413,COG3536,COG0477,COG4774;Query_diff:COG3536,COG0477,COG4774
NZ_CP091452	10	7	63.64	Ref_diff:COG1413,COG3536,COG0477,COG4774;Query_diff:COG3328,COG3536,COG0477
NZ_CP184585	10	7	63.64	Ref_diff:COG2059,COG2188,COG1053,COG4774;Query_diff:COG3243,COG2226,COG3385
NZ_CP184607	10	7	63.64	Ref_diff:COG2059,COG2188,COG1053,COG4774;Query_diff:COG3243,COG2226,COG3385
NZ_CP010397	10	7	63.64	Ref_diff:COG1413,COG3536,COG0477,COG4774;Query_diff:COG3536,COG0477,COG4774
NZ_CP051866	10	7	63.64	Ref_diff:COG1413,COG3536,COG0477,COG4774;Query_diff:COG3536,COG0477,COG4774
NZ_CP191611	9	6	54.55	Ref_diff:COG2059,COG1413,COG3536,COG0477,COG4774;Query_diff:COG3536,COG0477,COG4774
NZ_AP031579	12	6	54.55	Ref_diff:COG1116,COG1413,COG3536,COG0477,COG4774;Query_diff:COG2826,COG1116,COG1413,COG3536,COG0477,COG4774
NZ_CM130065	9	6	54.55	Ref_diff:COG2059,COG2188,COG1053,COG0477,COG4774;Query_diff:COG2059,COG2188,COG4774
CP101889	7	6	54.55	Ref_diff:COG2059,COG2188,COG1053,COG0477,COG4774;Query_diff:COG2188
CP196891	9	5	45.45	Ref_diff:COG2059,COG2188,COG1053,COG1146,COG0477,COG4774;Query_diff:COG2059,COG2188,COG1053,COG4774

## Sheet: genomic_context
Organism_name	Nucleotide_Id	Env
Acinetobacter_baumannii	NZ_CP045110	WP_001186384.1__chromate efflux transporter__449aa__COG2059;WP_000080816.1__GntR family transcriptional regulator__247aa__COG2188;WP_000448784.1__fumarate reductase/succinate dehydrogenase flavoprotein subunit__577aa__COG1053;WP_000864073.1__4Fe-4S dicluster domain-containing protein__81aa__COG1146;WP_001249641.1__ABC transporter substrate-binding protein__476aa__COG0715;WP_000096307.1__ABC trans…
Acinetobacter_baumannii	NZ_CP074585	WP_001186384.1__chromate efflux transporter__449aa__COG2059;WP_000080816.1__GntR family transcriptional regulator__247aa__COG2188;WP_000448784.1__fumarate reductase/succinate dehydrogenase flavoprotein subunit__577aa__COG1053;WP_000864073.1__4Fe-4S dicluster domain-containing protein__81aa__COG1146;WP_001249641.1__ABC transporter substrate-binding protein__476aa__COG0715;WP_000096307.1__ABC trans…
Acinetobacter_baumannii	NZ_CP064375	WP_001186384.1__chromate efflux transporter__449aa__COG2059;WP_000080816.1__GntR family transcriptional regulator__247aa__COG2188;WP_000448784.1__fumarate reductase/succinate dehydrogenase flavoprotein subunit__577aa__COG1053;WP_000864073.1__4Fe-4S dicluster domain-containing protein__81aa__COG1146;WP_001249641.1__ABC transporter substrate-binding protein__476aa__COG0715;WP_000096307.1__ABC trans…
Acinetobacter_baumannii	NZ_CP059040	WP_001186384.1__chromate efflux transporter__449aa__COG2059;WP_000080816.1__GntR family transcriptional regulator__247aa__COG2188;WP_000448784.1__fumarate reductase/succinate dehydrogenase flavoprotein subunit__577aa__COG1053;WP_000864073.1__4Fe-4S dicluster domain-containing protein__81aa__COG1146;WP_001249641.1__ABC transporter substrate-binding protein__476aa__COG0715;WP_000096307.1__ABC trans…
Acinetobacter_baumannii	NZ_CP046654	WP_001186384.1__chromate efflux transporter__449aa__COG2059;WP_000080816.1__GntR family transcriptional regulator__247aa__COG2188;WP_000448784.1__fumarate reductase/succinate dehydrogenase flavoprotein subunit__577aa__COG1053;WP_000864073.1__4Fe-4S dicluster domain-containing protein__81aa__COG1146;WP_001249641.1__ABC transporter substrate-binding protein__476aa__COG0715;WP_000096307.1__ABC trans…
Acinetobacter_baumannii	NZ_AP025740	WP_001186384.1__chromate efflux transporter__449aa__COG2059;WP_000080816.1__GntR family transcriptional regulator__247aa__COG2188;WP_000448784.1__fumarate reductase/succinate dehydrogenase flavoprotein subunit__577aa__COG1053;WP_000864073.1__4Fe-4S dicluster domain-containing protein__81aa__COG1146;WP_001249641.1__ABC transporter substrate-binding protein__476aa__COG0715;WP_000096307.1__ABC trans…
Acinetobacter_baumannii	NZ_CP059300	WP_031965346.1__chromate efflux transporter__449aa__COG2059;WP_000080816.1__GntR family transcriptional regulator__247aa__COG2188;WP_031965345.1__fumarate reductase/succinate dehydrogenase flavoprotein subunit__577aa__COG1053;WP_031965343.1__4Fe-4S dicluster domain-containing protein__81aa__COG1146;WP_031965342.1__ABC transporter substrate-binding protein__476aa__COG0715;WP_000097136.1__ABC trans…
Acinetobacter_baumannii	NZ_CP009257	WP_001186380.1__chromate efflux transporter__449aa__COG2059;WP_000080820.1__GntR family transcriptional regulator__247aa__COG2188;WP_000448785.1__fumarate reductase/succinate dehydrogenase flavoprotein subunit__577aa__COG1053;WP_000864074.1__4Fe-4S dicluster domain-containing protein__81aa__COG1146;WP_024437284.1__ABC transporter substrate-binding protein__476aa__COG0715;WP_000096309.1__ABC trans…
Acinetobacter_baumannii	NZ_CP090607	WP_001186388.1__chromate efflux transporter__449aa__COG2059;WP_000080819.1__GntR family transcriptional regulator__247aa__COG2188;WP_000428993.1__fumarate reductase/succinate dehydrogenase flavoprotein subunit__577aa__COG1053;WP_000864073.1__4Fe-4S dicluster domain-containing protein__81aa__COG1146;WP_001249621.1__ABC transporter substrate-binding protein__476aa__COG0715;WP_000097138.1__ABC trans…
Acinetobacter_baumannii	NZ_CP175835	WP_045544166.1__chromate efflux transporter__449aa__COG2059;WP_045544165.1__GntR family transcriptional regulator__247aa__COG2188;WP_002047284.1__fumarate reductase/succinate dehydrogenase flavoprotein subunit__577aa__COG1053;WP_000864074.1__4Fe-4S dicluster domain-containing protein__81aa__COG1146;WP_045544164.1__ABC transporter substrate-binding protein__476aa__COG0715;WP_045544163.1__ABC trans…
Acinetobacter_baumannii	NZ_CP175863	WP_045544166.1__chromate efflux transporter__449aa__COG2059;WP_045544165.1__GntR family transcriptional regulator__247aa__COG2188;WP_002047284.1__fumarate reductase/succinate dehydrogenase flavoprotein subunit__577aa__COG1053;WP_000864074.1__4Fe-4S dicluster domain-containing protein__81aa__COG1146;WP_045544164.1__ABC transporter substrate-binding protein__476aa__COG0715;WP_045544163.1__ABC trans…
Acinetobacter_baumannii	NZ_CP018254	WP_001186380.1__chromate efflux transporter__449aa__COG2059;WP_000080820.1__GntR family transcriptional regulator__247aa__COG2188;WP_000448785.1__fumarate reductase/succinate dehydrogenase flavoprotein subunit__577aa__COG1053;WP_000864074.1__4Fe-4S dicluster domain-containing protein__81aa__COG1146;WP_024437284.1__ABC transporter substrate-binding protein__476aa__COG0715;WP_000096309.1__ABC trans…
Acinetobacter_baumannii	NZ_CP096681	WP_001186395.1__chromate efflux transporter__449aa__COG2059;WP_000080817.1__GntR family transcriptional regulator__247aa__COG2188;WP_000448792.1__fumarate reductase/succinate dehydrogenase flavoprotein subunit__577aa__COG1053;WP_000864074.1__4Fe-4S dicluster domain-containing protein__81aa__COG1146;WP_001249637.1__ABC transporter substrate-binding protein__476aa__COG0715;WP_000096311.1__ABC trans…
Acinetobacter_baumannii	NZ_CP027611	WP_001186380.1__chromate efflux transporter__449aa__COG2059;WP_000080820.1__GntR family transcriptional regulator__247aa__COG2188;WP_000448785.1__fumarate reductase/succinate dehydrogenase flavoprotein subunit__577aa__COG1053;WP_000864074.1__4Fe-4S dicluster domain-containing protein__81aa__COG1146;WP_024437284.1__ABC transporter substrate-binding protein__476aa__COG0715;WP_000096309.1__ABC trans…
Acinetobacter_baumannii	NZ_CP076812	WP_001186380.1__chromate efflux transporter__449aa__COG2059;WP_000080820.1__GntR family transcriptional regulator__247aa__COG2188;WP_000448785.1__fumarate reductase/succinate dehydrogenase flavoprotein subunit__577aa__COG1053;WP_000864074.1__4Fe-4S dicluster domain-containing protein__81aa__COG1146;WP_024437284.1__ABC transporter substrate-binding protein__476aa__COG0715;WP_000096309.1__ABC trans…
Acinetobacter_baumannii	NZ_CP045645	WP_020753120.1__chromate efflux transporter__449aa__COG2059;WP_000080821.1__GntR family transcriptional regulator__247aa__COG2188;WP_020753121.1__fumarate reductase/succinate dehydrogenase flavoprotein subunit__577aa__COG1053;WP_000864074.1__4Fe-4S dicluster domain-containing protein__81aa__COG1146;WP_001249636.1__ABC transporter substrate-binding protein__476aa__COG0715;WP_000096301.1__ABC trans…
Acinetobacter_baumannii	NZ_CP077830	WP_001186395.1__chromate efflux transporter__449aa__COG2059;WP_000080817.1__GntR family transcriptional regulator__247aa__COG2188;WP_000448792.1__fumarate reductase/succinate dehydrogenase flavoprotein subunit__577aa__COG1053;WP_000864074.1__4Fe-4S dicluster domain-containing protein__81aa__COG1146;WP_001249637.1__ABC transporter substrate-binding protein__476aa__COG0715;WP_000096311.1__ABC trans…
Acinetobacter_baumannii	NZ_CP033869	WP_001186380.1__chromate efflux transporter__449aa__COG2059;WP_000080820.1__GntR family transcriptional regulator__247aa__COG2188;WP_000448785.1__fumarate reductase/succinate dehydrogenase flavoprotein subunit__577aa__COG1053;WP_000864074.1__4Fe-4S dicluster domain-containing protein__81aa__COG1146;WP_024437284.1__ABC transporter substrate-binding protein__476aa__COG0715;WP_000096309.1__ABC trans…
Acinetobacter_baumannii	NZ_CP175804	WP_001186395.1__chromate efflux transporter__449aa__COG2059;WP_000080817.1__GntR family transcriptional regulator__247aa__COG2188;WP_000448792.1__fumarate reductase/succinate dehydrogenase flavoprotein subunit__577aa__COG1053;WP_000864074.1__4Fe-4S dicluster domain-containing protein__81aa__COG1146;WP_001249637.1__ABC transporter substrate-binding protein__476aa__COG0715;WP_000096311.1__ABC trans…
Acinetobacter_baumannii	NZ_CP187579	WP_001186388.1__chromate efflux transporter__449aa__COG2059;WP_000080819.1__GntR family transcriptional regulator__247aa__COG2188;WP_000428993.1__fumarate reductase/succinate dehydrogenase flavoprotein subunit__577aa__COG1053;WP_000864073.1__4Fe-4S dicluster domain-containing protein__81aa__COG1146;WP_001249621.1__ABC transporter substrate-binding protein__476aa__COG0715;WP_000097138.1__ABC trans…
Acinetobacter_baumannii	NZ_CP048849	WP_001186391.1__chromate efflux transporter__449aa__COG2059;WP_000080813.1__GntR family transcriptional regulator__247aa__COG2188;WP_000448791.1__fumarate reductase/succinate dehydrogenase flavoprotein subunit__577aa__COG1053;WP_000864072.1__4Fe-4S dicluster domain-containing protein__81aa__COG1146;WP_001249628.1__ABC transporter substrate-binding protein__476aa__COG0715;WP_000096310.1__ABC trans…
Acinetobacter_baumannii	NZ_CP014528	WP_020753120.1__chromate efflux transporter__449aa__COG2059;WP_000080821.1__GntR family transcriptional regulator__247aa__COG2188;WP_020753121.1__fumarate reductase/succinate dehydrogenase flavoprotein subunit__577aa__COG1053;WP_000864074.1__4Fe-4S dicluster domain-containing protein__81aa__COG1146;WP_001249636.1__ABC transporter substrate-binding protein__476aa__COG0715;WP_000096301.1__ABC trans…
Acinetobacter_baumannii	NZ_CM125926	WP_001186380.1__chromate efflux transporter__449aa__COG2059;WP_000080820.1__GntR family transcriptional regulator__247aa__COG2188;WP_000448785.1__fumarate reductase/succinate dehydrogenase flavoprotein subunit__577aa__COG1053;WP_000864074.1__4Fe-4S dicluster domain-containing protein__81aa__COG1146;WP_024437284.1__ABC transporter substrate-binding protein__476aa__COG0715;WP_000096309.1__ABC trans…
Acinetobacter_baumannii	NZ_CP191627	WP_001186380.1__chromate efflux transporter__449aa__COG2059;WP_000080820.1__GntR family transcriptional regulator__247aa__COG2188;WP_000448785.1__fumarate reductase/succinate dehydrogenase flavoprotein subunit__577aa__COG1053;WP_000864074.1__4Fe-4S dicluster domain-containing protein__81aa__COG1146;WP_024437284.1__ABC transporter substrate-binding protein__476aa__COG0715;WP_000096309.1__ABC trans…
Acinetobacter_baumannii	NZ_CP091596	WP_001186391.1__chromate efflux transporter__449aa__COG2059;WP_000080813.1__GntR family transcriptional regulator__247aa__COG2188;WP_000448791.1__fumarate reductase/succinate dehydrogenase flavoprotein subunit__577aa__COG1053;WP_000864072.1__4Fe-4S dicluster domain-containing protein__81aa__COG1146;WP_001249628.1__ABC transporter substrate-binding protein__476aa__COG0715;WP_000096310.1__ABC trans…
Acinetobacter_baumannii	NZ_CP191638	WP_001186380.1__chromate efflux transporter__449aa__COG2059;WP_000080820.1__GntR family transcriptional regulator__247aa__COG2188;WP_000448785.1__fumarate reductase/succinate dehydrogenase flavoprotein subunit__577aa__COG1053;WP_000864074.1__4Fe-4S dicluster domain-containing protein__81aa__COG1146;WP_024437284.1__ABC transporter substrate-binding protein__476aa__COG0715;WP_000096309.1__ABC trans…
Acinetobacter_baumannii	NZ_AP031585	WP_045544166.1__chromate efflux transporter__449aa__COG2059;WP_045544165.1__GntR family transcriptional regulator__247aa__COG2188;WP_002047284.1__fumarate reductase/succinate dehydrogenase flavoprotein subunit__577aa__COG1053;WP_000864074.1__4Fe-4S dicluster domain-containing protein__81aa__COG1146;WP_045544164.1__ABC transporter substrate-binding protein__476aa__COG0715;WP_045544163.1__ABC trans…
Acinetobacter_baumannii	NZ_CP121345	WP_001186395.1__chromate efflux transporter__449aa__COG2059;WP_000080817.1__GntR family transcriptional regulator__247aa__COG2188;WP_000448792.1__fumarate reductase/succinate dehydrogenase flavoprotein subunit__577aa__COG1053;WP_000864074.1__4Fe-4S dicluster domain-containing protein__81aa__COG1146;WP_001249637.1__ABC transporter substrate-binding protein__476aa__COG0715;WP_000096311.1__ABC trans…
Acinetobacter_baumannii	NZ_CP140420	WP_064192579.1__chromate efflux transporter__449aa__COG2059;WP_064192586.1__GntR family transcriptional regulator__247aa__COG2188;WP_032060073.1__fumarate reductase/succinate dehydrogenase flavoprotein subunit__577aa__COG1053;WP_000864074.1__4Fe-4S dicluster domain-containing protein__81aa__COG1146;WP_064192584.1__ABC transporter substrate-binding protein__476aa__COG0715;WP_070115131.1__ABC trans…
Acinetobacter_baumannii	NZ_CP191620	WP_001186380.1__chromate efflux transporter__449aa__COG2059;WP_000080820.1__GntR family transcriptional regulator__247aa__COG2188;WP_000448785.1__fumarate reductase/succinate dehydrogenase flavoprotein subunit__577aa__COG1053;WP_000864074.1__4Fe-4S dicluster domain-containing protein__81aa__COG1146;WP_024437284.1__ABC transporter substrate-binding protein__476aa__COG0715;WP_000096309.1__ABC trans…
Acinetobacter_baumannii	NZ_CP134570	WP_001186395.1__chromate efflux transporter__449aa__COG2059;WP_000080817.1__GntR family transcriptional regulator__247aa__COG2188;WP_000448792.1__fumarate reductase/succinate dehydrogenase flavoprotein subunit__577aa__COG1053;WP_000864074.1__4Fe-4S dicluster domain-containing protein__81aa__COG1146;WP_001249637.1__ABC transporter substrate-binding protein__476aa__COG0715;WP_000096311.1__ABC trans…
Acinetobacter_baumannii	NZ_CP134562	WP_020753120.1__chromate efflux transporter__449aa__COG2059;WP_000080821.1__GntR family transcriptional regulator__247aa__COG2188;WP_020753121.1__fumarate reductase/succinate dehydrogenase flavoprotein subunit__577aa__COG1053;WP_000864074.1__4Fe-4S dicluster domain-containing protein__81aa__COG1146;WP_001249636.1__ABC transporter substrate-binding protein__476aa__COG0715;WP_000096301.1__ABC trans…
Acinetobacter_baumannii	NZ_CP027528	WP_001186388.1__chromate efflux transporter__449aa__COG2059;WP_000080819.1__GntR family transcriptional regulator__247aa__COG2188;WP_000428993.1__fumarate reductase/succinate dehydrogenase flavoprotein subunit__577aa__COG1053;WP_000864073.1__4Fe-4S dicluster domain-containing protein__81aa__COG1146;WP_001249621.1__ABC transporter substrate-binding protein__476aa__COG0715;WP_000097138.1__ABC trans…
Acinetobacter_baumannii	NZ_CP191585	WP_001186380.1__chromate efflux transporter__449aa__COG2059;WP_000080820.1__GntR family transcriptional regulator__247aa__COG2188;WP_000448785.1__fumarate reductase/succinate dehydrogenase flavoprotein subunit__577aa__COG1053;WP_000864074.1__4Fe-4S dicluster domain-containing protein__81aa__COG1146;WP_024437284.1__ABC transporter substrate-binding protein__476aa__COG0715;WP_000096309.1__ABC trans…
Acinetobacter_baumannii	NZ_CP098791	WP_031965346.1__chromate efflux transporter__449aa__COG2059;WP_000080816.1__GntR family transcriptional regulator__247aa__COG2188;WP_031965345.1__fumarate reductase/succinate dehydrogenase flavoprotein subunit__577aa__COG1053;WP_031965343.1__4Fe-4S dicluster domain-containing protein__81aa__COG1146;WP_031965342.1__ABC transporter substrate-binding protein__476aa__COG0715;WP_000097136.1__ABC trans…
Acinetobacter_baumannii	NZ_CP144240	WP_001186395.1__chromate efflux transporter__449aa__COG2059;WP_000080817.1__GntR family transcriptional regulator__247aa__COG2188;WP_000448792.1__fumarate reductase/succinate dehydrogenase flavoprotein subunit__577aa__COG1053;WP_000864074.1__4Fe-4S dicluster domain-containing protein__81aa__COG1146;WP_001249637.1__ABC transporter substrate-binding protein__476aa__COG0715;WP_000096311.1__ABC trans…
Acinetobacter_baumannii	NZ_CP191634	WP_001186380.1__chromate efflux transporter__449aa__COG2059;WP_000080820.1__GntR family transcriptional regulator__247aa__COG2188;WP_000448785.1__fumarate reductase/succinate dehydrogenase flavoprotein subunit__577aa__COG1053;WP_000864074.1__4Fe-4S dicluster domain-containing protein__81aa__COG1146;WP_024437284.1__ABC transporter substrate-binding protein__476aa__COG0715;WP_000096309.1__ABC trans…
Acinetobacter_baumannii	NZ_CP191603	WP_001186380.1__chromate efflux transporter__449aa__COG2059;WP_000080820.1__GntR family transcriptional regulator__247aa__COG2188;WP_000448785.1__fumarate reductase/succinate dehydrogenase flavoprotein subunit__577aa__COG1053;WP_000864074.1__4Fe-4S dicluster domain-containing protein__81aa__COG1146;WP_024437284.1__ABC transporter substrate-binding protein__476aa__COG0715;WP_000096309.1__ABC trans…
Acinetobacter_baumannii	NZ_CP191599	WP_001186380.1__chromate efflux transporter__449aa__COG2059;WP_000080820.1__GntR family transcriptional regulator__247aa__COG2188;WP_000448785.1__fumarate reductase/succinate dehydrogenase flavoprotein subunit__577aa__COG1053;WP_000864074.1__4Fe-4S dicluster domain-containing protein__81aa__COG1146;WP_024437284.1__ABC transporter substrate-binding protein__476aa__COG0715;WP_000096309.1__ABC trans…
Acinetobacter_baumannii	NZ_CP191611	WP_000080820.1__GntR family transcriptional regulator__247aa__COG2188;WP_000448785.1__fumarate reductase/succinate dehydrogenase flavoprotein subunit__577aa__COG1053;WP_000864074.1__4Fe-4S dicluster domain-containing protein__81aa__COG1146;WP_024437284.1__ABC transporter substrate-binding protein__476aa__COG0715;WP_000096309.1__ABC transporter permease__284aa__COG0600;WP_000028992.1__ABC transpor…
Acinetobacter_baumannii	NZ_CP169298	WP_001186380.1__chromate efflux transporter__449aa__COG2059;WP_000080820.1__GntR family transcriptional regulator__247aa__COG2188;WP_000448785.1__fumarate reductase/succinate dehydrogenase flavoprotein subunit__577aa__COG1053;WP_000864074.1__4Fe-4S dicluster domain-containing protein__81aa__COG1146;WP_024437284.1__ABC transporter substrate-binding protein__476aa__COG0715;WP_000096309.1__ABC trans…
Acinetobacter_baumannii	NZ_CP050403	WP_001186388.1__chromate efflux transporter__449aa__COG2059;WP_000080819.1__GntR family transcriptional regulator__247aa__COG2188;WP_000428993.1__fumarate reductase/succinate dehydrogenase flavoprotein subunit__577aa__COG1053;WP_000864073.1__4Fe-4S dicluster domain-containing protein__81aa__COG1146;WP_001249621.1__ABC transporter substrate-binding protein__476aa__COG0715;WP_000097138.1__ABC trans…
Acinetobacter_baumannii	NZ_CP076821	WP_001186388.1__chromate efflux transporter__449aa__COG2059;WP_000080819.1__GntR family transcriptional regulator__247aa__COG2188;WP_000428993.1__fumarate reductase/succinate dehydrogenase flavoprotein subunit__577aa__COG1053;WP_000864073.1__4Fe-4S dicluster domain-containing protein__81aa__COG1146;WP_001249621.1__ABC transporter substrate-binding protein__476aa__COG0715;WP_000097138.1__ABC trans…
Acinetobacter_baumannii	NZ_CP041035	WP_001186388.1__chromate efflux transporter__449aa__COG2059;WP_000080819.1__GntR family transcriptional regulator__247aa__COG2188;WP_000428993.1__fumarate reductase/succinate dehydrogenase flavoprotein subunit__577aa__COG1053;WP_000864073.1__4Fe-4S dicluster domain-containing protein__81aa__COG1146;WP_001249621.1__ABC transporter substrate-binding protein__476aa__COG0715;WP_000097138.1__ABC trans…
Acinetobacter_baumannii	NZ_CP091172	WP_001186388.1__chromate efflux transporter__449aa__COG2059;WP_000080819.1__GntR family transcriptional regulator__247aa__COG2188;WP_000428993.1__fumarate reductase/succinate dehydrogenase flavoprotein subunit__577aa__COG1053;WP_000864073.1__4Fe-4S dicluster domain-containing protein__81aa__COG1146;WP_001249621.1__ABC transporter substrate-binding protein__476aa__COG0715;WP_000097138.1__ABC trans…
Acinetobacter_baumannii	NZ_CP191590	WP_001186380.1__chromate efflux transporter__449aa__COG2059;WP_000080820.1__GntR family transcriptional regulator__247aa__COG2188;WP_000448785.1__fumarate reductase/succinate dehydrogenase flavoprotein subunit__577aa__COG1053;WP_000864074.1__4Fe-4S dicluster domain-containing protein__81aa__COG1146;WP_024437284.1__ABC transporter substrate-binding protein__476aa__COG0715;WP_000096309.1__ABC trans…
Acinetobacter_baumannii	NZ_CP023020	WP_001186380.1__chromate efflux transporter__449aa__COG2059;WP_000080820.1__GntR family transcriptional regulator__247aa__COG2188;WP_000448785.1__fumarate reductase/succinate dehydrogenase flavoprotein subunit__577aa__COG1053;WP_000864074.1__4Fe-4S dicluster domain-containing protein__81aa__COG1146;WP_118896008.1__ABC transporter substrate-binding protein__476aa__COG0715;WP_000096309.1__ABC trans…
Acinetobacter_baumannii	NZ_CP091364	WP_001186395.1__chromate efflux transporter__449aa__COG2059;WP_000080817.1__GntR family transcriptional regulator__247aa__COG2188;WP_000448792.1__fumarate reductase/succinate dehydrogenase flavoprotein subunit__577aa__COG1053;WP_000864074.1__4Fe-4S dicluster domain-containing protein__81aa__COG1146;WP_001249637.1__ABC transporter substrate-binding protein__476aa__COG0715;WP_000096311.1__ABC trans…
Acinetobacter_baumannii	NZ_CP154372	WP_001186388.1__chromate efflux transporter__449aa__COG2059;WP_000080819.1__GntR family transcriptional regulator__247aa__COG2188;WP_000428993.1__fumarate reductase/succinate dehydrogenase flavoprotein subunit__577aa__COG1053;WP_000864073.1__4Fe-4S dicluster domain-containing protein__81aa__COG1146;WP_001249621.1__ABC transporter substrate-binding protein__476aa__COG0715;WP_000097138.1__ABC trans…
Acinetobacter_baumannii	NZ_CP021326	WP_001186395.1__chromate efflux transporter__449aa__COG2059;WP_000080817.1__GntR family transcriptional regulator__247aa__COG2188;WP_000448792.1__fumarate reductase/succinate dehydrogenase flavoprotein subunit__577aa__COG1053;WP_000864074.1__4Fe-4S dicluster domain-containing protein__81aa__COG1146;WP_001249637.1__ABC transporter substrate-binding protein__476aa__COG0715;WP_000096311.1__ABC trans…
Acinetobacter_baumannii	NZ_CM125434	WP_001186388.1__chromate efflux transporter__449aa__COG2059;WP_000080819.1__GntR family transcriptional regulator__247aa__COG2188;WP_000428993.1__fumarate reductase/succinate dehydrogenase flavoprotein subunit__577aa__COG1053;WP_000864073.1__4Fe-4S dicluster domain-containing protein__81aa__COG1146;WP_001249621.1__ABC transporter substrate-binding protein__476aa__COG0715;WP_000097138.1__ABC trans…
Acinetobacter_baumannii	NZ_CP091367	WP_001186388.1__chromate efflux transporter__449aa__COG2059;WP_000080819.1__GntR family transcriptional regulator__247aa__COG2188;WP_000428993.1__fumarate reductase/succinate dehydrogenase flavoprotein subunit__577aa__COG1053;WP_000864073.1__4Fe-4S dicluster domain-containing protein__81aa__COG1146;WP_001249621.1__ABC transporter substrate-binding protein__476aa__COG0715;WP_000097138.1__ABC trans…
Acinetobacter_baumannii	NZ_CP109836	WP_001186395.1__chromate efflux transporter__449aa__COG2059;WP_000080817.1__GntR family transcriptional regulator__247aa__COG2188;WP_000448792.1__fumarate reductase/succinate dehydrogenase flavoprotein subunit__577aa__COG1053;WP_000864074.1__4Fe-4S dicluster domain-containing protein__81aa__COG1146;WP_001249637.1__ABC transporter substrate-binding protein__476aa__COG0715;WP_000096311.1__ABC trans…
Acinetobacter_baumannii	NZ_CP134580	WP_001186395.1__chromate efflux transporter__449aa__COG2059;WP_000080817.1__GntR family transcriptional regulator__247aa__COG2188;WP_000448792.1__fumarate reductase/succinate dehydrogenase flavoprotein subunit__577aa__COG1053;WP_000864074.1__4Fe-4S dicluster domain-containing protein__81aa__COG1146;WP_001249637.1__ABC transporter substrate-binding protein__476aa__COG0715;WP_000096311.1__ABC trans…
Acinetobacter_baumannii	NZ_CP060732	WP_001186395.1__chromate efflux transporter__449aa__COG2059;WP_000080817.1__GntR family transcriptional regulator__247aa__COG2188;WP_000448792.1__fumarate reductase/succinate dehydrogenase flavoprotein subunit__577aa__COG1053;WP_000864074.1__4Fe-4S dicluster domain-containing protein__81aa__COG1146;WP_001249637.1__ABC transporter substrate-binding protein__476aa__COG0715;WP_000096311.1__ABC trans…
Acinetobacter_baumannii	NZ_CP091358	WP_001186395.1__chromate efflux transporter__449aa__COG2059;WP_000080817.1__GntR family transcriptional regulator__247aa__COG2188;WP_000448792.1__fumarate reductase/succinate dehydrogenase flavoprotein subunit__577aa__COG1053;WP_000864074.1__4Fe-4S dicluster domain-containing protein__81aa__COG1146;WP_001249637.1__ABC transporter substrate-binding protein__476aa__COG0715;WP_000096311.1__ABC trans…
Acinetobacter_baumannii	NZ_CP179694	WP_001186380.1__chromate efflux transporter__449aa__COG2059;WP_000080820.1__GntR family transcriptional regulator__247aa__COG2188;WP_000448785.1__fumarate reductase/succinate dehydrogenase flavoprotein subunit__577aa__COG1053;WP_000864074.1__4Fe-4S dicluster domain-containing protein__81aa__COG1146;WP_024437284.1__ABC transporter substrate-binding protein__476aa__COG0715;WP_000096309.1__ABC trans…
Acinetobacter_baumannii	NZ_CP131893	WP_001186395.1__chromate efflux transporter__449aa__COG2059;WP_000080817.1__GntR family transcriptional regulator__247aa__COG2188;WP_000448792.1__fumarate reductase/succinate dehydrogenase flavoprotein subunit__577aa__COG1053;WP_000864074.1__4Fe-4S dicluster domain-containing protein__81aa__COG1146;WP_001249637.1__ABC transporter substrate-binding protein__476aa__COG0715;WP_000096311.1__ABC trans…
Acinetobacter_baumannii	NZ_CP196985	WP_001186395.1__chromate efflux transporter__449aa__COG2059;WP_000080817.1__GntR family transcriptional regulator__247aa__COG2188;WP_000448792.1__fumarate reductase/succinate dehydrogenase flavoprotein subunit__577aa__COG1053;WP_000864074.1__4Fe-4S dicluster domain-containing protein__81aa__COG1146;WP_001249637.1__ABC transporter substrate-binding protein__476aa__COG0715;WP_000096311.1__ABC trans…
Acinetobacter_baumannii	NZ_CP051869	WP_032000283.1__chromate efflux transporter__449aa__COG2059;WP_032000284.1__GntR family transcriptional regulator__247aa__COG2188;WP_032000286.1__fumarate reductase/succinate dehydrogenase flavoprotein subunit__577aa__COG1053;WP_000864073.1__4Fe-4S dicluster domain-containing protein__81aa__COG1146;WP_032000287.1__ABC transporter substrate-binding protein__476aa__COG0715;WP_017816468.1__ABC trans…
Acinetobacter_baumannii	NZ_CP096690	WP_001186395.1__chromate efflux transporter__449aa__COG2059;WP_000080817.1__GntR family transcriptional regulator__247aa__COG2188;WP_000448792.1__fumarate reductase/succinate dehydrogenase flavoprotein subunit__577aa__COG1053;WP_000864074.1__4Fe-4S dicluster domain-containing protein__81aa__COG1146;WP_001249637.1__ABC transporter substrate-binding protein__476aa__COG0715;WP_000096311.1__ABC trans…
Acinetobacter_baumannii	NZ_CP131901	WP_001186395.1__chromate efflux transporter__449aa__COG2059;WP_000080817.1__GntR family transcriptional regulator__247aa__COG2188;WP_000448792.1__fumarate reductase/succinate dehydrogenase flavoprotein subunit__577aa__COG1053;WP_000864074.1__4Fe-4S dicluster domain-containing protein__81aa__COG1146;WP_001249637.1__ABC transporter substrate-binding protein__476aa__COG0715;WP_000096311.1__ABC trans…
Acinetobacter_baumannii	NZ_CP072280	WP_045544166.1__chromate efflux transporter__449aa__COG2059;WP_045544165.1__GntR family transcriptional regulator__247aa__COG2188;WP_002047284.1__fumarate reductase/succinate dehydrogenase flavoprotein subunit__577aa__COG1053;WP_000864074.1__4Fe-4S dicluster domain-containing protein__81aa__COG1146;WP_045544164.1__ABC transporter substrate-binding protein__476aa__COG0715;WP_045544163.1__ABC trans…
Acinetobacter_baumannii	NZ_CP104347	WP_001186380.1__chromate efflux transporter__449aa__COG2059;WP_000080820.1__GntR family transcriptional regulator__247aa__COG2188;WP_000448785.1__fumarate reductase/succinate dehydrogenase flavoprotein subunit__577aa__COG1053;WP_000864074.1__4Fe-4S dicluster domain-containing protein__81aa__COG1146;WP_118896008.1__ABC transporter substrate-binding protein__476aa__COG0715;WP_000096309.1__ABC trans…
Acinetobacter_baumannii	NZ_CP072295	WP_045544166.1__chromate efflux transporter__449aa__COG2059;WP_045544165.1__GntR family transcriptional regulator__247aa__COG2188;WP_002047284.1__fumarate reductase/succinate dehydrogenase flavoprotein subunit__577aa__COG1053;WP_000864074.1__4Fe-4S dicluster domain-containing protein__81aa__COG1146;WP_045544164.1__ABC transporter substrate-binding protein__476aa__COG0715;WP_045544163.1__ABC trans…
Acinetobacter_baumannii	NZ_CP072275	WP_045544166.1__chromate efflux transporter__449aa__COG2059;WP_045544165.1__GntR family transcriptional regulator__247aa__COG2188;WP_002047284.1__fumarate reductase/succinate dehydrogenase flavoprotein subunit__577aa__COG1053;WP_000864074.1__4Fe-4S dicluster domain-containing protein__81aa__COG1146;WP_045544164.1__ABC transporter substrate-binding protein__476aa__COG0715;WP_045544163.1__ABC trans…
Acinetobacter_baumannii	NZ_CP072290	WP_045544166.1__chromate efflux transporter__449aa__COG2059;WP_045544165.1__GntR family transcriptional regulator__247aa__COG2188;WP_002047284.1__fumarate reductase/succinate dehydrogenase flavoprotein subunit__577aa__COG1053;WP_000864074.1__4Fe-4S dicluster domain-containing protein__81aa__COG1146;WP_045544164.1__ABC transporter substrate-binding protein__476aa__COG0715;WP_045544163.1__ABC trans…
Acinetobacter_baumannii	NZ_CP072300	WP_045544166.1__chromate efflux transporter__449aa__COG2059;WP_045544165.1__GntR family transcriptional regulator__247aa__COG2188;WP_002047284.1__fumarate reductase/succinate dehydrogenase flavoprotein subunit__577aa__COG1053;WP_000864074.1__4Fe-4S dicluster domain-containing protein__81aa__COG1146;WP_045544164.1__ABC transporter substrate-binding protein__476aa__COG0715;WP_045544163.1__ABC trans…
Acinetobacter_baumannii	NZ_CP027178	WP_001186382.1__chromate efflux transporter__449aa__COG2059;WP_000080816.1__GntR family transcriptional regulator__247aa__COG2188;WP_000448789.1__fumarate reductase/succinate dehydrogenase flavoprotein subunit__577aa__COG1053;WP_002054695.1__4Fe-4S dicluster domain-containing protein__81aa__COG1146;WP_001230714.1__ABC transporter substrate-binding protein__476aa__COG0715;WP_000096306.1__ABC trans…
Acinetobacter_baumannii	NZ_CP104448	WP_001186380.1__chromate efflux transporter__449aa__COG2059;WP_000080820.1__GntR family transcriptional regulator__247aa__COG2188;WP_000448785.1__fumarate reductase/succinate dehydrogenase flavoprotein subunit__577aa__COG1053;WP_000864074.1__4Fe-4S dicluster domain-containing protein__81aa__COG1146;WP_118896008.1__ABC transporter substrate-binding protein__476aa__COG0715;WP_000096309.1__ABC trans…
Acinetobacter_baumannii	NZ_CP104351	WP_001186380.1__chromate efflux transporter__449aa__COG2059;WP_000080820.1__GntR family transcriptional regulator__247aa__COG2188;WP_000448785.1__fumarate reductase/succinate dehydrogenase flavoprotein subunit__577aa__COG1053;WP_000864074.1__4Fe-4S dicluster domain-containing protein__81aa__COG1146;WP_118896008.1__ABC transporter substrate-binding protein__476aa__COG0715;WP_000096309.1__ABC trans…
Acinetobacter_baumannii	NZ_CP045528	WP_001186395.1__chromate efflux transporter__449aa__COG2059;WP_000080817.1__GntR family transcriptional regulator__247aa__COG2188;WP_000448792.1__fumarate reductase/succinate dehydrogenase flavoprotein subunit__577aa__COG1053;WP_000864074.1__4Fe-4S dicluster domain-containing protein__81aa__COG1146;WP_001249637.1__ABC transporter substrate-binding protein__476aa__COG0715;WP_000096311.1__ABC trans…
Acinetobacter_baumannii	NZ_CP104340	WP_001186380.1__chromate efflux transporter__449aa__COG2059;WP_000080820.1__GntR family transcriptional regulator__247aa__COG2188;WP_000448785.1__fumarate reductase/succinate dehydrogenase flavoprotein subunit__577aa__COG1053;WP_000864074.1__4Fe-4S dicluster domain-containing protein__81aa__COG1146;WP_118896008.1__ABC transporter substrate-binding protein__476aa__COG0715;WP_000096309.1__ABC trans…
Acinetobacter_baumannii	NZ_CP104350	WP_001186380.1__chromate efflux transporter__449aa__COG2059;WP_000080820.1__GntR family transcriptional regulator__247aa__COG2188;WP_000448785.1__fumarate reductase/succinate dehydrogenase flavoprotein subunit__577aa__COG1053;WP_000864074.1__4Fe-4S dicluster domain-containing protein__81aa__COG1146;WP_118896008.1__ABC transporter substrate-binding protein__476aa__COG0715;WP_000096309.1__ABC trans…
Acinetobacter_baumannii	NZ_CP051875	WP_032000283.1__chromate efflux transporter__449aa__COG2059;WP_032000284.1__GntR family transcriptional regulator__247aa__COG2188;WP_032000286.1__fumarate reductase/succinate dehydrogenase flavoprotein subunit__577aa__COG1053;WP_000864073.1__4Fe-4S dicluster domain-containing protein__81aa__COG1146;WP_032000287.1__ABC transporter substrate-binding protein__476aa__COG0715;WP_017816468.1__ABC trans…
Acinetobacter_baumannii	NZ_CP104342	WP_001186380.1__chromate efflux transporter__449aa__COG2059;WP_000080820.1__GntR family transcriptional regulator__247aa__COG2188;WP_000448785.1__fumarate reductase/succinate dehydrogenase flavoprotein subunit__577aa__COG1053;WP_000864074.1__4Fe-4S dicluster domain-containing protein__81aa__COG1146;WP_118896008.1__ABC transporter substrate-binding protein__476aa__COG0715;WP_000096309.1__ABC trans…
Acinetobacter_baumannii	NZ_CP072270	WP_045544166.1__chromate efflux transporter__449aa__COG2059;WP_045544165.1__GntR family transcriptional regulator__247aa__COG2188;WP_002047284.1__fumarate reductase/succinate dehydrogenase flavoprotein subunit__577aa__COG1053;WP_000864074.1__4Fe-4S dicluster domain-containing protein__81aa__COG1146;WP_045544164.1__ABC transporter substrate-binding protein__476aa__COG0715;WP_045544163.1__ABC trans…
Acinetobacter_baumannii	NZ_CP087351	WP_001186395.1__chromate efflux transporter__449aa__COG2059;WP_000080817.1__GntR family transcriptional regulator__247aa__COG2188;WP_000448792.1__fumarate reductase/succinate dehydrogenase flavoprotein subunit__577aa__COG1053;WP_000864074.1__4Fe-4S dicluster domain-containing protein__81aa__COG1146;WP_001249637.1__ABC transporter substrate-binding protein__476aa__COG0715;WP_000096311.1__ABC trans…
Acinetobacter_baumannii	NZ_CP087354	WP_001186395.1__chromate efflux transporter__449aa__COG2059;WP_000080817.1__GntR family transcriptional regulator__247aa__COG2188;WP_000448792.1__fumarate reductase/succinate dehydrogenase flavoprotein subunit__577aa__COG1053;WP_000864074.1__4Fe-4S dicluster domain-containing protein__81aa__COG1146;WP_001249637.1__ABC transporter substrate-binding protein__476aa__COG0715;WP_000096311.1__ABC trans…
Acinetobacter_baumannii	NZ_CP026338	WP_001186380.1__chromate efflux transporter__449aa__COG2059;WP_000080820.1__GntR family transcriptional regulator__247aa__COG2188;WP_000448785.1__fumarate reductase/succinate dehydrogenase flavoprotein subunit__577aa__COG1053;WP_000864074.1__4Fe-4S dicluster domain-containing protein__81aa__COG1146;WP_024437284.1__ABC transporter substrate-binding protein__476aa__COG0715;WP_000096309.1__ABC trans…
Acinetobacter_baumannii	NZ_CP162145	WP_001186388.1__chromate efflux transporter__449aa__COG2059;WP_000080819.1__GntR family transcriptional regulator__247aa__COG2188;WP_000428993.1__fumarate reductase/succinate dehydrogenase flavoprotein subunit__577aa__COG1053;WP_000864073.1__4Fe-4S dicluster domain-containing protein__81aa__COG1146;WP_001249621.1__ABC transporter substrate-binding protein__476aa__COG0715;WP_000097138.1__ABC trans…
Acinetobacter_baumannii	NZ_CP156044	WP_001186388.1__chromate efflux transporter__449aa__COG2059;WP_000080819.1__GntR family transcriptional regulator__247aa__COG2188;WP_000428993.1__fumarate reductase/succinate dehydrogenase flavoprotein subunit__577aa__COG1053;WP_000864073.1__4Fe-4S dicluster domain-containing protein__81aa__COG1146;WP_001249621.1__ABC transporter substrate-binding protein__476aa__COG0715;WP_000097138.1__ABC trans…
Acinetobacter_baumannii	NZ_CP104335	WP_001186380.1__chromate efflux transporter__449aa__COG2059;WP_000080820.1__GntR family transcriptional regulator__247aa__COG2188;WP_000448785.1__fumarate reductase/succinate dehydrogenase flavoprotein subunit__577aa__COG1053;WP_000864074.1__4Fe-4S dicluster domain-containing protein__81aa__COG1146;WP_118896008.1__ABC transporter substrate-binding protein__476aa__COG0715;WP_000096309.1__ABC trans…
Acinetobacter_baumannii	NZ_CP191608	WP_001186380.1__chromate efflux transporter__449aa__COG2059;WP_000080820.1__GntR family transcriptional regulator__247aa__COG2188;WP_000448785.1__fumarate reductase/succinate dehydrogenase flavoprotein subunit__577aa__COG1053;WP_000864074.1__4Fe-4S dicluster domain-containing protein__81aa__COG1146;WP_024437284.1__ABC transporter substrate-binding protein__476aa__COG0715;WP_000096309.1__ABC trans…
Acinetobacter_baumannii	NZ_CP060029	WP_001186398.1__chromate efflux transporter__449aa__COG2059;WP_000080811.1__GntR family transcriptional regulator__247aa__COG2188;WP_000448786.1__fumarate reductase/succinate dehydrogenase flavoprotein subunit__577aa__COG1053;WP_000864074.1__4Fe-4S dicluster domain-containing protein__81aa__COG1146;WP_001249640.1__ABC transporter substrate-binding protein__476aa__COG0715;WP_000096303.1__ABC trans…
Acinetobacter_baumannii	NZ_CP010779	WP_001186395.1__chromate efflux transporter__449aa__COG2059;WP_000080817.1__GntR family transcriptional regulator__247aa__COG2188;WP_000448792.1__fumarate reductase/succinate dehydrogenase flavoprotein subunit__577aa__COG1053;WP_000864074.1__4Fe-4S dicluster domain-containing protein__81aa__COG1146;WP_001249637.1__ABC transporter substrate-binding protein__476aa__COG0715;WP_000096311.1__ABC trans…
Acinetobacter_baumannii	NZ_CP175642	WP_001186388.1__chromate efflux transporter__449aa__COG2059;WP_000080819.1__GntR family transcriptional regulator__247aa__COG2188;WP_000428993.1__fumarate reductase/succinate dehydrogenase flavoprotein subunit__577aa__COG1053;WP_000864073.1__4Fe-4S dicluster domain-containing protein__81aa__COG1146;WP_001249621.1__ABC transporter substrate-binding protein__476aa__COG0715;WP_000097138.1__ABC trans…
Acinetobacter_baumannii	NZ_CP013924	WP_001186395.1__chromate efflux transporter__449aa__COG2059;WP_000080817.1__GntR family transcriptional regulator__247aa__COG2188;WP_000448792.1__fumarate reductase/succinate dehydrogenase flavoprotein subunit__577aa__COG1053;WP_000864074.1__4Fe-4S dicluster domain-containing protein__81aa__COG1146;WP_001249637.1__ABC transporter substrate-binding protein__476aa__COG0715;WP_000096311.1__ABC trans…
Acinetobacter_baumannii	NZ_CP196930	WP_001186395.1__chromate efflux transporter__449aa__COG2059;WP_000080817.1__GntR family transcriptional regulator__247aa__COG2188;WP_000448792.1__fumarate reductase/succinate dehydrogenase flavoprotein subunit__577aa__COG1053;WP_000864074.1__4Fe-4S dicluster domain-containing protein__81aa__COG1146;WP_001249637.1__ABC transporter substrate-binding protein__476aa__COG0715;WP_000096311.1__ABC trans…
Acinetobacter_baumannii	NZ_CP096702	WP_001186395.1__chromate efflux transporter__449aa__COG2059;WP_000080817.1__GntR family transcriptional regulator__247aa__COG2188;WP_000448792.1__fumarate reductase/succinate dehydrogenase flavoprotein subunit__577aa__COG1053;WP_000864074.1__4Fe-4S dicluster domain-containing protein__81aa__COG1146;WP_001249637.1__ABC transporter substrate-binding protein__476aa__COG0715;WP_000096311.1__ABC trans…
Acinetobacter_baumannii	NZ_CP040050	WP_045544166.1__chromate efflux transporter__449aa__COG2059;WP_045544165.1__GntR family transcriptional regulator__247aa__COG2188;WP_002047284.1__fumarate reductase/succinate dehydrogenase flavoprotein subunit__577aa__COG1053;WP_000864074.1__4Fe-4S dicluster domain-containing protein__81aa__COG1146;WP_045544164.1__ABC transporter substrate-binding protein__476aa__COG0715;WP_045544163.1__ABC trans…
Acinetobacter_baumannii	NZ_CP175876	WP_001186395.1__chromate efflux transporter__449aa__COG2059;WP_000080817.1__GntR family transcriptional regulator__247aa__COG2188;WP_000448792.1__fumarate reductase/succinate dehydrogenase flavoprotein subunit__577aa__COG1053;WP_000864074.1__4Fe-4S dicluster domain-containing protein__81aa__COG1146;WP_001249637.1__ABC transporter substrate-binding protein__476aa__COG0715;WP_000096311.1__ABC trans…
Acinetobacter_baumannii	NZ_CP054302	WP_001186395.1__chromate efflux transporter__449aa__COG2059;WP_000080817.1__GntR family transcriptional regulator__247aa__COG2188;WP_000448792.1__fumarate reductase/succinate dehydrogenase flavoprotein subunit__577aa__COG1053;WP_000864074.1__4Fe-4S dicluster domain-containing protein__81aa__COG1146;WP_001249637.1__ABC transporter substrate-binding protein__476aa__COG0715;WP_000096311.1__ABC trans…
Acinetobacter_baumannii	NZ_CP096720	WP_001186395.1__chromate efflux transporter__449aa__COG2059;WP_000080817.1__GntR family transcriptional regulator__247aa__COG2188;WP_000448792.1__fumarate reductase/succinate dehydrogenase flavoprotein subunit__577aa__COG1053;WP_000864074.1__4Fe-4S dicluster domain-containing protein__81aa__COG1146;WP_001249637.1__ABC transporter substrate-binding protein__476aa__COG0715;WP_000096311.1__ABC trans…
Acinetobacter_baumannii	NZ_CP072398	WP_045544166.1__chromate efflux transporter__449aa__COG2059;WP_045544165.1__GntR family transcriptional regulator__247aa__COG2188;WP_002047284.1__fumarate reductase/succinate dehydrogenase flavoprotein subunit__577aa__COG1053;WP_000864074.1__4Fe-4S dicluster domain-containing protein__81aa__COG1146;WP_045544164.1__ABC transporter substrate-binding protein__476aa__COG0715;WP_045544163.1__ABC trans…
Acinetobacter_baumannii	NZ_CP096688	WP_001186395.1__chromate efflux transporter__449aa__COG2059;WP_000080817.1__GntR family transcriptional regulator__247aa__COG2188;WP_000448792.1__fumarate reductase/succinate dehydrogenase flavoprotein subunit__577aa__COG1053;WP_000864074.1__4Fe-4S dicluster domain-containing protein__81aa__COG1146;WP_001249637.1__ABC transporter substrate-binding protein__476aa__COG0715;WP_000096311.1__ABC trans…
Acinetobacter_baumannii	NZ_CP072285	WP_045544166.1__chromate efflux transporter__449aa__COG2059;WP_045544165.1__GntR family transcriptional regulator__247aa__COG2188;WP_002047284.1__fumarate reductase/succinate dehydrogenase flavoprotein subunit__577aa__COG1053;WP_000864074.1__4Fe-4S dicluster domain-containing protein__81aa__COG1146;WP_045544164.1__ABC transporter substrate-binding protein__476aa__COG0715;WP_045544163.1__ABC trans…
Acinetobacter_baumannii	NZ_CP096727	WP_001186395.1__chromate efflux transporter__449aa__COG2059;WP_000080817.1__GntR family transcriptional regulator__247aa__COG2188;WP_000448792.1__fumarate reductase/succinate dehydrogenase flavoprotein subunit__577aa__COG1053;WP_000864074.1__4Fe-4S dicluster domain-containing protein__81aa__COG1146;WP_001249637.1__ABC transporter substrate-binding protein__476aa__COG0715;WP_000096311.1__ABC trans…
Acinetobacter_baumannii	NZ_CP125855	WP_001186401.1__chromate efflux transporter__449aa__COG2059;WP_000080821.1__GntR family transcriptional regulator__247aa__COG2188;WP_000448778.1__fumarate reductase/succinate dehydrogenase flavoprotein subunit__577aa__COG1053;WP_000864074.1__4Fe-4S dicluster domain-containing protein__81aa__COG1146;WP_001249636.1__ABC transporter substrate-binding protein__476aa__COG0715;WP_000096301.1__ABC trans…
Acinetobacter_baumannii	NZ_CP174090	WP_001186395.1__chromate efflux transporter__449aa__COG2059;WP_000080817.1__GntR family transcriptional regulator__247aa__COG2188;WP_000448792.1__fumarate reductase/succinate dehydrogenase flavoprotein subunit__577aa__COG1053;WP_000864074.1__4Fe-4S dicluster domain-containing protein__81aa__COG1146;WP_001249637.1__ABC transporter substrate-binding protein__476aa__COG0715;WP_000096311.1__ABC trans…
Acinetobacter_baumannii	NZ_CP027183	WP_001186382.1__chromate efflux transporter__449aa__COG2059;WP_000080816.1__GntR family transcriptional regulator__247aa__COG2188;WP_000448789.1__fumarate reductase/succinate dehydrogenase flavoprotein subunit__577aa__COG1053;WP_002054695.1__4Fe-4S dicluster domain-containing protein__81aa__COG1146;WP_001230714.1__ABC transporter substrate-binding protein__476aa__COG0715;WP_000096306.1__ABC trans…
Acinetobacter_baumannii	NZ_CP077840	WP_001186395.1__chromate efflux transporter__449aa__COG2059;WP_000080817.1__GntR family transcriptional regulator__247aa__COG2188;WP_000448792.1__fumarate reductase/succinate dehydrogenase flavoprotein subunit__577aa__COG1053;WP_000864074.1__4Fe-4S dicluster domain-containing protein__81aa__COG1146;WP_001249637.1__ABC transporter substrate-binding protein__476aa__COG0715;WP_000096311.1__ABC trans…
Acinetobacter_baumannii	NZ_CP191594	WP_001186380.1__chromate efflux transporter__449aa__COG2059;WP_000080820.1__GntR family transcriptional regulator__247aa__COG2188;WP_000448785.1__fumarate reductase/succinate dehydrogenase flavoprotein subunit__577aa__COG1053;WP_000864074.1__4Fe-4S dicluster domain-containing protein__81aa__COG1146;WP_024437284.1__ABC transporter substrate-binding protein__476aa__COG0715;WP_000096309.1__ABC trans…
Acinetobacter_baumannii	NZ_CP031383	WP_001186395.1__chromate efflux transporter__449aa__COG2059;WP_000080817.1__GntR family transcriptional regulator__247aa__COG2188;WP_000448792.1__fumarate reductase/succinate dehydrogenase flavoprotein subunit__577aa__COG1053;WP_000864074.1__4Fe-4S dicluster domain-containing protein__81aa__COG1146;WP_001249637.1__ABC transporter substrate-binding protein__476aa__COG0715;WP_000096311.1__ABC trans…
Acinetobacter_baumannii	NZ_CP014215	WP_001186395.1__chromate efflux transporter__449aa__COG2059;WP_000080817.1__GntR family transcriptional regulator__247aa__COG2188;WP_000448792.1__fumarate reductase/succinate dehydrogenase flavoprotein subunit__577aa__COG1053;WP_000864074.1__4Fe-4S dicluster domain-containing protein__81aa__COG1146;WP_001249637.1__ABC transporter substrate-binding protein__476aa__COG0715;WP_000096311.1__ABC trans…
Acinetobacter_baumannii	NZ_CP166770	WP_001186395.1__chromate efflux transporter__449aa__COG2059;WP_000080817.1__GntR family transcriptional regulator__247aa__COG2188;WP_000448792.1__fumarate reductase/succinate dehydrogenase flavoprotein subunit__577aa__COG1053;WP_000864074.1__4Fe-4S dicluster domain-containing protein__81aa__COG1146;WP_001249637.1__ABC transporter substrate-binding protein__476aa__COG0715;WP_000096311.1__ABC trans…
Acinetobacter_baumannii	NZ_CP199970	WP_001186395.1__chromate efflux transporter__449aa__COG2059;WP_000080817.1__GntR family transcriptional regulator__247aa__COG2188;WP_000448792.1__fumarate reductase/succinate dehydrogenase flavoprotein subunit__577aa__COG1053;WP_000864074.1__4Fe-4S dicluster domain-containing protein__81aa__COG1146;WP_001249637.1__ABC transporter substrate-binding protein__476aa__COG0715;WP_000096311.1__ABC trans…
Acinetobacter_baumannii	NZ_CP185768	WP_001186397.1__chromate efflux transporter__449aa__COG2059;WP_000080816.1__GntR family transcriptional regulator__247aa__COG2188;WP_002047284.1__fumarate reductase/succinate dehydrogenase flavoprotein subunit__577aa__COG1053;WP_000864074.1__4Fe-4S dicluster domain-containing protein__81aa__COG1146;WP_421832921.1__ABC transporter substrate-binding protein__476aa__COG0715;WP_000096308.1__ABC trans…
Acinetobacter_baumannii	NZ_CP096682	WP_001186395.1__chromate efflux transporter__449aa__COG2059;WP_000080817.1__GntR family transcriptional regulator__247aa__COG2188;WP_000448792.1__fumarate reductase/succinate dehydrogenase flavoprotein subunit__577aa__COG1053;WP_000864074.1__4Fe-4S dicluster domain-containing protein__81aa__COG1146;WP_001249637.1__ABC transporter substrate-binding protein__476aa__COG0715;WP_000096311.1__ABC trans…
Acinetobacter_baumannii	NZ_CP059729	WP_001186398.1__chromate efflux transporter__449aa__COG2059;WP_000080811.1__GntR family transcriptional regulator__247aa__COG2188;WP_000448786.1__fumarate reductase/succinate dehydrogenase flavoprotein subunit__577aa__COG1053;WP_000864074.1__4Fe-4S dicluster domain-containing protein__81aa__COG1146;WP_001249640.1__ABC transporter substrate-binding protein__476aa__COG0715;WP_000096303.1__ABC trans…
Acinetobacter_baumannii	NZ_CP091346	WP_001186395.1__chromate efflux transporter__449aa__COG2059;WP_000080817.1__GntR family transcriptional regulator__247aa__COG2188;WP_000448792.1__fumarate reductase/succinate dehydrogenase flavoprotein subunit__577aa__COG1053;WP_000864074.1__4Fe-4S dicluster domain-containing protein__81aa__COG1146;WP_001249637.1__ABC transporter substrate-binding protein__476aa__COG0715;WP_000096311.1__ABC trans…
Acinetobacter_baumannii	NZ_CP050911	WP_001186395.1__chromate efflux transporter__449aa__COG2059;WP_000080817.1__GntR family transcriptional regulator__247aa__COG2188;WP_000448792.1__fumarate reductase/succinate dehydrogenase flavoprotein subunit__577aa__COG1053;WP_000864074.1__4Fe-4S dicluster domain-containing protein__81aa__COG1146;WP_001249637.1__ABC transporter substrate-binding protein__476aa__COG0715;WP_000096311.1__ABC trans…
Acinetobacter_baumannii	NZ_CP096755	WP_001186395.1__chromate efflux transporter__449aa__COG2059;WP_000080817.1__GntR family transcriptional regulator__247aa__COG2188;WP_000448792.1__fumarate reductase/succinate dehydrogenase flavoprotein subunit__577aa__COG1053;WP_000864074.1__4Fe-4S dicluster domain-containing protein__81aa__COG1146;WP_001249637.1__ABC transporter substrate-binding protein__476aa__COG0715;WP_000096311.1__ABC trans…
Acinetobacter_baumannii	NZ_CP096753	WP_001186395.1__chromate efflux transporter__449aa__COG2059;WP_000080817.1__GntR family transcriptional regulator__247aa__COG2188;WP_000448792.1__fumarate reductase/succinate dehydrogenase flavoprotein subunit__577aa__COG1053;WP_000864074.1__4Fe-4S dicluster domain-containing protein__81aa__COG1146;WP_001249637.1__ABC transporter substrate-binding protein__476aa__COG0715;WP_000096311.1__ABC trans…
Acinetobacter_baumannii	NZ_CP096700	WP_001186395.1__chromate efflux transporter__449aa__COG2059;WP_000080817.1__GntR family transcriptional regulator__247aa__COG2188;WP_000448792.1__fumarate reductase/succinate dehydrogenase flavoprotein subunit__577aa__COG1053;WP_000864074.1__4Fe-4S dicluster domain-containing protein__81aa__COG1146;WP_001249637.1__ABC transporter substrate-binding protein__476aa__COG0715;WP_000096311.1__ABC trans…
Acinetobacter_baumannii	NZ_CP107605	WP_264208823.1__chromate efflux transporter__449aa__COG2059;WP_000080817.1__GntR family transcriptional regulator__247aa__COG2188;WP_000448792.1__fumarate reductase/succinate dehydrogenase flavoprotein subunit__577aa__COG1053;WP_000864074.1__4Fe-4S dicluster domain-containing protein__81aa__COG1146;WP_001249637.1__ABC transporter substrate-binding protein__476aa__COG0715;WP_000096311.1__ABC trans…
Acinetobacter_baumannii	NZ_CP012952	WP_001186397.1__chromate efflux transporter__449aa__COG2059;WP_000080816.1__GntR family transcriptional regulator__247aa__COG2188;WP_000428991.1__fumarate reductase/succinate dehydrogenase flavoprotein subunit__577aa__COG1053;WP_000864074.1__4Fe-4S dicluster domain-containing protein__81aa__COG1146;WP_001249638.1__ABC transporter substrate-binding protein__476aa__COG0715;WP_000096305.1__ABC trans…
Acinetobacter_baumannii	NZ_CP107590	WP_264208823.1__chromate efflux transporter__449aa__COG2059;WP_000080817.1__GntR family transcriptional regulator__247aa__COG2188;WP_000448792.1__fumarate reductase/succinate dehydrogenase flavoprotein subunit__577aa__COG1053;WP_000864074.1__4Fe-4S dicluster domain-containing protein__81aa__COG1146;WP_001249637.1__ABC transporter substrate-binding protein__476aa__COG0715;WP_000096311.1__ABC trans…
Acinetobacter_baumannii	NZ_CP096722	WP_001186395.1__chromate efflux transporter__449aa__COG2059;WP_000080817.1__GntR family transcriptional regulator__247aa__COG2188;WP_000448792.1__fumarate reductase/succinate dehydrogenase flavoprotein subunit__577aa__COG1053;WP_000864074.1__4Fe-4S dicluster domain-containing protein__81aa__COG1146;WP_001249637.1__ABC transporter substrate-binding protein__476aa__COG0715;WP_000096311.1__ABC trans…
Acinetobacter_baumannii	NZ_CP054416	WP_001186395.1__chromate efflux transporter__449aa__COG2059;WP_000080817.1__GntR family transcriptional regulator__247aa__COG2188;WP_000448792.1__fumarate reductase/succinate dehydrogenase flavoprotein subunit__577aa__COG1053;WP_000864074.1__4Fe-4S dicluster domain-containing protein__81aa__COG1146;WP_001249637.1__ABC transporter substrate-binding protein__476aa__COG0715;WP_000096311.1__ABC trans…
Acinetobacter_baumannii	NZ_CP096705	WP_001186395.1__chromate efflux transporter__449aa__COG2059;WP_000080817.1__GntR family transcriptional regulator__247aa__COG2188;WP_000448792.1__fumarate reductase/succinate dehydrogenase flavoprotein subunit__577aa__COG1053;WP_000864074.1__4Fe-4S dicluster domain-containing protein__81aa__COG1146;WP_001249637.1__ABC transporter substrate-binding protein__476aa__COG0715;WP_000096311.1__ABC trans…
Acinetobacter_baumannii	NZ_CP096768	WP_001186395.1__chromate efflux transporter__449aa__COG2059;WP_000080817.1__GntR family transcriptional regulator__247aa__COG2188;WP_000448792.1__fumarate reductase/succinate dehydrogenase flavoprotein subunit__577aa__COG1053;WP_000864074.1__4Fe-4S dicluster domain-containing protein__81aa__COG1146;WP_001249637.1__ABC transporter substrate-binding protein__476aa__COG0715;WP_000096311.1__ABC trans…
Acinetobacter_baumannii	NZ_CP134550	WP_001186395.1__chromate efflux transporter__449aa__COG2059;WP_000080817.1__GntR family transcriptional regulator__247aa__COG2188;WP_000448792.1__fumarate reductase/succinate dehydrogenase flavoprotein subunit__577aa__COG1053;WP_000864074.1__4Fe-4S dicluster domain-containing protein__81aa__COG1146;WP_001249637.1__ABC transporter substrate-binding protein__476aa__COG0715;WP_000096311.1__ABC trans…
Acinetobacter_baumannii	NZ_CP087317	WP_001186388.1__chromate efflux transporter__449aa__COG2059;WP_000080819.1__GntR family transcriptional regulator__247aa__COG2188;WP_000428993.1__fumarate reductase/succinate dehydrogenase flavoprotein subunit__577aa__COG1053;WP_000864073.1__4Fe-4S dicluster domain-containing protein__81aa__COG1146;WP_001249621.1__ABC transporter substrate-binding protein__476aa__COG0715;WP_000097138.1__ABC trans…
Acinetobacter_baumannii	NZ_CP130628	WP_001186388.1__chromate efflux transporter__449aa__COG2059;WP_000080819.1__GntR family transcriptional regulator__247aa__COG2188;WP_000428993.1__fumarate reductase/succinate dehydrogenase flavoprotein subunit__577aa__COG1053;WP_000864073.1__4Fe-4S dicluster domain-containing protein__81aa__COG1146;WP_001249621.1__ABC transporter substrate-binding protein__476aa__COG0715;WP_000097138.1__ABC trans…
Acinetobacter_baumannii	NZ_CP096707	WP_001186395.1__chromate efflux transporter__449aa__COG2059;WP_000080817.1__GntR family transcriptional regulator__247aa__COG2188;WP_000448792.1__fumarate reductase/succinate dehydrogenase flavoprotein subunit__577aa__COG1053;WP_000864074.1__4Fe-4S dicluster domain-containing protein__81aa__COG1146;WP_001249637.1__ABC transporter substrate-binding protein__476aa__COG0715;WP_000096311.1__ABC trans…
Acinetobacter_baumannii	NZ_CP091373	WP_001186398.1__chromate efflux transporter__449aa__COG2059;WP_000080811.1__GntR family transcriptional regulator__247aa__COG2188;WP_000448786.1__fumarate reductase/succinate dehydrogenase flavoprotein subunit__577aa__COG1053;WP_000864074.1__4Fe-4S dicluster domain-containing protein__81aa__COG1146;WP_001249640.1__ABC transporter substrate-binding protein__476aa__COG0715;WP_000096303.1__ABC trans…
Acinetobacter_baumannii	NZ_CP199308	WP_001186395.1__chromate efflux transporter__449aa__COG2059;WP_000080817.1__GntR family transcriptional regulator__247aa__COG2188;WP_000448792.1__fumarate reductase/succinate dehydrogenase flavoprotein subunit__577aa__COG1053;WP_000864074.1__4Fe-4S dicluster domain-containing protein__81aa__COG1146;WP_001249637.1__ABC transporter substrate-binding protein__476aa__COG0715;WP_000096311.1__ABC trans…
Acinetobacter_baumannii	NZ_CP104297	WP_001186382.1__chromate efflux transporter__449aa__COG2059;WP_071210911.1__GntR family transcriptional regulator__247aa__COG2188;WP_071210912.1__fumarate reductase/succinate dehydrogenase flavoprotein subunit__577aa__COG1053;WP_000864074.1__4Fe-4S dicluster domain-containing protein__81aa__COG1146;WP_071210913.1__ABC transporter substrate-binding protein__476aa__COG0715;WP_071210914.1__ABC trans…
Acinetobacter_baumannii	NZ_CP107587	WP_264208823.1__chromate efflux transporter__449aa__COG2059;WP_000080817.1__GntR family transcriptional regulator__247aa__COG2188;WP_000448792.1__fumarate reductase/succinate dehydrogenase flavoprotein subunit__577aa__COG1053;WP_000864074.1__4Fe-4S dicluster domain-containing protein__81aa__COG1146;WP_001249637.1__ABC transporter substrate-binding protein__476aa__COG0715;WP_000096311.1__ABC trans…
Acinetobacter_baumannii	NZ_CP155455	WP_001186398.1__chromate efflux transporter__449aa__COG2059;WP_000080811.1__GntR family transcriptional regulator__247aa__COG2188;WP_000448786.1__fumarate reductase/succinate dehydrogenase flavoprotein subunit__577aa__COG1053;WP_000864074.1__4Fe-4S dicluster domain-containing protein__81aa__COG1146;WP_001249640.1__ABC transporter substrate-binding protein__476aa__COG0715;WP_000096303.1__ABC trans…
Acinetobacter_baumannii	NZ_CP155721	WP_001186398.1__chromate efflux transporter__449aa__COG2059;WP_000080811.1__GntR family transcriptional regulator__247aa__COG2188;WP_000448786.1__fumarate reductase/succinate dehydrogenase flavoprotein subunit__577aa__COG1053;WP_000864074.1__4Fe-4S dicluster domain-containing protein__81aa__COG1146;WP_001249640.1__ABC transporter substrate-binding protein__476aa__COG0715;WP_000096303.1__ABC trans…
Acinetobacter_baumannii	NZ_CP099857	WP_001186395.1__chromate efflux transporter__449aa__COG2059;WP_000080817.1__GntR family transcriptional regulator__247aa__COG2188;WP_000448792.1__fumarate reductase/succinate dehydrogenase flavoprotein subunit__577aa__COG1053;WP_000864074.1__4Fe-4S dicluster domain-containing protein__81aa__COG1146;WP_001249637.1__ABC transporter substrate-binding protein__476aa__COG0715;WP_000096311.1__ABC trans…
Acinetobacter_baumannii	NZ_CP091328	WP_001186395.1__chromate efflux transporter__449aa__COG2059;WP_000080817.1__GntR family transcriptional regulator__247aa__COG2188;WP_000448792.1__fumarate reductase/succinate dehydrogenase flavoprotein subunit__577aa__COG1053;WP_000864074.1__4Fe-4S dicluster domain-containing protein__81aa__COG1146;WP_001249637.1__ABC transporter substrate-binding protein__476aa__COG0715;WP_000096311.1__ABC trans…
Acinetobacter_baumannii	NZ_CP096735	WP_001186395.1__chromate efflux transporter__449aa__COG2059;WP_000080817.1__GntR family transcriptional regulator__247aa__COG2188;WP_000448792.1__fumarate reductase/succinate dehydrogenase flavoprotein subunit__577aa__COG1053;WP_000864074.1__4Fe-4S dicluster domain-containing protein__81aa__COG1146;WP_001249637.1__ABC transporter substrate-binding protein__476aa__COG0715;WP_000096311.1__ABC trans…
Acinetobacter_baumannii	NZ_CP156933	WP_001186398.1__chromate efflux transporter__449aa__COG2059;WP_000080811.1__GntR family transcriptional regulator__247aa__COG2188;WP_000448786.1__fumarate reductase/succinate dehydrogenase flavoprotein subunit__577aa__COG1053;WP_000864074.1__4Fe-4S dicluster domain-containing protein__81aa__COG1146;WP_001249640.1__ABC transporter substrate-binding protein__476aa__COG0715;WP_000096303.1__ABC trans…
Acinetobacter_baumannii	NZ_CP096759	WP_001186395.1__chromate efflux transporter__449aa__COG2059;WP_000080817.1__GntR family transcriptional regulator__247aa__COG2188;WP_000448792.1__fumarate reductase/succinate dehydrogenase flavoprotein subunit__577aa__COG1053;WP_000864074.1__4Fe-4S dicluster domain-containing protein__81aa__COG1146;WP_001249637.1__ABC transporter substrate-binding protein__476aa__COG0715;WP_000096311.1__ABC trans…
Acinetobacter_baumannii	NZ_CP044519	WP_001186381.1__chromate efflux transporter__449aa__COG2059;WP_000080815.1__GntR family transcriptional regulator__247aa__COG2188;WP_000448787.1__fumarate reductase/succinate dehydrogenase flavoprotein subunit__577aa__COG1053;WP_000864074.1__4Fe-4S dicluster domain-containing protein__81aa__COG1146;WP_001230716.1__ABC transporter substrate-binding protein__476aa__COG0715;WP_046023737.1__ABC trans…
Acinetobacter_baumannii	NZ_CP191644	WP_001186395.1__chromate efflux transporter__449aa__COG2059;WP_000080817.1__GntR family transcriptional regulator__247aa__COG2188;WP_000448792.1__fumarate reductase/succinate dehydrogenase flavoprotein subunit__577aa__COG1053;WP_000864074.1__4Fe-4S dicluster domain-containing protein__81aa__COG1146;WP_001249637.1__ABC transporter substrate-binding protein__476aa__COG0715;WP_000096311.1__ABC trans…
Acinetobacter_baumannii	NZ_CP096764	WP_001186395.1__chromate efflux transporter__449aa__COG2059;WP_000080817.1__GntR family transcriptional regulator__247aa__COG2188;WP_000448792.1__fumarate reductase/succinate dehydrogenase flavoprotein subunit__577aa__COG1053;WP_000864074.1__4Fe-4S dicluster domain-containing protein__81aa__COG1146;WP_001249637.1__ABC transporter substrate-binding protein__476aa__COG0715;WP_000096311.1__ABC trans…
Acinetobacter_baumannii	NZ_CP179705	WP_001186395.1__chromate efflux transporter__449aa__COG2059;WP_000080817.1__GntR family transcriptional regulator__247aa__COG2188;WP_000448792.1__fumarate reductase/succinate dehydrogenase flavoprotein subunit__577aa__COG1053;WP_000864074.1__4Fe-4S dicluster domain-containing protein__81aa__COG1146;WP_001249637.1__ABC transporter substrate-binding protein__476aa__COG0715;WP_000096311.1__ABC trans…
Acinetobacter_baumannii	NZ_CP024576	WP_001186395.1__chromate efflux transporter__449aa__COG2059;WP_000080817.1__GntR family transcriptional regulator__247aa__COG2188;WP_000448792.1__fumarate reductase/succinate dehydrogenase flavoprotein subunit__577aa__COG1053;WP_000864074.1__4Fe-4S dicluster domain-containing protein__81aa__COG1146;WP_099714969.1__ABC transporter substrate-binding protein__476aa__COG0715;WP_000096311.1__ABC trans…
Acinetobacter_baumannii	NZ_CP050523	WP_001186395.1__chromate efflux transporter__449aa__COG2059;WP_000080817.1__GntR family transcriptional regulator__247aa__COG2188;WP_000448792.1__fumarate reductase/succinate dehydrogenase flavoprotein subunit__577aa__COG1053;WP_000864074.1__4Fe-4S dicluster domain-containing protein__81aa__COG1146;WP_001249637.1__ABC transporter substrate-binding protein__476aa__COG0715;WP_000096311.1__ABC trans…
Acinetobacter_baumannii	NZ_CP195679	WP_001186395.1__chromate efflux transporter__449aa__COG2059;WP_000080817.1__GntR family transcriptional regulator__247aa__COG2188;WP_000448792.1__fumarate reductase/succinate dehydrogenase flavoprotein subunit__577aa__COG1053;WP_000864074.1__4Fe-4S dicluster domain-containing protein__81aa__COG1146;WP_001249637.1__ABC transporter substrate-binding protein__476aa__COG0715;WP_000096311.1__ABC trans…
Acinetobacter_baumannii	NZ_CP039341	WP_001186398.1__chromate efflux transporter__449aa__COG2059;WP_000080811.1__GntR family transcriptional regulator__247aa__COG2188;WP_000448786.1__fumarate reductase/succinate dehydrogenase flavoprotein subunit__577aa__COG1053;WP_000864074.1__4Fe-4S dicluster domain-containing protein__81aa__COG1146;WP_001249640.1__ABC transporter substrate-binding protein__476aa__COG0715;WP_000096303.1__ABC trans…
Acinetobacter_baumannii	NZ_CP140438	WP_001186395.1__chromate efflux transporter__449aa__COG2059;WP_000080817.1__GntR family transcriptional regulator__247aa__COG2188;WP_000448792.1__fumarate reductase/succinate dehydrogenase flavoprotein subunit__577aa__COG1053;WP_000864074.1__4Fe-4S dicluster domain-containing protein__81aa__COG1146;WP_001249637.1__ABC transporter substrate-binding protein__476aa__COG0715;WP_000096311.1__ABC trans…
Acinetobacter_baumannii	NZ_CP096766	WP_001186395.1__chromate efflux transporter__449aa__COG2059;WP_000080817.1__GntR family transcriptional regulator__247aa__COG2188;WP_000448792.1__fumarate reductase/succinate dehydrogenase flavoprotein subunit__577aa__COG1053;WP_000864074.1__4Fe-4S dicluster domain-containing protein__81aa__COG1146;WP_001249637.1__ABC transporter substrate-binding protein__476aa__COG0715;WP_000096311.1__ABC trans…
Acinetobacter_baumannii	NZ_CP134596	WP_001186395.1__chromate efflux transporter__449aa__COG2059;WP_000080817.1__GntR family transcriptional regulator__247aa__COG2188;WP_000864074.1__4Fe-4S dicluster domain-containing protein__81aa__COG1146;WP_001249637.1__ABC transporter substrate-binding protein__476aa__COG0715;WP_000096311.1__ABC transporter permease__284aa__COG0600;WP_000117516.1__ABC transporter ATP-binding protein__279aa__COG1…
Acinetobacter_baumannii	NZ_CP115643	WP_001186398.1__chromate efflux transporter__449aa__COG2059;WP_000080811.1__GntR family transcriptional regulator__247aa__COG2188;WP_000448786.1__fumarate reductase/succinate dehydrogenase flavoprotein subunit__577aa__COG1053;WP_000864074.1__4Fe-4S dicluster domain-containing protein__81aa__COG1146;WP_001249640.1__ABC transporter substrate-binding protein__476aa__COG0715;WP_000096303.1__ABC trans…
Acinetobacter_baumannii	NZ_CP098795	WP_031965346.1__chromate efflux transporter__449aa__COG2059;WP_000080816.1__GntR family transcriptional regulator__247aa__COG2188;WP_031965345.1__fumarate reductase/succinate dehydrogenase flavoprotein subunit__577aa__COG1053;WP_031965343.1__4Fe-4S dicluster domain-containing protein__81aa__COG1146;WP_031965342.1__ABC transporter substrate-binding protein__476aa__COG0715;WP_000097136.1__ABC trans…
Acinetobacter_baumannii	NZ_CP179709	WP_001186395.1__chromate efflux transporter__449aa__COG2059;WP_000080817.1__GntR family transcriptional regulator__247aa__COG2188;WP_000448792.1__fumarate reductase/succinate dehydrogenase flavoprotein subunit__577aa__COG1053;WP_000864074.1__4Fe-4S dicluster domain-containing protein__81aa__COG1146;WP_001249637.1__ABC transporter substrate-binding protein__476aa__COG0715;WP_000096311.1__ABC trans…
Acinetobacter_baumannii	NZ_CM129970	WP_001186395.1__chromate efflux transporter__449aa__COG2059;WP_000080817.1__GntR family transcriptional regulator__247aa__COG2188;WP_000448792.1__fumarate reductase/succinate dehydrogenase flavoprotein subunit__577aa__COG1053;WP_000864074.1__4Fe-4S dicluster domain-containing protein__81aa__COG1146;WP_001249637.1__ABC transporter substrate-binding protein__476aa__COG0715;WP_000096311.1__ABC trans…
Acinetobacter_baumannii	NZ_CP166162	WP_001186395.1__chromate efflux transporter__449aa__COG2059;WP_000080817.1__GntR family transcriptional regulator__247aa__COG2188;WP_000448792.1__fumarate reductase/succinate dehydrogenase flavoprotein subunit__577aa__COG1053;WP_000864074.1__4Fe-4S dicluster domain-containing protein__81aa__COG1146;WP_001249637.1__ABC transporter substrate-binding protein__476aa__COG0715;WP_000096311.1__ABC trans…
Acinetobacter_baumannii	NZ_LS483472	WP_001186388.1__chromate efflux transporter__449aa__COG2059;WP_000080819.1__GntR family transcriptional regulator__247aa__COG2188;WP_000428993.1__fumarate reductase/succinate dehydrogenase flavoprotein subunit__577aa__COG1053;WP_000864073.1__4Fe-4S dicluster domain-containing protein__81aa__COG1146;WP_001249621.1__ABC transporter substrate-binding protein__476aa__COG0715;WP_000097138.1__ABC trans…
Acinetobacter_baumannii	NZ_CP039343	WP_001186398.1__chromate efflux transporter__449aa__COG2059;WP_000080811.1__GntR family transcriptional regulator__247aa__COG2188;WP_000448786.1__fumarate reductase/succinate dehydrogenase flavoprotein subunit__577aa__COG1053;WP_000864074.1__4Fe-4S dicluster domain-containing protein__81aa__COG1146;WP_001249640.1__ABC transporter substrate-binding protein__476aa__COG0715;WP_000096303.1__ABC trans…
Acinetobacter_baumannii	NZ_CP096698	WP_001186395.1__chromate efflux transporter__449aa__COG2059;WP_000080817.1__GntR family transcriptional regulator__247aa__COG2188;WP_000448792.1__fumarate reductase/succinate dehydrogenase flavoprotein subunit__577aa__COG1053;WP_000864074.1__4Fe-4S dicluster domain-containing protein__81aa__COG1146;WP_001249637.1__ABC transporter substrate-binding protein__476aa__COG0715;WP_000096311.1__ABC trans…
Acinetobacter_baumannii	NZ_CP195683	WP_001186395.1__chromate efflux transporter__449aa__COG2059;WP_000080817.1__GntR family transcriptional regulator__247aa__COG2188;WP_000448792.1__fumarate reductase/succinate dehydrogenase flavoprotein subunit__577aa__COG1053;WP_000864074.1__4Fe-4S dicluster domain-containing protein__81aa__COG1146;WP_001249637.1__ABC transporter substrate-binding protein__476aa__COG0715;WP_000096311.1__ABC trans…
Acinetobacter_baumannii	NZ_LT594095	WP_001186395.1__chromate efflux transporter__449aa__COG2059;WP_000080817.1__GntR family transcriptional regulator__247aa__COG2188;WP_000448792.1__fumarate reductase/succinate dehydrogenase flavoprotein subunit__577aa__COG1053;WP_000864074.1__4Fe-4S dicluster domain-containing protein__81aa__COG1146;WP_001249637.1__ABC transporter substrate-binding protein__476aa__COG0715;WP_000096311.1__ABC trans…
Acinetobacter_baumannii	NZ_CP147665	WP_001186395.1__chromate efflux transporter__449aa__COG2059;WP_000080817.1__GntR family transcriptional regulator__247aa__COG2188;WP_000448792.1__fumarate reductase/succinate dehydrogenase flavoprotein subunit__577aa__COG1053;WP_000864074.1__4Fe-4S dicluster domain-containing protein__81aa__COG1146;WP_001249637.1__ABC transporter substrate-binding protein__476aa__COG0715;WP_000096311.1__ABC trans…
Acinetobacter_baumannii	NZ_CP061517	WP_001186395.1__chromate efflux transporter__449aa__COG2059;WP_000080817.1__GntR family transcriptional regulator__247aa__COG2188;WP_000448792.1__fumarate reductase/succinate dehydrogenase flavoprotein subunit__577aa__COG1053;WP_000864074.1__4Fe-4S dicluster domain-containing protein__81aa__COG1146;WP_001249637.1__ABC transporter substrate-binding protein__476aa__COG0715;WP_000096311.1__ABC trans…
Acinetobacter_baumannii	NZ_CP143348	WP_001186395.1__chromate efflux transporter__449aa__COG2059;WP_000080817.1__GntR family transcriptional regulator__247aa__COG2188;WP_000448792.1__fumarate reductase/succinate dehydrogenase flavoprotein subunit__577aa__COG1053;WP_000864074.1__4Fe-4S dicluster domain-containing protein__81aa__COG1146;WP_001249637.1__ABC transporter substrate-binding protein__476aa__COG0715;WP_000096311.1__ABC trans…
Acinetobacter_baumannii	NZ_CP066016	WP_001186388.1__chromate efflux transporter__449aa__COG2059;WP_000080819.1__GntR family transcriptional regulator__247aa__COG2188;WP_000428993.1__fumarate reductase/succinate dehydrogenase flavoprotein subunit__577aa__COG1053;WP_000864073.1__4Fe-4S dicluster domain-containing protein__81aa__COG1146;WP_001249621.1__ABC transporter substrate-binding protein__476aa__COG0715;WP_000097138.1__ABC trans…
Acinetobacter_baumannii	NZ_CP021782	WP_001186388.1__chromate efflux transporter__449aa__COG2059;WP_000080819.1__GntR family transcriptional regulator__247aa__COG2188;WP_000428993.1__fumarate reductase/succinate dehydrogenase flavoprotein subunit__577aa__COG1053;WP_000864073.1__4Fe-4S dicluster domain-containing protein__81aa__COG1146;WP_001249621.1__ABC transporter substrate-binding protein__476aa__COG0715;WP_000097138.1__ABC trans…
Acinetobacter_baumannii	NZ_CP190359	WP_001186380.1__chromate efflux transporter__449aa__COG2059;WP_000080820.1__GntR family transcriptional regulator__247aa__COG2188;WP_000448785.1__fumarate reductase/succinate dehydrogenase flavoprotein subunit__577aa__COG1053;WP_000864074.1__4Fe-4S dicluster domain-containing protein__81aa__COG1146;WP_024437284.1__ABC transporter substrate-binding protein__476aa__COG0715;WP_000096309.1__ABC trans…
Acinetobacter_baumannii	NZ_CM129839	WP_001186395.1__chromate efflux transporter__449aa__COG2059;WP_000080817.1__GntR family transcriptional regulator__247aa__COG2188;WP_000448792.1__fumarate reductase/succinate dehydrogenase flavoprotein subunit__577aa__COG1053;WP_000864074.1__4Fe-4S dicluster domain-containing protein__81aa__COG1146;WP_001249637.1__ABC transporter substrate-binding protein__476aa__COG0715;WP_000096311.1__ABC trans…
Acinetobacter_baumannii	NZ_CP129245	WP_001186391.1__chromate efflux transporter__449aa__COG2059;WP_000080813.1__GntR family transcriptional regulator__247aa__COG2188;WP_000448791.1__fumarate reductase/succinate dehydrogenase flavoprotein subunit__577aa__COG1053;WP_000864072.1__4Fe-4S dicluster domain-containing protein__81aa__COG1146;WP_001249628.1__ABC transporter substrate-binding protein__476aa__COG0715;WP_000096310.1__ABC trans…
Acinetobacter_baumannii	NZ_CP096717	WP_001186395.1__chromate efflux transporter__449aa__COG2059;WP_000080817.1__GntR family transcriptional regulator__247aa__COG2188;WP_000448792.1__fumarate reductase/succinate dehydrogenase flavoprotein subunit__577aa__COG1053;WP_000864074.1__4Fe-4S dicluster domain-containing protein__81aa__COG1146;WP_001249637.1__ABC transporter substrate-binding protein__476aa__COG0715;WP_000096311.1__ABC trans…
Acinetobacter_baumannii	NZ_CP087335	WP_001186382.1__chromate efflux transporter__449aa__COG2059;WP_000080816.1__GntR family transcriptional regulator__247aa__COG2188;WP_000448789.1__fumarate reductase/succinate dehydrogenase flavoprotein subunit__577aa__COG1053;WP_000864074.1__4Fe-4S dicluster domain-containing protein__81aa__COG1146;WP_001230714.1__ABC transporter substrate-binding protein__476aa__COG0715;WP_000096306.1__ABC trans…
Acinetobacter_baumannii	NZ_CP072122	WP_045544166.1__chromate efflux transporter__449aa__COG2059;WP_045544165.1__GntR family transcriptional regulator__247aa__COG2188;WP_002047284.1__fumarate reductase/succinate dehydrogenase flavoprotein subunit__577aa__COG1053;WP_000864074.1__4Fe-4S dicluster domain-containing protein__81aa__COG1146;WP_045544164.1__ABC transporter substrate-binding protein__476aa__COG0715;WP_045544163.1__ABC trans…
Acinetobacter_baumannii	NZ_CP142393	WP_094850437.1__chromate efflux transporter__449aa__COG2059;WP_000080813.1__GntR family transcriptional regulator__247aa__COG2188;WP_000448791.1__fumarate reductase/succinate dehydrogenase flavoprotein subunit__577aa__COG1053;WP_000864072.1__4Fe-4S dicluster domain-containing protein__81aa__COG1146;WP_001249628.1__ABC transporter substrate-binding protein__476aa__COG0715;WP_000096310.1__ABC trans…
Acinetobacter_baumannii	NZ_CP050907	WP_001186395.1__chromate efflux transporter__449aa__COG2059;WP_000080817.1__GntR family transcriptional regulator__247aa__COG2188;WP_000448792.1__fumarate reductase/succinate dehydrogenase flavoprotein subunit__577aa__COG1053;WP_000864074.1__4Fe-4S dicluster domain-containing protein__81aa__COG1146;WP_001249637.1__ABC transporter substrate-binding protein__476aa__COG0715;WP_000096311.1__ABC trans…
Acinetobacter_baumannii	NZ_CM128551	WP_001186395.1__chromate efflux transporter__449aa__COG2059;WP_000080817.1__GntR family transcriptional regulator__247aa__COG2188;WP_000448792.1__fumarate reductase/succinate dehydrogenase flavoprotein subunit__577aa__COG1053;WP_000864074.1__4Fe-4S dicluster domain-containing protein__81aa__COG1146;WP_001249637.1__ABC transporter substrate-binding protein__476aa__COG0715;WP_000096311.1__ABC trans…
Acinetobacter_baumannii	NZ_CP061519	WP_001186395.1__chromate efflux transporter__449aa__COG2059;WP_000080817.1__GntR family transcriptional regulator__247aa__COG2188;WP_000448792.1__fumarate reductase/succinate dehydrogenase flavoprotein subunit__577aa__COG1053;WP_000864074.1__4Fe-4S dicluster domain-containing protein__81aa__COG1146;WP_001249637.1__ABC transporter substrate-binding protein__476aa__COG0715;WP_000096311.1__ABC trans…
Acinetobacter_baumannii	NZ_CP094283	WP_001186395.1__chromate efflux transporter__449aa__COG2059;WP_000080817.1__GntR family transcriptional regulator__247aa__COG2188;WP_000448792.1__fumarate reductase/succinate dehydrogenase flavoprotein subunit__577aa__COG1053;WP_000864074.1__4Fe-4S dicluster domain-containing protein__81aa__COG1146;WP_001249637.1__ABC transporter substrate-binding protein__476aa__COG0715;WP_000096311.1__ABC trans…
Acinetobacter_baumannii	NZ_CP134547	WP_001186395.1__chromate efflux transporter__449aa__COG2059;WP_000080817.1__GntR family transcriptional regulator__247aa__COG2188;WP_000448796.1__fumarate reductase/succinate dehydrogenase flavoprotein subunit__577aa__COG1053;WP_000864074.1__4Fe-4S dicluster domain-containing protein__81aa__COG1146;WP_001249637.1__ABC transporter substrate-binding protein__476aa__COG0715;WP_000096311.1__ABC trans…
Acinetobacter_baumannii	NZ_CP144238	WP_001186395.1__chromate efflux transporter__449aa__COG2059;WP_000080817.1__GntR family transcriptional regulator__247aa__COG2188;WP_000448792.1__fumarate reductase/succinate dehydrogenase flavoprotein subunit__577aa__COG1053;WP_000864074.1__4Fe-4S dicluster domain-containing protein__81aa__COG1146;WP_001249637.1__ABC transporter substrate-binding protein__476aa__COG0715;WP_000096311.1__ABC trans…
Acinetobacter_baumannii	NZ_CP096686	WP_001186395.1__chromate efflux transporter__449aa__COG2059;WP_000080817.1__GntR family transcriptional regulator__247aa__COG2188;WP_000448792.1__fumarate reductase/succinate dehydrogenase flavoprotein subunit__577aa__COG1053;WP_000864074.1__4Fe-4S dicluster domain-containing protein__81aa__COG1146;WP_001249637.1__ABC transporter substrate-binding protein__476aa__COG0715;WP_000096311.1__ABC trans…
Acinetobacter_baumannii	NZ_CP131889	WP_001186395.1__chromate efflux transporter__449aa__COG2059;WP_000080817.1__GntR family transcriptional regulator__247aa__COG2188;WP_000448792.1__fumarate reductase/succinate dehydrogenase flavoprotein subunit__577aa__COG1053;WP_000864074.1__4Fe-4S dicluster domain-containing protein__81aa__COG1146;WP_001249637.1__ABC transporter substrate-binding protein__476aa__COG0715;WP_000096311.1__ABC trans…
Acinetobacter_baumannii	NZ_AP031583	WP_045544166.1__chromate efflux transporter__449aa__COG2059;WP_045544165.1__GntR family transcriptional regulator__247aa__COG2188;WP_002047284.1__fumarate reductase/succinate dehydrogenase flavoprotein subunit__577aa__COG1053;WP_000864074.1__4Fe-4S dicluster domain-containing protein__81aa__COG1146;WP_045544164.1__ABC transporter substrate-binding protein__476aa__COG0715;WP_045544163.1__ABC trans…
Acinetobacter_baumannii	NZ_CP121609	WP_001186395.1__chromate efflux transporter__449aa__COG2059;WP_000080817.1__GntR family transcriptional regulator__247aa__COG2188;WP_000448792.1__fumarate reductase/succinate dehydrogenase flavoprotein subunit__577aa__COG1053;WP_000864074.1__4Fe-4S dicluster domain-containing protein__81aa__COG1146;WP_001249637.1__ABC transporter substrate-binding protein__476aa__COG0715;WP_000096311.1__ABC trans…
Acinetobacter_baumannii	NZ_CP080452	WP_001186388.1__chromate efflux transporter__449aa__COG2059;WP_000080819.1__GntR family transcriptional regulator__247aa__COG2188;WP_000428993.1__fumarate reductase/succinate dehydrogenase flavoprotein subunit__577aa__COG1053;WP_000864073.1__4Fe-4S dicluster domain-containing protein__81aa__COG1146;WP_001249621.1__ABC transporter substrate-binding protein__476aa__COG0715;WP_000097138.1__ABC trans…
Acinetobacter_baumannii	NZ_CP157866	WP_001186395.1__chromate efflux transporter__449aa__COG2059;WP_000080817.1__GntR family transcriptional regulator__247aa__COG2188;WP_000448792.1__fumarate reductase/succinate dehydrogenase flavoprotein subunit__577aa__COG1053;WP_000864074.1__4Fe-4S dicluster domain-containing protein__81aa__COG1146;WP_001249637.1__ABC transporter substrate-binding protein__476aa__COG0715;WP_000096311.1__ABC trans…
Acinetobacter_baumannii	NZ_CP115629	WP_001186395.1__chromate efflux transporter__449aa__COG2059;WP_000080817.1__GntR family transcriptional regulator__247aa__COG2188;WP_000864074.1__4Fe-4S dicluster domain-containing protein__81aa__COG1146;WP_001249637.1__ABC transporter substrate-binding protein__476aa__COG0715;WP_000096311.1__ABC transporter permease__284aa__COG0600;WP_000117516.1__ABC transporter ATP-binding protein__279aa__COG1…
Acinetobacter_baumannii	NZ_CP121598	WP_001186395.1__chromate efflux transporter__449aa__COG2059;WP_000080817.1__GntR family transcriptional regulator__247aa__COG2188;WP_000448792.1__fumarate reductase/succinate dehydrogenase flavoprotein subunit__577aa__COG1053;WP_000864074.1__4Fe-4S dicluster domain-containing protein__81aa__COG1146;WP_001249637.1__ABC transporter substrate-binding protein__476aa__COG0715;WP_000096311.1__ABC trans…
Acinetobacter_baumannii	NZ_CP121588	WP_001186395.1__chromate efflux transporter__449aa__COG2059;WP_000080817.1__GntR family transcriptional regulator__247aa__COG2188;WP_000448792.1__fumarate reductase/succinate dehydrogenase flavoprotein subunit__577aa__COG1053;WP_000864074.1__4Fe-4S dicluster domain-containing protein__81aa__COG1146;WP_001249637.1__ABC transporter substrate-binding protein__476aa__COG0715;WP_000096311.1__ABC trans…
Acinetobacter_baumannii	NZ_CP147862	WP_001186395.1__chromate efflux transporter__449aa__COG2059;WP_000080817.1__GntR family transcriptional regulator__247aa__COG2188;WP_000448792.1__fumarate reductase/succinate dehydrogenase flavoprotein subunit__577aa__COG1053;WP_000864074.1__4Fe-4S dicluster domain-containing protein__81aa__COG1146;WP_001249637.1__ABC transporter substrate-binding protein__476aa__COG0715;WP_000096311.1__ABC trans…
Acinetobacter_baumannii	NZ_CP061525	WP_001186395.1__chromate efflux transporter__449aa__COG2059;WP_000080817.1__GntR family transcriptional regulator__247aa__COG2188;WP_000448792.1__fumarate reductase/succinate dehydrogenase flavoprotein subunit__577aa__COG1053;WP_000864074.1__4Fe-4S dicluster domain-containing protein__81aa__COG1146;WP_001249637.1__ABC transporter substrate-binding protein__476aa__COG0715;WP_000096311.1__ABC trans…
Acinetobacter_baumannii	NZ_CP023026	WP_001186395.1__chromate efflux transporter__449aa__COG2059;WP_000080817.1__GntR family transcriptional regulator__247aa__COG2188;WP_000448792.1__fumarate reductase/succinate dehydrogenase flavoprotein subunit__577aa__COG1053;WP_000864074.1__4Fe-4S dicluster domain-containing protein__81aa__COG1146;WP_001249637.1__ABC transporter substrate-binding protein__476aa__COG0715;WP_000096311.1__ABC trans…
Acinetobacter_baumannii	NZ_CP169872	WP_004747269.1__chromate efflux transporter__449aa__COG2059;WP_004747266.1__GntR family transcriptional regulator__247aa__COG2188;WP_004747265.1__fumarate reductase/succinate dehydrogenase flavoprotein subunit__577aa__COG1053;WP_000864074.1__4Fe-4S dicluster domain-containing protein__81aa__COG1146;WP_046693009.1__ABC transporter substrate-binding protein__476aa__COG0715;WP_000096314.1__ABC trans…
Acinetobacter_baumannii	NZ_CP042931	WP_001186395.1__chromate efflux transporter__449aa__COG2059;WP_000080817.1__GntR family transcriptional regulator__247aa__COG2188;WP_000448792.1__fumarate reductase/succinate dehydrogenase flavoprotein subunit__577aa__COG1053;WP_000864074.1__4Fe-4S dicluster domain-containing protein__81aa__COG1146;WP_001249637.1__ABC transporter substrate-binding protein__476aa__COG0715;WP_000096311.1__ABC trans…
Acinetobacter_baumannii	NZ_CP134589	WP_001186395.1__chromate efflux transporter__449aa__COG2059;WP_000080817.1__GntR family transcriptional regulator__247aa__COG2188;WP_000448792.1__fumarate reductase/succinate dehydrogenase flavoprotein subunit__577aa__COG1053;WP_000864074.1__4Fe-4S dicluster domain-containing protein__81aa__COG1146;WP_001249637.1__ABC transporter substrate-binding protein__476aa__COG0715;WP_000096311.1__ABC trans…
Acinetobacter_baumannii	NZ_CP046549	WP_001186400.1__chromate efflux transporter__449aa__COG2059;WP_000080819.1__GntR family transcriptional regulator__247aa__COG2188;WP_000448793.1__fumarate reductase/succinate dehydrogenase flavoprotein subunit__577aa__COG1053;WP_000864074.1__4Fe-4S dicluster domain-containing protein__81aa__COG1146;WP_001249627.1__ABC transporter substrate-binding protein__476aa__COG0715;WP_000097135.1__ABC trans…
Acinetobacter_baumannii	NZ_CP132214	WP_001186395.1__chromate efflux transporter__449aa__COG2059;WP_000080817.1__GntR family transcriptional regulator__247aa__COG2188;WP_000448792.1__fumarate reductase/succinate dehydrogenase flavoprotein subunit__577aa__COG1053;WP_000864074.1__4Fe-4S dicluster domain-containing protein__81aa__COG1146;WP_001249637.1__ABC transporter substrate-binding protein__476aa__COG0715;WP_000096311.1__ABC trans…
Acinetobacter_baumannii	NZ_CP099858	WP_001186395.1__chromate efflux transporter__449aa__COG2059;WP_000080817.1__GntR family transcriptional regulator__247aa__COG2188;WP_000448792.1__fumarate reductase/succinate dehydrogenase flavoprotein subunit__577aa__COG1053;WP_000864074.1__4Fe-4S dicluster domain-containing protein__81aa__COG1146;WP_001249637.1__ABC transporter substrate-binding protein__476aa__COG0715;WP_000096311.1__ABC trans…
Acinetobacter_baumannii	NZ_CP096724	WP_001186395.1__chromate efflux transporter__449aa__COG2059;WP_000080817.1__GntR family transcriptional regulator__247aa__COG2188;WP_000448792.1__fumarate reductase/succinate dehydrogenase flavoprotein subunit__577aa__COG1053;WP_000864074.1__4Fe-4S dicluster domain-containing protein__81aa__COG1146;WP_001249637.1__ABC transporter substrate-binding protein__476aa__COG0715;WP_000096311.1__ABC trans…
Acinetobacter_baumannii	NZ_CP026711	WP_001186380.1__chromate efflux transporter__449aa__COG2059;WP_000080820.1__GntR family transcriptional regulator__247aa__COG2188;WP_000448785.1__fumarate reductase/succinate dehydrogenase flavoprotein subunit__577aa__COG1053;WP_000864074.1__4Fe-4S dicluster domain-containing protein__81aa__COG1146;WP_024437284.1__ABC transporter substrate-binding protein__476aa__COG0715;WP_000096309.1__ABC trans…
Acinetobacter_baumannii	NZ_CP131898	WP_001186395.1__chromate efflux transporter__449aa__COG2059;WP_000080817.1__GntR family transcriptional regulator__247aa__COG2188;WP_000448792.1__fumarate reductase/succinate dehydrogenase flavoprotein subunit__577aa__COG1053;WP_000864074.1__4Fe-4S dicluster domain-containing protein__81aa__COG1146;WP_001249637.1__ABC transporter substrate-binding protein__476aa__COG0715;WP_000096311.1__ABC trans…
Acinetobacter_baumannii	NZ_CP179872	WP_004747269.1__chromate efflux transporter__449aa__COG2059;WP_004747266.1__GntR family transcriptional regulator__247aa__COG2188;WP_004747265.1__fumarate reductase/succinate dehydrogenase flavoprotein subunit__577aa__COG1053;WP_000864074.1__4Fe-4S dicluster domain-containing protein__81aa__COG1146;WP_046693009.1__ABC transporter substrate-binding protein__476aa__COG0715;WP_000096314.1__ABC trans…
Acinetobacter_baumannii	NZ_CP096745	WP_001186395.1__chromate efflux transporter__449aa__COG2059;WP_000080817.1__GntR family transcriptional regulator__247aa__COG2188;WP_000448792.1__fumarate reductase/succinate dehydrogenase flavoprotein subunit__577aa__COG1053;WP_000864074.1__4Fe-4S dicluster domain-containing protein__81aa__COG1146;WP_001249637.1__ABC transporter substrate-binding protein__476aa__COG0715;WP_000096311.1__ABC trans…
Acinetobacter_baumannii	NZ_CP161992	WP_001186395.1__chromate efflux transporter__449aa__COG2059;WP_000080817.1__GntR family transcriptional regulator__247aa__COG2188;WP_000448792.1__fumarate reductase/succinate dehydrogenase flavoprotein subunit__577aa__COG1053;WP_000864074.1__4Fe-4S dicluster domain-containing protein__81aa__COG1146;WP_001249637.1__ABC transporter substrate-binding protein__476aa__COG0715;WP_000096311.1__ABC trans…
Acinetobacter_baumannii	NZ_CP179699	WP_001186395.1__chromate efflux transporter__449aa__COG2059;WP_000080817.1__GntR family transcriptional regulator__247aa__COG2188;WP_000448792.1__fumarate reductase/succinate dehydrogenase flavoprotein subunit__577aa__COG1053;WP_000864074.1__4Fe-4S dicluster domain-containing protein__81aa__COG1146;WP_001249637.1__ABC transporter substrate-binding protein__476aa__COG0715;WP_000096311.1__ABC trans…
Acinetobacter_baumannii	NZ_CP179696	WP_001186395.1__chromate efflux transporter__449aa__COG2059;WP_000080817.1__GntR family transcriptional regulator__247aa__COG2188;WP_000448792.1__fumarate reductase/succinate dehydrogenase flavoprotein subunit__577aa__COG1053;WP_000864074.1__4Fe-4S dicluster domain-containing protein__81aa__COG1146;WP_001249637.1__ABC transporter substrate-binding protein__476aa__COG0715;WP_000096311.1__ABC trans…
Acinetobacter_baumannii	NZ_CP096710	WP_001186395.1__chromate efflux transporter__449aa__COG2059;WP_000080817.1__GntR family transcriptional regulator__247aa__COG2188;WP_249374352.1__fumarate reductase/succinate dehydrogenase flavoprotein subunit__577aa__COG1053;WP_000864074.1__4Fe-4S dicluster domain-containing protein__81aa__COG1146;WP_001249637.1__ABC transporter substrate-binding protein__476aa__COG0715;WP_000096311.1__ABC trans…
Acinetobacter_baumannii	NZ_CP179702	WP_001186395.1__chromate efflux transporter__449aa__COG2059;WP_000080817.1__GntR family transcriptional regulator__247aa__COG2188;WP_000448792.1__fumarate reductase/succinate dehydrogenase flavoprotein subunit__577aa__COG1053;WP_000864074.1__4Fe-4S dicluster domain-containing protein__81aa__COG1146;WP_001249637.1__ABC transporter substrate-binding protein__476aa__COG0715;WP_000096311.1__ABC trans…
Acinetobacter_baumannii	NZ_CP096684	WP_001186395.1__chromate efflux transporter__449aa__COG2059;WP_000080817.1__GntR family transcriptional regulator__247aa__COG2188;WP_000448792.1__fumarate reductase/succinate dehydrogenase flavoprotein subunit__577aa__COG1053;WP_000864074.1__4Fe-4S dicluster domain-containing protein__81aa__COG1146;WP_001249637.1__ABC transporter substrate-binding protein__476aa__COG0715;WP_000096311.1__ABC trans…
Acinetobacter_baumannii	NZ_CM132596	WP_004747269.1__chromate efflux transporter__449aa__COG2059;WP_004747266.1__GntR family transcriptional regulator__247aa__COG2188;WP_004747265.1__fumarate reductase/succinate dehydrogenase flavoprotein subunit__577aa__COG1053;WP_000864074.1__4Fe-4S dicluster domain-containing protein__81aa__COG1146;WP_046693009.1__ABC transporter substrate-binding protein__476aa__COG0715;WP_000096314.1__ABC trans…
Acinetobacter_baumannii	NZ_CP085788	WP_001186382.1__chromate efflux transporter__449aa__COG2059;WP_225546470.1__GntR family transcriptional regulator__247aa__COG2188;WP_228412967.1__fumarate reductase/succinate dehydrogenase flavoprotein subunit__577aa__COG1053;WP_000864074.1__4Fe-4S dicluster domain-containing protein__81aa__COG1146;WP_228412968.1__ABC transporter substrate-binding protein__476aa__COG0715;WP_228412969.1__ABC trans…
Acinetobacter_baumannii	NZ_CP096696	WP_001186395.1__chromate efflux transporter__449aa__COG2059;WP_000080817.1__GntR family transcriptional regulator__247aa__COG2188;WP_000448792.1__fumarate reductase/succinate dehydrogenase flavoprotein subunit__577aa__COG1053;WP_000864074.1__4Fe-4S dicluster domain-containing protein__81aa__COG1146;WP_001249637.1__ABC transporter substrate-binding protein__476aa__COG0715;WP_000096311.1__ABC trans…
Acinetobacter_baumannii	NZ_CP130921	WP_001186395.1__chromate efflux transporter__449aa__COG2059;WP_000080817.1__GntR family transcriptional regulator__247aa__COG2188;WP_000448792.1__fumarate reductase/succinate dehydrogenase flavoprotein subunit__577aa__COG1053;WP_000864074.1__4Fe-4S dicluster domain-containing protein__81aa__COG1146;WP_001249637.1__ABC transporter substrate-binding protein__476aa__COG0715;WP_000096311.1__ABC trans…
Acinetobacter_baumannii	NZ_CP054560	WP_140951599.1__chromate efflux transporter__449aa__COG2059;WP_000080816.1__GntR family transcriptional regulator__247aa__COG2188;WP_236754286.1__fumarate reductase/succinate dehydrogenase flavoprotein subunit__577aa__COG1053;WP_000864074.1__4Fe-4S dicluster domain-containing protein__81aa__COG1146;WP_140951595.1__ABC transporter substrate-binding protein__476aa__COG0715;WP_031963678.1__ABC trans…
Acinetobacter_baumannii	NZ_CP091370	WP_001186395.1__chromate efflux transporter__449aa__COG2059;WP_000080817.1__GntR family transcriptional regulator__247aa__COG2188;WP_000448792.1__fumarate reductase/succinate dehydrogenase flavoprotein subunit__577aa__COG1053;WP_000864074.1__4Fe-4S dicluster domain-containing protein__81aa__COG1146;WP_001249637.1__ABC transporter substrate-binding protein__476aa__COG0715;WP_000096311.1__ABC trans…
Acinetobacter_baumannii	NZ_CP144563	WP_001186388.1__chromate efflux transporter__449aa__COG2059;WP_000080819.1__GntR family transcriptional regulator__247aa__COG2188;WP_000428993.1__fumarate reductase/succinate dehydrogenase flavoprotein subunit__577aa__COG1053;WP_000864073.1__4Fe-4S dicluster domain-containing protein__81aa__COG1146;WP_001249621.1__ABC transporter substrate-binding protein__476aa__COG0715;WP_000097138.1__ABC trans…
Acinetobacter_baumannii	NZ_CP096729	WP_001186395.1__chromate efflux transporter__449aa__COG2059;WP_000080817.1__GntR family transcriptional regulator__247aa__COG2188;WP_000448792.1__fumarate reductase/succinate dehydrogenase flavoprotein subunit__577aa__COG1053;WP_000864074.1__4Fe-4S dicluster domain-containing protein__81aa__COG1146;WP_001249637.1__ABC transporter substrate-binding protein__476aa__COG0715;WP_000096311.1__ABC trans…
Acinetobacter_baumannii	NZ_CP018143	WP_001186395.1__chromate efflux transporter__449aa__COG2059;WP_000080817.1__GntR family transcriptional regulator__247aa__COG2188;WP_000448792.1__fumarate reductase/succinate dehydrogenase flavoprotein subunit__577aa__COG1053;WP_000864074.1__4Fe-4S dicluster domain-containing protein__81aa__COG1146;WP_001249637.1__ABC transporter substrate-binding protein__476aa__COG0715;WP_000096311.1__ABC trans…
Acinetobacter_baumannii	NZ_CP130627	WP_001186388.1__chromate efflux transporter__449aa__COG2059;WP_000080819.1__GntR family transcriptional regulator__247aa__COG2188;WP_000428993.1__fumarate reductase/succinate dehydrogenase flavoprotein subunit__577aa__COG1053;WP_000864073.1__4Fe-4S dicluster domain-containing protein__81aa__COG1146;WP_001249621.1__ABC transporter substrate-binding protein__476aa__COG0715;WP_000097138.1__ABC trans…
Acinetobacter_baumannii	NZ_CP179692	WP_001186395.1__chromate efflux transporter__449aa__COG2059;WP_000080817.1__GntR family transcriptional regulator__247aa__COG2188;WP_000448792.1__fumarate reductase/succinate dehydrogenase flavoprotein subunit__577aa__COG1053;WP_000864074.1__4Fe-4S dicluster domain-containing protein__81aa__COG1146;WP_001249637.1__ABC transporter substrate-binding protein__476aa__COG0715;WP_000096311.1__ABC trans…
Acinetobacter_baumannii	NZ_CP096704	WP_001186395.1__chromate efflux transporter__449aa__COG2059;WP_000080817.1__GntR family transcriptional regulator__247aa__COG2188;WP_000448792.1__fumarate reductase/succinate dehydrogenase flavoprotein subunit__577aa__COG1053;WP_000864074.1__4Fe-4S dicluster domain-containing protein__81aa__COG1146;WP_001249637.1__ABC transporter substrate-binding protein__476aa__COG0715;WP_000096311.1__ABC trans…
Acinetobacter_baumannii	NZ_CP113074	WP_001186397.1__chromate efflux transporter__449aa__COG2059;WP_000080816.1__GntR family transcriptional regulator__247aa__COG2188;WP_000428990.1__fumarate reductase/succinate dehydrogenase flavoprotein subunit__577aa__COG1053;WP_000864076.1__4Fe-4S dicluster domain-containing protein__81aa__COG1146;WP_001249623.1__ABC transporter substrate-binding protein__476aa__COG0715;WP_000096316.1__ABC trans…
Acinetobacter_baumannii	NZ_CP038500	WP_000080821.1__GntR family transcriptional regulator__247aa__COG2188;WP_000448778.1__fumarate reductase/succinate dehydrogenase flavoprotein subunit__577aa__COG1053;WP_000864074.1__4Fe-4S dicluster domain-containing protein__81aa__COG1146;WP_001249636.1__ABC transporter substrate-binding protein__476aa__COG0715;WP_000096301.1__ABC transporter permease__284aa__COG0600;WP_000029005.1__ABC transpor…
Acinetobacter_baumannii	NZ_CP169782	WP_031960498.1__chromate efflux transporter__449aa__COG2059;WP_004747266.1__GntR family transcriptional regulator__247aa__COG2188;WP_031960499.1__fumarate reductase/succinate dehydrogenase flavoprotein subunit__577aa__COG1053;WP_000864074.1__4Fe-4S dicluster domain-containing protein__81aa__COG1146;WP_001249637.1__ABC transporter substrate-binding protein__476aa__COG0715;WP_031960500.1__ABC trans…
Acinetobacter_baumannii	NZ_CP191244	WP_442712876.1__chromate efflux transporter__449aa__COG2059;WP_000080817.1__GntR family transcriptional regulator__247aa__COG2188;WP_000448792.1__fumarate reductase/succinate dehydrogenase flavoprotein subunit__577aa__COG1053;WP_000864074.1__4Fe-4S dicluster domain-containing protein__81aa__COG1146;WP_001249637.1__ABC transporter substrate-binding protein__476aa__COG0715;WP_000096311.1__ABC trans…
Acinetobacter_baumannii	NZ_CP065432	WP_001186384.1__chromate efflux transporter__449aa__COG2059;WP_000080816.1__GntR family transcriptional regulator__247aa__COG2188;WP_000448784.1__fumarate reductase/succinate dehydrogenase flavoprotein subunit__577aa__COG1053;WP_000864073.1__4Fe-4S dicluster domain-containing protein__81aa__COG1146;WP_001249641.1__ABC transporter substrate-binding protein__476aa__COG0715;WP_000096307.1__ABC trans…
Acinetobacter_baumannii	NZ_CP070358	WP_001186388.1__chromate efflux transporter__449aa__COG2059;WP_000080819.1__GntR family transcriptional regulator__247aa__COG2188;WP_000428993.1__fumarate reductase/succinate dehydrogenase flavoprotein subunit__577aa__COG1053;WP_000864073.1__4Fe-4S dicluster domain-containing protein__81aa__COG1146;WP_001249621.1__ABC transporter substrate-binding protein__476aa__COG0715;WP_000097138.1__ABC trans…
Acinetobacter_baumannii	NZ_CP050916	WP_001186395.1__chromate efflux transporter__449aa__COG2059;WP_000080817.1__GntR family transcriptional regulator__247aa__COG2188;WP_000448792.1__fumarate reductase/succinate dehydrogenase flavoprotein subunit__577aa__COG1053;WP_000864074.1__4Fe-4S dicluster domain-containing protein__81aa__COG1146;WP_001249637.1__ABC transporter substrate-binding protein__476aa__COG0715;WP_000096311.1__ABC trans…
Acinetobacter_baumannii	NZ_AP031576	WP_001186388.1__chromate efflux transporter__449aa__COG2059;WP_000080819.1__GntR family transcriptional regulator__247aa__COG2188;WP_000428993.1__fumarate reductase/succinate dehydrogenase flavoprotein subunit__577aa__COG1053;WP_000864073.1__4Fe-4S dicluster domain-containing protein__81aa__COG1146;WP_001249621.1__ABC transporter substrate-binding protein__476aa__COG0715;WP_000097138.1__ABC trans…
Acinetobacter_baumannii	NZ_CP175646	WP_001186395.1__chromate efflux transporter__449aa__COG2059;WP_000080817.1__GntR family transcriptional regulator__247aa__COG2188;WP_000448792.1__fumarate reductase/succinate dehydrogenase flavoprotein subunit__577aa__COG1053;WP_000864074.1__4Fe-4S dicluster domain-containing protein__81aa__COG1146;WP_001249637.1__ABC transporter substrate-binding protein__476aa__COG0715;WP_000096311.1__ABC trans…
Acinetobacter_baumannii	NZ_CP134571	WP_001186395.1__chromate efflux transporter__449aa__COG2059;WP_000080817.1__GntR family transcriptional regulator__247aa__COG2188;WP_000448792.1__fumarate reductase/succinate dehydrogenase flavoprotein subunit__577aa__COG1053;WP_000864074.1__4Fe-4S dicluster domain-containing protein__81aa__COG1146;WP_001249637.1__ABC transporter substrate-binding protein__476aa__COG0715;WP_000096311.1__ABC trans…
Acinetobacter_baumannii	NZ_CP096692	WP_001186395.1__chromate efflux transporter__449aa__COG2059;WP_000080817.1__GntR family transcriptional regulator__247aa__COG2188;WP_000448792.1__fumarate reductase/succinate dehydrogenase flavoprotein subunit__577aa__COG1053;WP_000864074.1__4Fe-4S dicluster domain-containing protein__81aa__COG1146;WP_001249637.1__ABC transporter substrate-binding protein__476aa__COG0715;WP_000096311.1__ABC trans…
Acinetobacter_baumannii	NZ_CP091361	WP_029424320.1__chromate efflux transporter__449aa__COG2059;WP_000080816.1__GntR family transcriptional regulator__247aa__COG2188;WP_057078069.1__fumarate reductase/succinate dehydrogenase flavoprotein subunit__577aa__COG1053;WP_000864074.1__4Fe-4S dicluster domain-containing protein__81aa__COG1146;WP_029424318.1__ABC transporter substrate-binding protein__476aa__COG0715;WP_029424317.1__ABC trans…
Acinetobacter_baumannii	NZ_CP040425	WP_001186395.1__chromate efflux transporter__449aa__COG2059;WP_000080817.1__GntR family transcriptional regulator__247aa__COG2188;WP_000448792.1__fumarate reductase/succinate dehydrogenase flavoprotein subunit__577aa__COG1053;WP_000864074.1__4Fe-4S dicluster domain-containing protein__81aa__COG1146;WP_001249637.1__ABC transporter substrate-binding protein__476aa__COG0715;WP_000096311.1__ABC trans…
Acinetobacter_baumannii	NZ_CM142742	WP_001186395.1__chromate efflux transporter__449aa__COG2059;WP_000080817.1__GntR family transcriptional regulator__247aa__COG2188;WP_000448792.1__fumarate reductase/succinate dehydrogenase flavoprotein subunit__577aa__COG1053;WP_000864074.1__4Fe-4S dicluster domain-containing protein__81aa__COG1146;WP_001249637.1__ABC transporter substrate-binding protein__476aa__COG0715;WP_000096311.1__ABC trans…
Acinetobacter_baumannii	NZ_CP091342	WP_001186395.1__chromate efflux transporter__449aa__COG2059;WP_000080817.1__GntR family transcriptional regulator__247aa__COG2188;WP_000448792.1__fumarate reductase/succinate dehydrogenase flavoprotein subunit__577aa__COG1053;WP_000864074.1__4Fe-4S dicluster domain-containing protein__81aa__COG1146;WP_001249637.1__ABC transporter substrate-binding protein__476aa__COG0715;WP_000096311.1__ABC trans…
Acinetobacter_baumannii	NZ_CP087304	WP_001186388.1__chromate efflux transporter__449aa__COG2059;WP_000080819.1__GntR family transcriptional regulator__247aa__COG2188;WP_000428993.1__fumarate reductase/succinate dehydrogenase flavoprotein subunit__577aa__COG1053;WP_000864073.1__4Fe-4S dicluster domain-containing protein__81aa__COG1146;WP_001249621.1__ABC transporter substrate-binding protein__476aa__COG0715;WP_000097138.1__ABC trans…
Acinetobacter_baumannii	NZ_AP024415	WP_001186395.1__chromate efflux transporter__449aa__COG2059;WP_000080817.1__GntR family transcriptional regulator__247aa__COG2188;WP_000864074.1__4Fe-4S dicluster domain-containing protein__81aa__COG1146;WP_001249637.1__ABC transporter substrate-binding protein__476aa__COG0715;WP_000096311.1__ABC transporter permease__284aa__COG0600;WP_000117516.1__ABC transporter ATP-binding protein__279aa__COG1…
Acinetobacter_baumannii	NZ_CP018421	WP_001186395.1__chromate efflux transporter__449aa__COG2059;WP_000080817.1__GntR family transcriptional regulator__247aa__COG2188;WP_000448792.1__fumarate reductase/succinate dehydrogenase flavoprotein subunit__577aa__COG1053;WP_000864074.1__4Fe-4S dicluster domain-containing protein__81aa__COG1146;WP_001249637.1__ABC transporter substrate-binding protein__476aa__COG0715;WP_000096311.1__ABC trans…
Acinetobacter_baumannii	NZ_CP079942	WP_001186395.1__chromate efflux transporter__449aa__COG2059;WP_000080817.1__GntR family transcriptional regulator__247aa__COG2188;WP_000448792.1__fumarate reductase/succinate dehydrogenase flavoprotein subunit__577aa__COG1053;WP_000864074.1__4Fe-4S dicluster domain-containing protein__81aa__COG1146;WP_001249637.1__ABC transporter substrate-binding protein__476aa__COG0715;WP_000096311.1__ABC trans…
Acinetobacter_baumannii	NZ_CP143344	WP_001186395.1__chromate efflux transporter__449aa__COG2059;WP_000080817.1__GntR family transcriptional regulator__247aa__COG2188;WP_000448792.1__fumarate reductase/succinate dehydrogenase flavoprotein subunit__577aa__COG1053;WP_000864074.1__4Fe-4S dicluster domain-containing protein__81aa__COG1146;WP_001249637.1__ABC transporter substrate-binding protein__476aa__COG0715;WP_000096311.1__ABC trans…
Acinetobacter_baumannii	NZ_CP091341	WP_001186395.1__chromate efflux transporter__449aa__COG2059;WP_000080817.1__GntR family transcriptional regulator__247aa__COG2188;WP_000448792.1__fumarate reductase/succinate dehydrogenase flavoprotein subunit__577aa__COG1053;WP_000864074.1__4Fe-4S dicluster domain-containing protein__81aa__COG1146;WP_001249637.1__ABC transporter substrate-binding protein__476aa__COG0715;WP_000096311.1__ABC trans…
Acinetobacter_baumannii	NZ_CP160130	WP_029424320.1__chromate efflux transporter__449aa__COG2059;WP_000080816.1__GntR family transcriptional regulator__247aa__COG2188;WP_057078069.1__fumarate reductase/succinate dehydrogenase flavoprotein subunit__577aa__COG1053;WP_000864074.1__4Fe-4S dicluster domain-containing protein__81aa__COG1146;WP_029424318.1__ABC transporter substrate-binding protein__476aa__COG0715;WP_029424317.1__ABC trans…
Acinetobacter_baumannii	NZ_CP134599	WP_001186395.1__chromate efflux transporter__449aa__COG2059;WP_000080817.1__GntR family transcriptional regulator__247aa__COG2188;WP_000448792.1__fumarate reductase/succinate dehydrogenase flavoprotein subunit__577aa__COG1053;WP_000864074.1__4Fe-4S dicluster domain-containing protein__81aa__COG1146;WP_001249637.1__ABC transporter substrate-binding protein__476aa__COG0715;WP_000096311.1__ABC trans…
Acinetobacter_baumannii	NZ_CP191188	WP_029424320.1__chromate efflux transporter__449aa__COG2059;WP_000080816.1__GntR family transcriptional regulator__247aa__COG2188;WP_442777690.1__fumarate reductase/succinate dehydrogenase flavoprotein subunit__577aa__COG1053;WP_000864074.1__4Fe-4S dicluster domain-containing protein__81aa__COG1146;WP_029424318.1__ABC transporter substrate-binding protein__476aa__COG0715;WP_442777691.1__ABC trans…
Acinetobacter_baumannii	NZ_CP082952	WP_029424320.1__chromate efflux transporter__449aa__COG2059;WP_000080816.1__GntR family transcriptional regulator__247aa__COG2188;WP_057078069.1__fumarate reductase/succinate dehydrogenase flavoprotein subunit__577aa__COG1053;WP_000864074.1__4Fe-4S dicluster domain-containing protein__81aa__COG1146;WP_029424318.1__ABC transporter substrate-binding protein__476aa__COG0715;WP_029424317.1__ABC trans…
Acinetobacter_baumannii	NZ_CP033243	WP_001186380.1__chromate efflux transporter__449aa__COG2059;WP_000080820.1__GntR family transcriptional regulator__247aa__COG2188;WP_000448785.1__fumarate reductase/succinate dehydrogenase flavoprotein subunit__577aa__COG1053;WP_000864074.1__4Fe-4S dicluster domain-containing protein__81aa__COG1146;WP_001249618.1__ABC transporter substrate-binding protein__476aa__COG0715;WP_000096309.1__ABC trans…
Acinetobacter_baumannii	NZ_CP017648	WP_001186395.1__chromate efflux transporter__449aa__COG2059;WP_000080817.1__GntR family transcriptional regulator__247aa__COG2188;WP_000448792.1__fumarate reductase/succinate dehydrogenase flavoprotein subunit__577aa__COG1053;WP_000864074.1__4Fe-4S dicluster domain-containing protein__81aa__COG1146;WP_001249637.1__ABC transporter substrate-binding protein__476aa__COG0715;WP_000096311.1__ABC trans…
Acinetobacter_baumannii	NZ_CP059041	WP_001186397.1__chromate efflux transporter__449aa__COG2059;WP_000080816.1__GntR family transcriptional regulator__247aa__COG2188;WP_000428990.1__fumarate reductase/succinate dehydrogenase flavoprotein subunit__577aa__COG1053;WP_000864076.1__4Fe-4S dicluster domain-containing protein__81aa__COG1146;WP_001249623.1__ABC transporter substrate-binding protein__476aa__COG0715;WP_000096316.1__ABC trans…
Acinetobacter_baumannii	NZ_CP117762	WP_001186395.1__chromate efflux transporter__449aa__COG2059;WP_000080817.1__GntR family transcriptional regulator__247aa__COG2188;WP_000448792.1__fumarate reductase/succinate dehydrogenase flavoprotein subunit__577aa__COG1053;WP_000864074.1__4Fe-4S dicluster domain-containing protein__81aa__COG1146;WP_001249637.1__ABC transporter substrate-binding protein__476aa__COG0715;WP_000096311.1__ABC trans…
Acinetobacter_baumannii	NZ_CP188770	WP_001186391.1__chromate efflux transporter__449aa__COG2059;WP_000080813.1__GntR family transcriptional regulator__247aa__COG2188;WP_000448791.1__fumarate reductase/succinate dehydrogenase flavoprotein subunit__577aa__COG1053;WP_000864072.1__4Fe-4S dicluster domain-containing protein__81aa__COG1146;WP_001249628.1__ABC transporter substrate-binding protein__476aa__COG0715;WP_000096310.1__ABC trans…
Acinetobacter_baumannii	NZ_CP017644	WP_001186395.1__chromate efflux transporter__449aa__COG2059;WP_000080817.1__GntR family transcriptional regulator__247aa__COG2188;WP_000448792.1__fumarate reductase/succinate dehydrogenase flavoprotein subunit__577aa__COG1053;WP_000864074.1__4Fe-4S dicluster domain-containing protein__81aa__COG1146;WP_001249637.1__ABC transporter substrate-binding protein__476aa__COG0715;WP_000096311.1__ABC trans…
Acinetobacter_baumannii	NZ_CP134560	WP_001186395.1__chromate efflux transporter__449aa__COG2059;WP_000080817.1__GntR family transcriptional regulator__247aa__COG2188;WP_000448792.1__fumarate reductase/succinate dehydrogenase flavoprotein subunit__577aa__COG1053;WP_000864074.1__4Fe-4S dicluster domain-containing protein__81aa__COG1146;WP_001249637.1__ABC transporter substrate-binding protein__476aa__COG0715;WP_000096311.1__ABC trans…
Acinetobacter_baumannii	NZ_CP149838	WP_001186400.1__chromate efflux transporter__449aa__COG2059;WP_000080819.1__GntR family transcriptional regulator__247aa__COG2188;WP_000448793.1__fumarate reductase/succinate dehydrogenase flavoprotein subunit__577aa__COG1053;WP_000864074.1__4Fe-4S dicluster domain-containing protein__81aa__COG1146;WP_001249627.1__ABC transporter substrate-binding protein__476aa__COG0715;WP_000097135.1__ABC trans…
Acinetobacter_baumannii	NZ_CP018664	WP_001186397.1__chromate efflux transporter__449aa__COG2059;WP_000080816.1__GntR family transcriptional regulator__247aa__COG2188;WP_000428990.1__fumarate reductase/succinate dehydrogenase flavoprotein subunit__577aa__COG1053;WP_000864076.1__4Fe-4S dicluster domain-containing protein__81aa__COG1146;WP_001249623.1__ABC transporter substrate-binding protein__476aa__COG0715;WP_000096316.1__ABC trans…
Acinetobacter_baumannii	NZ_CP019034	WP_001186397.1__chromate efflux transporter__449aa__COG2059;WP_000080816.1__GntR family transcriptional regulator__247aa__COG2188;WP_000428990.1__fumarate reductase/succinate dehydrogenase flavoprotein subunit__577aa__COG1053;WP_000864076.1__4Fe-4S dicluster domain-containing protein__81aa__COG1146;WP_001249623.1__ABC transporter substrate-binding protein__476aa__COG0715;WP_000096316.1__ABC trans…
Acinetobacter_baumannii	NZ_AP031578	WP_001186395.1__chromate efflux transporter__449aa__COG2059;WP_000080817.1__GntR family transcriptional regulator__247aa__COG2188;WP_000448792.1__fumarate reductase/succinate dehydrogenase flavoprotein subunit__577aa__COG1053;WP_000864074.1__4Fe-4S dicluster domain-containing protein__81aa__COG1146;WP_001249637.1__ABC transporter substrate-binding protein__476aa__COG0715;WP_000096311.1__ABC trans…
Acinetobacter_baumannii	NZ_CP179869	WP_004747269.1__chromate efflux transporter__449aa__COG2059;WP_004747266.1__GntR family transcriptional regulator__247aa__COG2188;WP_004747265.1__fumarate reductase/succinate dehydrogenase flavoprotein subunit__577aa__COG1053;WP_000864074.1__4Fe-4S dicluster domain-containing protein__81aa__COG1146;WP_046693009.1__ABC transporter substrate-binding protein__476aa__COG0715;WP_000096314.1__ABC trans…
Acinetobacter_baumannii	NZ_CP121560	WP_001186395.1__chromate efflux transporter__449aa__COG2059;WP_000080817.1__GntR family transcriptional regulator__247aa__COG2188;WP_000448792.1__fumarate reductase/succinate dehydrogenase flavoprotein subunit__577aa__COG1053;WP_000864074.1__4Fe-4S dicluster domain-containing protein__81aa__COG1146;WP_001249637.1__ABC transporter substrate-binding protein__476aa__COG0715;WP_000096311.1__ABC trans…
Acinetobacter_baumannii	NZ_CP066235	WP_001186395.1__chromate efflux transporter__449aa__COG2059;WP_000080817.1__GntR family transcriptional regulator__247aa__COG2188;WP_000448792.1__fumarate reductase/succinate dehydrogenase flavoprotein subunit__577aa__COG1053;WP_000864074.1__4Fe-4S dicluster domain-containing protein__81aa__COG1146;WP_001249637.1__ABC transporter substrate-binding protein__476aa__COG0715;WP_000096311.1__ABC trans…
Acinetobacter_baumannii	NZ_CP050425	WP_001186401.1__chromate efflux transporter__449aa__COG2059;WP_000080821.1__GntR family transcriptional regulator__247aa__COG2188;WP_000448778.1__fumarate reductase/succinate dehydrogenase flavoprotein subunit__577aa__COG1053;WP_000864074.1__4Fe-4S dicluster domain-containing protein__81aa__COG1146;WP_001249636.1__ABC transporter substrate-binding protein__476aa__COG0715;WP_000096301.1__ABC trans…
Acinetobacter_baumannii	NZ_CP070362	WP_001186388.1__chromate efflux transporter__449aa__COG2059;WP_000080819.1__GntR family transcriptional regulator__247aa__COG2188;WP_000428993.1__fumarate reductase/succinate dehydrogenase flavoprotein subunit__577aa__COG1053;WP_000864073.1__4Fe-4S dicluster domain-containing protein__81aa__COG1146;WP_001249621.1__ABC transporter substrate-binding protein__476aa__COG0715;WP_000097138.1__ABC trans…
Acinetobacter_baumannii	NZ_CP195693	WP_001186395.1__chromate efflux transporter__449aa__COG2059;WP_000080817.1__GntR family transcriptional regulator__247aa__COG2188;WP_000448792.1__fumarate reductase/succinate dehydrogenase flavoprotein subunit__577aa__COG1053;WP_000864074.1__4Fe-4S dicluster domain-containing protein__81aa__COG1146;WP_001249637.1__ABC transporter substrate-binding protein__476aa__COG0715;WP_000096311.1__ABC trans…
Acinetobacter_baumannii	NZ_CP175882	WP_001186401.1__chromate efflux transporter__449aa__COG2059;WP_000080821.1__GntR family transcriptional regulator__247aa__COG2188;WP_000448778.1__fumarate reductase/succinate dehydrogenase flavoprotein subunit__577aa__COG1053;WP_000864074.1__4Fe-4S dicluster domain-containing protein__81aa__COG1146;WP_001249636.1__ABC transporter substrate-binding protein__476aa__COG0715;WP_000096301.1__ABC trans…
Acinetobacter_baumannii	NZ_CP051474	WP_001186395.1__chromate efflux transporter__449aa__COG2059;WP_000080817.1__GntR family transcriptional regulator__247aa__COG2188;WP_000448792.1__fumarate reductase/succinate dehydrogenase flavoprotein subunit__577aa__COG1053;WP_000864074.1__4Fe-4S dicluster domain-containing protein__81aa__COG1146;WP_001249637.1__ABC transporter substrate-binding protein__476aa__COG0715;WP_000096311.1__ABC trans…
Acinetobacter_baumannii	NZ_CP144559	WP_001186388.1__chromate efflux transporter__449aa__COG2059;WP_000080819.1__GntR family transcriptional regulator__247aa__COG2188;WP_000428993.1__fumarate reductase/succinate dehydrogenase flavoprotein subunit__577aa__COG1053;WP_000864073.1__4Fe-4S dicluster domain-containing protein__81aa__COG1146;WP_001249621.1__ABC transporter substrate-binding protein__476aa__COG0715;WP_000097138.1__ABC trans…
Acinetobacter_baumannii	NZ_CP159523	WP_001186395.1__chromate efflux transporter__449aa__COG2059;WP_000080817.1__GntR family transcriptional regulator__247aa__COG2188;WP_000448792.1__fumarate reductase/succinate dehydrogenase flavoprotein subunit__577aa__COG1053;WP_000864074.1__4Fe-4S dicluster domain-containing protein__81aa__COG1146;WP_001249637.1__ABC transporter substrate-binding protein__476aa__COG0715;WP_000096311.1__ABC trans…
Acinetobacter_baumannii	NZ_CP159624	WP_001186395.1__chromate efflux transporter__449aa__COG2059;WP_000080817.1__GntR family transcriptional regulator__247aa__COG2188;WP_000448792.1__fumarate reductase/succinate dehydrogenase flavoprotein subunit__577aa__COG1053;WP_000864074.1__4Fe-4S dicluster domain-containing protein__81aa__COG1146;WP_001249637.1__ABC transporter substrate-binding protein__476aa__COG0715;WP_000096311.1__ABC trans…
Acinetobacter_baumannii	NZ_CP159516	WP_001186395.1__chromate efflux transporter__449aa__COG2059;WP_000080817.1__GntR family transcriptional regulator__247aa__COG2188;WP_000448792.1__fumarate reductase/succinate dehydrogenase flavoprotein subunit__577aa__COG1053;WP_000864074.1__4Fe-4S dicluster domain-containing protein__81aa__COG1146;WP_001249637.1__ABC transporter substrate-binding protein__476aa__COG0715;WP_000096311.1__ABC trans…
Acinetobacter_baumannii	NZ_CP158366	WP_001186395.1__chromate efflux transporter__449aa__COG2059;WP_000080817.1__GntR family transcriptional regulator__247aa__COG2188;WP_000448792.1__fumarate reductase/succinate dehydrogenase flavoprotein subunit__577aa__COG1053;WP_000864074.1__4Fe-4S dicluster domain-containing protein__81aa__COG1146;WP_001249637.1__ABC transporter substrate-binding protein__476aa__COG0715;WP_000096311.1__ABC trans…
Acinetobacter_baumannii	NZ_CP159524	WP_001186395.1__chromate efflux transporter__449aa__COG2059;WP_000080817.1__GntR family transcriptional regulator__247aa__COG2188;WP_000448792.1__fumarate reductase/succinate dehydrogenase flavoprotein subunit__577aa__COG1053;WP_000864074.1__4Fe-4S dicluster domain-containing protein__81aa__COG1146;WP_001249637.1__ABC transporter substrate-binding protein__476aa__COG0715;WP_000096311.1__ABC trans…
Acinetobacter_baumannii	NZ_CP159526	WP_001186395.1__chromate efflux transporter__449aa__COG2059;WP_000080817.1__GntR family transcriptional regulator__247aa__COG2188;WP_000448792.1__fumarate reductase/succinate dehydrogenase flavoprotein subunit__577aa__COG1053;WP_000864074.1__4Fe-4S dicluster domain-containing protein__81aa__COG1146;WP_001249637.1__ABC transporter substrate-binding protein__476aa__COG0715;WP_000096311.1__ABC trans…
Acinetobacter_baumannii	NZ_CP159528	WP_001186395.1__chromate efflux transporter__449aa__COG2059;WP_000080817.1__GntR family transcriptional regulator__247aa__COG2188;WP_000448792.1__fumarate reductase/succinate dehydrogenase flavoprotein subunit__577aa__COG1053;WP_000864074.1__4Fe-4S dicluster domain-containing protein__81aa__COG1146;WP_001249637.1__ABC transporter substrate-binding protein__476aa__COG0715;WP_000096311.1__ABC trans…
Acinetobacter_baumannii	NZ_CP159517	WP_001186395.1__chromate efflux transporter__449aa__COG2059;WP_000080817.1__GntR family transcriptional regulator__247aa__COG2188;WP_000448792.1__fumarate reductase/succinate dehydrogenase flavoprotein subunit__577aa__COG1053;WP_000864074.1__4Fe-4S dicluster domain-containing protein__81aa__COG1146;WP_001249637.1__ABC transporter substrate-binding protein__476aa__COG0715;WP_000096311.1__ABC trans…
Acinetobacter_baumannii	NZ_CP159626	WP_001186395.1__chromate efflux transporter__449aa__COG2059;WP_000080817.1__GntR family transcriptional regulator__247aa__COG2188;WP_000448792.1__fumarate reductase/succinate dehydrogenase flavoprotein subunit__577aa__COG1053;WP_000864074.1__4Fe-4S dicluster domain-containing protein__81aa__COG1146;WP_001249637.1__ABC transporter substrate-binding protein__476aa__COG0715;WP_000096311.1__ABC trans…
Acinetobacter_baumannii	NZ_CP159625	WP_001186395.1__chromate efflux transporter__449aa__COG2059;WP_000080817.1__GntR family transcriptional regulator__247aa__COG2188;WP_000448792.1__fumarate reductase/succinate dehydrogenase flavoprotein subunit__577aa__COG1053;WP_000864074.1__4Fe-4S dicluster domain-containing protein__81aa__COG1146;WP_001249637.1__ABC transporter substrate-binding protein__476aa__COG0715;WP_000096311.1__ABC trans…
Acinetobacter_baumannii	NZ_CP159525	WP_001186395.1__chromate efflux transporter__449aa__COG2059;WP_000080817.1__GntR family transcriptional regulator__247aa__COG2188;WP_000448792.1__fumarate reductase/succinate dehydrogenase flavoprotein subunit__577aa__COG1053;WP_000864074.1__4Fe-4S dicluster domain-containing protein__81aa__COG1146;WP_001249637.1__ABC transporter substrate-binding protein__476aa__COG0715;WP_000096311.1__ABC trans…
Acinetobacter_baumannii	NZ_CP159527	WP_001186395.1__chromate efflux transporter__449aa__COG2059;WP_000080817.1__GntR family transcriptional regulator__247aa__COG2188;WP_000448792.1__fumarate reductase/succinate dehydrogenase flavoprotein subunit__577aa__COG1053;WP_000864074.1__4Fe-4S dicluster domain-containing protein__81aa__COG1146;WP_001249637.1__ABC transporter substrate-binding protein__476aa__COG0715;WP_000096311.1__ABC trans…
Acinetobacter_baumannii	NZ_CP159521	WP_001186395.1__chromate efflux transporter__449aa__COG2059;WP_000080817.1__GntR family transcriptional regulator__247aa__COG2188;WP_000448792.1__fumarate reductase/succinate dehydrogenase flavoprotein subunit__577aa__COG1053;WP_000864074.1__4Fe-4S dicluster domain-containing protein__81aa__COG1146;WP_001249637.1__ABC transporter substrate-binding protein__476aa__COG0715;WP_000096311.1__ABC trans…
Acinetobacter_baumannii	NZ_CP159522	WP_001186395.1__chromate efflux transporter__449aa__COG2059;WP_000080817.1__GntR family transcriptional regulator__247aa__COG2188;WP_000448792.1__fumarate reductase/succinate dehydrogenase flavoprotein subunit__577aa__COG1053;WP_000864074.1__4Fe-4S dicluster domain-containing protein__81aa__COG1146;WP_001249637.1__ABC transporter substrate-binding protein__476aa__COG0715;WP_000096311.1__ABC trans…
Acinetobacter_baumannii	NZ_AP014649	WP_045544166.1__chromate efflux transporter__449aa__COG2059;WP_045544165.1__GntR family transcriptional regulator__247aa__COG2188;WP_002047284.1__fumarate reductase/succinate dehydrogenase flavoprotein subunit__577aa__COG1053;WP_000864074.1__4Fe-4S dicluster domain-containing protein__81aa__COG1146;WP_045544164.1__ABC transporter substrate-binding protein__476aa__COG0715;WP_045544163.1__ABC trans…
Acinetobacter_baumannii	NZ_CP159519	WP_001186395.1__chromate efflux transporter__449aa__COG2059;WP_000080817.1__GntR family transcriptional regulator__247aa__COG2188;WP_000448792.1__fumarate reductase/succinate dehydrogenase flavoprotein subunit__577aa__COG1053;WP_000864074.1__4Fe-4S dicluster domain-containing protein__81aa__COG1146;WP_001249637.1__ABC transporter substrate-binding protein__476aa__COG0715;WP_000096311.1__ABC trans…
Acinetobacter_baumannii	NZ_CP050526	WP_001186395.1__chromate efflux transporter__449aa__COG2059;WP_000080817.1__GntR family transcriptional regulator__247aa__COG2188;WP_000448792.1__fumarate reductase/succinate dehydrogenase flavoprotein subunit__577aa__COG1053;WP_000864074.1__4Fe-4S dicluster domain-containing protein__81aa__COG1146;WP_001249637.1__ABC transporter substrate-binding protein__476aa__COG0715;WP_000096311.1__ABC trans…
Acinetobacter_baumannii	NZ_CP050421	WP_001186395.1__chromate efflux transporter__449aa__COG2059;WP_000080817.1__GntR family transcriptional regulator__247aa__COG2188;WP_000448792.1__fumarate reductase/succinate dehydrogenase flavoprotein subunit__577aa__COG1053;WP_000864074.1__4Fe-4S dicluster domain-containing protein__81aa__COG1146;WP_001249637.1__ABC transporter substrate-binding protein__476aa__COG0715;WP_000096311.1__ABC trans…
Acinetobacter_baumannii	NZ_CP024613	WP_001186395.1__chromate efflux transporter__449aa__COG2059;WP_000080817.1__GntR family transcriptional regulator__247aa__COG2188;WP_000448792.1__fumarate reductase/succinate dehydrogenase flavoprotein subunit__577aa__COG1053;WP_000864074.1__4Fe-4S dicluster domain-containing protein__81aa__COG1146;WP_001249637.1__ABC transporter substrate-binding protein__476aa__COG0715;WP_000096311.1__ABC trans…
Acinetobacter_baumannii	NZ_CP159518	WP_001186395.1__chromate efflux transporter__449aa__COG2059;WP_000080817.1__GntR family transcriptional regulator__247aa__COG2188;WP_000448792.1__fumarate reductase/succinate dehydrogenase flavoprotein subunit__577aa__COG1053;WP_000864074.1__4Fe-4S dicluster domain-containing protein__81aa__COG1146;WP_001249637.1__ABC transporter substrate-binding protein__476aa__COG0715;WP_000096311.1__ABC trans…
Acinetobacter_baumannii	NZ_CP106988	WP_001186395.1__chromate efflux transporter__449aa__COG2059;WP_000080817.1__GntR family transcriptional regulator__247aa__COG2188;WP_000448792.1__fumarate reductase/succinate dehydrogenase flavoprotein subunit__577aa__COG1053;WP_000864074.1__4Fe-4S dicluster domain-containing protein__81aa__COG1146;WP_001249637.1__ABC transporter substrate-binding protein__476aa__COG0715;WP_000096311.1__ABC trans…
Acinetobacter_baumannii	NZ_CP096894	WP_001186395.1__chromate efflux transporter__449aa__COG2059;WP_000080817.1__GntR family transcriptional regulator__247aa__COG2188;WP_000448792.1__fumarate reductase/succinate dehydrogenase flavoprotein subunit__577aa__COG1053;WP_000864074.1__4Fe-4S dicluster domain-containing protein__81aa__COG1146;WP_001249637.1__ABC transporter substrate-binding protein__476aa__COG0715;WP_000096311.1__ABC trans…
Acinetobacter_baumannii	NZ_CP175869	WP_001186401.1__chromate efflux transporter__449aa__COG2059;WP_000080821.1__GntR family transcriptional regulator__247aa__COG2188;WP_000448778.1__fumarate reductase/succinate dehydrogenase flavoprotein subunit__577aa__COG1053;WP_000864074.1__4Fe-4S dicluster domain-containing protein__81aa__COG1146;WP_001249636.1__ABC transporter substrate-binding protein__476aa__COG0715;WP_000096301.1__ABC trans…
Acinetobacter_baumannii	NZ_CP104295	WP_001186382.1__chromate efflux transporter__449aa__COG2059;WP_071210911.1__GntR family transcriptional regulator__247aa__COG2188;WP_071210912.1__fumarate reductase/succinate dehydrogenase flavoprotein subunit__577aa__COG1053;WP_000864074.1__4Fe-4S dicluster domain-containing protein__81aa__COG1146;WP_071210913.1__ABC transporter substrate-binding protein__476aa__COG0715;WP_071210914.1__ABC trans…
Acinetobacter_baumannii	NZ_CP077835	WP_001186382.1__chromate efflux transporter__449aa__COG2059;WP_071210911.1__GntR family transcriptional regulator__247aa__COG2188;WP_071210912.1__fumarate reductase/succinate dehydrogenase flavoprotein subunit__577aa__COG1053;WP_000864074.1__4Fe-4S dicluster domain-containing protein__81aa__COG1146;WP_071210913.1__ABC transporter substrate-binding protein__476aa__COG0715;WP_071210914.1__ABC trans…
Acinetobacter_baumannii	NZ_CP024418	WP_001186388.1__chromate efflux transporter__449aa__COG2059;WP_000080819.1__GntR family transcriptional regulator__247aa__COG2188;WP_000428993.1__fumarate reductase/succinate dehydrogenase flavoprotein subunit__577aa__COG1053;WP_000864073.1__4Fe-4S dicluster domain-containing protein__81aa__COG1146;WP_001249621.1__ABC transporter substrate-binding protein__476aa__COG0715;WP_000097138.1__ABC trans…
Acinetobacter_baumannii	NZ_CP050904	WP_001186395.1__chromate efflux transporter__449aa__COG2059;WP_000080817.1__GntR family transcriptional regulator__247aa__COG2188;WP_000448792.1__fumarate reductase/succinate dehydrogenase flavoprotein subunit__577aa__COG1053;WP_000864074.1__4Fe-4S dicluster domain-containing protein__81aa__COG1146;WP_001249637.1__ABC transporter substrate-binding protein__476aa__COG0715;WP_000096311.1__ABC trans…
Acinetobacter_baumannii	NZ_CP041148	WP_001186395.1__chromate efflux transporter__449aa__COG2059;WP_000080817.1__GntR family transcriptional regulator__247aa__COG2188;WP_000448792.1__fumarate reductase/succinate dehydrogenase flavoprotein subunit__577aa__COG1053;WP_000864074.1__4Fe-4S dicluster domain-containing protein__81aa__COG1146;WP_001249637.1__ABC transporter substrate-binding protein__476aa__COG0715;WP_000096311.1__ABC trans…
Acinetobacter_baumannii	NZ_CP015364	WP_001186380.1__chromate efflux transporter__449aa__COG2059;WP_000080820.1__GntR family transcriptional regulator__247aa__COG2188;WP_000448785.1__fumarate reductase/succinate dehydrogenase flavoprotein subunit__577aa__COG1053;WP_000864074.1__4Fe-4S dicluster domain-containing protein__81aa__COG1146;WP_001249618.1__ABC transporter substrate-binding protein__476aa__COG0715;WP_000096309.1__ABC trans…
Acinetobacter_baumannii	NZ_CP091357	WP_001186395.1__chromate efflux transporter__449aa__COG2059;WP_000080817.1__GntR family transcriptional regulator__247aa__COG2188;WP_000448792.1__fumarate reductase/succinate dehydrogenase flavoprotein subunit__577aa__COG1053;WP_000864074.1__4Fe-4S dicluster domain-containing protein__81aa__COG1146;WP_001249637.1__ABC transporter substrate-binding protein__476aa__COG0715;WP_000096311.1__ABC trans…
Acinetobacter_baumannii	NZ_CP144255	WP_001186395.1__chromate efflux transporter__449aa__COG2059;WP_000080817.1__GntR family transcriptional regulator__247aa__COG2188;WP_000448792.1__fumarate reductase/succinate dehydrogenase flavoprotein subunit__577aa__COG1053;WP_000864074.1__4Fe-4S dicluster domain-containing protein__81aa__COG1146;WP_001249637.1__ABC transporter substrate-binding protein__476aa__COG0715;WP_000096311.1__ABC trans…
Acinetobacter_baumannii	NZ_CP137073	WP_001186395.1__chromate efflux transporter__449aa__COG2059;WP_000080817.1__GntR family transcriptional regulator__247aa__COG2188;WP_000448792.1__fumarate reductase/succinate dehydrogenase flavoprotein subunit__577aa__COG1053;WP_000864074.1__4Fe-4S dicluster domain-containing protein__81aa__COG1146;WP_001249637.1__ABC transporter substrate-binding protein__476aa__COG0715;WP_000096311.1__ABC trans…
Acinetobacter_baumannii	NZ_CP179707	WP_001186395.1__chromate efflux transporter__449aa__COG2059;WP_000080817.1__GntR family transcriptional regulator__247aa__COG2188;WP_000448792.1__fumarate reductase/succinate dehydrogenase flavoprotein subunit__577aa__COG1053;WP_000864074.1__4Fe-4S dicluster domain-containing protein__81aa__COG1146;WP_001249637.1__ABC transporter substrate-binding protein__476aa__COG0715;WP_000096311.1__ABC trans…
Acinetobacter_baumannii	NZ_CP121579	WP_001186395.1__chromate efflux transporter__449aa__COG2059;WP_000080817.1__GntR family transcriptional regulator__247aa__COG2188;WP_000448792.1__fumarate reductase/succinate dehydrogenase flavoprotein subunit__577aa__COG1053;WP_000864074.1__4Fe-4S dicluster domain-containing protein__81aa__COG1146;WP_001249637.1__ABC transporter substrate-binding protein__476aa__COG0715;WP_000096311.1__ABC trans…
Acinetobacter_baumannii	NZ_CP195705	WP_001186395.1__chromate efflux transporter__449aa__COG2059;WP_000080817.1__GntR family transcriptional regulator__247aa__COG2188;WP_000448792.1__fumarate reductase/succinate dehydrogenase flavoprotein subunit__577aa__COG1053;WP_000864074.1__4Fe-4S dicluster domain-containing protein__81aa__COG1146;WP_001249637.1__ABC transporter substrate-binding protein__476aa__COG0715;WP_000096311.1__ABC trans…
Acinetobacter_baumannii	NZ_CP066237	WP_001186395.1__chromate efflux transporter__449aa__COG2059;WP_000080817.1__GntR family transcriptional regulator__247aa__COG2188;WP_000448792.1__fumarate reductase/succinate dehydrogenase flavoprotein subunit__577aa__COG1053;WP_000864074.1__4Fe-4S dicluster domain-containing protein__81aa__COG1146;WP_001249637.1__ABC transporter substrate-binding protein__476aa__COG0715;WP_000096311.1__ABC trans…
Acinetobacter_baumannii	NZ_CP020586	WP_000080817.1__GntR family transcriptional regulator__247aa__COG2188;WP_000448792.1__fumarate reductase/succinate dehydrogenase flavoprotein subunit__577aa__COG1053;WP_000864074.1__4Fe-4S dicluster domain-containing protein__81aa__COG1146;WP_085940413.1__IS4-like element ISAba1 family transposase__363aa__COG3385;WP_083062563.1__ABC transporter substrate-binding protein__457aa__COG0715;WP_0000963…
Acinetobacter_baumannii	NZ_CP091338	WP_215763501.1__chromate efflux transporter__449aa__COG2059;WP_000080819.1__GntR family transcriptional regulator__247aa__COG2188;WP_215763500.1__fumarate reductase/succinate dehydrogenase flavoprotein subunit__577aa__COG1053;WP_000864074.1__4Fe-4S dicluster domain-containing protein__81aa__COG1146;WP_215763499.1__ABC transporter substrate-binding protein__476aa__COG0715;WP_215763498.1__ABC trans…
Acinetobacter_baumannii	NZ_CP140434	WP_001186395.1__chromate efflux transporter__449aa__COG2059;WP_000080817.1__GntR family transcriptional regulator__247aa__COG2188;WP_000448792.1__fumarate reductase/succinate dehydrogenase flavoprotein subunit__577aa__COG1053;WP_000864074.1__4Fe-4S dicluster domain-containing protein__81aa__COG1146;WP_001249637.1__ABC transporter substrate-binding protein__476aa__COG0715;WP_000096311.1__ABC trans…
Acinetobacter_baumannii	NZ_CP091333	WP_001186382.1__chromate efflux transporter__449aa__COG2059;WP_000080819.1__GntR family transcriptional regulator__247aa__COG2188;WP_075400296.1__fumarate reductase/succinate dehydrogenase flavoprotein subunit__577aa__COG1053;WP_000864074.1__4Fe-4S dicluster domain-containing protein__81aa__COG1146;WP_075400295.1__ABC transporter substrate-binding protein__476aa__COG0715;WP_075400294.1__ABC trans…
Acinetobacter_baumannii	NZ_CP091365	WP_001186395.1__chromate efflux transporter__449aa__COG2059;WP_000080817.1__GntR family transcriptional regulator__247aa__COG2188;WP_109091601.1__fumarate reductase/succinate dehydrogenase flavoprotein subunit__577aa__COG1053;WP_000864074.1__4Fe-4S dicluster domain-containing protein__81aa__COG1146;WP_001249637.1__ABC transporter substrate-binding protein__476aa__COG0715;WP_000096311.1__ABC trans…
Acinetobacter_baumannii	NZ_CP091375	WP_001186395.1__chromate efflux transporter__449aa__COG2059;WP_000080817.1__GntR family transcriptional regulator__247aa__COG2188;WP_000448792.1__fumarate reductase/succinate dehydrogenase flavoprotein subunit__577aa__COG1053;WP_000864074.1__4Fe-4S dicluster domain-containing protein__81aa__COG1146;WP_001249637.1__ABC transporter substrate-binding protein__476aa__COG0715;WP_000096311.1__ABC trans…
Acinetobacter_baumannii	NZ_CP121629	WP_001186395.1__chromate efflux transporter__449aa__COG2059;WP_000080817.1__GntR family transcriptional regulator__247aa__COG2188;WP_000448792.1__fumarate reductase/succinate dehydrogenase flavoprotein subunit__577aa__COG1053;WP_000864074.1__4Fe-4S dicluster domain-containing protein__81aa__COG1146;WP_001249637.1__ABC transporter substrate-binding protein__476aa__COG0715;WP_000096311.1__ABC trans…
Acinetobacter_baumannii	NZ_CP199977	WP_029424320.1__chromate efflux transporter__449aa__COG2059;WP_000080816.1__GntR family transcriptional regulator__247aa__COG2188;WP_057078069.1__fumarate reductase/succinate dehydrogenase flavoprotein subunit__577aa__COG1053;WP_000864074.1__4Fe-4S dicluster domain-containing protein__81aa__COG1146;WP_029424318.1__ABC transporter substrate-binding protein__476aa__COG0715;WP_029424317.1__ABC trans…
Acinetobacter_baumannii	NZ_CP066232	WP_001186395.1__chromate efflux transporter__449aa__COG2059;WP_000080817.1__GntR family transcriptional regulator__247aa__COG2188;WP_000448792.1__fumarate reductase/succinate dehydrogenase flavoprotein subunit__577aa__COG1053;WP_000864074.1__4Fe-4S dicluster domain-containing protein__81aa__COG1146;WP_001249637.1__ABC transporter substrate-binding protein__476aa__COG0715;WP_000096311.1__ABC trans…
Acinetobacter_baumannii	NZ_CP113078	WP_001186388.1__chromate efflux transporter__449aa__COG2059;WP_000080819.1__GntR family transcriptional regulator__247aa__COG2188;WP_000428993.1__fumarate reductase/succinate dehydrogenase flavoprotein subunit__577aa__COG1053;WP_000864073.1__4Fe-4S dicluster domain-containing protein__81aa__COG1146;WP_001249621.1__ABC transporter substrate-binding protein__476aa__COG0715;WP_000097138.1__ABC trans…
Acinetobacter_baumannii	NZ_CP121625	WP_001186395.1__chromate efflux transporter__449aa__COG2059;WP_000080817.1__GntR family transcriptional regulator__247aa__COG2188;WP_000448792.1__fumarate reductase/succinate dehydrogenase flavoprotein subunit__577aa__COG1053;WP_000864074.1__4Fe-4S dicluster domain-containing protein__81aa__COG1146;WP_001249637.1__ABC transporter substrate-binding protein__476aa__COG0715;WP_000096311.1__ABC trans…
Acinetobacter_baumannii	NZ_CP155458	WP_001186395.1__chromate efflux transporter__449aa__COG2059;WP_000080817.1__GntR family transcriptional regulator__247aa__COG2188;WP_000448792.1__fumarate reductase/succinate dehydrogenase flavoprotein subunit__577aa__COG1053;WP_000864074.1__4Fe-4S dicluster domain-containing protein__81aa__COG1146;WP_001249637.1__ABC transporter substrate-binding protein__476aa__COG0715;WP_000096311.1__ABC trans…
Acinetobacter_baumannii	NZ_CP142895	WP_001186395.1__chromate efflux transporter__449aa__COG2059;WP_000080817.1__GntR family transcriptional regulator__247aa__COG2188;WP_000448792.1__fumarate reductase/succinate dehydrogenase flavoprotein subunit__577aa__COG1053;WP_000864074.1__4Fe-4S dicluster domain-containing protein__81aa__COG1146;WP_001249637.1__ABC transporter substrate-binding protein__476aa__COG0715;WP_000096311.1__ABC trans…
Acinetobacter_baumannii	NZ_CP026707	WP_001186395.1__chromate efflux transporter__449aa__COG2059;WP_000080817.1__GntR family transcriptional regulator__247aa__COG2188;WP_000448792.1__fumarate reductase/succinate dehydrogenase flavoprotein subunit__577aa__COG1053;WP_000864074.1__4Fe-4S dicluster domain-containing protein__81aa__COG1146;WP_001249637.1__ABC transporter substrate-binding protein__476aa__COG0715;WP_000096311.1__ABC trans…
Acinetobacter_baumannii	NZ_CP027123	WP_001186395.1__chromate efflux transporter__449aa__COG2059;WP_000080817.1__GntR family transcriptional regulator__247aa__COG2188;WP_000448792.1__fumarate reductase/succinate dehydrogenase flavoprotein subunit__577aa__COG1053;WP_000864074.1__4Fe-4S dicluster domain-containing protein__81aa__COG1146;WP_001249637.1__ABC transporter substrate-binding protein__476aa__COG0715;WP_000096311.1__ABC trans…
Acinetobacter_baumannii	NZ_CP121612	WP_001186395.1__chromate efflux transporter__449aa__COG2059;WP_000080817.1__GntR family transcriptional regulator__247aa__COG2188;WP_000448792.1__fumarate reductase/succinate dehydrogenase flavoprotein subunit__577aa__COG1053;WP_000864074.1__4Fe-4S dicluster domain-containing protein__81aa__COG1146;WP_001249637.1__ABC transporter substrate-binding protein__476aa__COG0715;WP_000096311.1__ABC trans…
Acinetobacter_baumannii	NZ_CP046554	WP_001186400.1__chromate efflux transporter__449aa__COG2059;WP_000080819.1__GntR family transcriptional regulator__247aa__COG2188;WP_304506087.1__fumarate reductase/succinate dehydrogenase flavoprotein subunit__577aa__COG1053;WP_000864074.1__4Fe-4S dicluster domain-containing protein__81aa__COG1146;WP_001249627.1__ABC transporter substrate-binding protein__476aa__COG0715;WP_000097135.1__ABC trans…
Acinetobacter_baumannii	NZ_AP023077	WP_002061821.1__chromate efflux transporter__449aa__COG2059;WP_002061815.1__GntR family transcriptional regulator__247aa__COG2188;WP_002061800.1__fumarate reductase/succinate dehydrogenase flavoprotein subunit__577aa__COG1053;WP_000864074.1__4Fe-4S dicluster domain-containing protein__81aa__COG1146;WP_002061823.1__ABC transporter substrate-binding protein__476aa__COG0715;WP_000097139.1__ABC trans…
Acinetobacter_baumannii	NZ_CP096757	WP_001186395.1__chromate efflux transporter__449aa__COG2059;WP_000080817.1__GntR family transcriptional regulator__247aa__COG2188;WP_249370597.1__fumarate reductase/succinate dehydrogenase flavoprotein subunit__577aa__COG1053;WP_000864074.1__4Fe-4S dicluster domain-containing protein__81aa__COG1146;WP_001249637.1__ABC transporter substrate-binding protein__476aa__COG0715;WP_000096311.1__ABC trans…
Acinetobacter_baumannii	NZ_CP091371	WP_001186395.1__chromate efflux transporter__449aa__COG2059;WP_000080817.1__GntR family transcriptional regulator__247aa__COG2188;WP_000448792.1__fumarate reductase/succinate dehydrogenase flavoprotein subunit__577aa__COG1053;WP_000864074.1__4Fe-4S dicluster domain-containing protein__81aa__COG1146;WP_001249637.1__ABC transporter substrate-binding protein__476aa__COG0715;WP_000096311.1__ABC trans…
Acinetobacter_baumannii	NZ_CP066229	WP_001186395.1__chromate efflux transporter__449aa__COG2059;WP_000080817.1__GntR family transcriptional regulator__247aa__COG2188;WP_000448792.1__fumarate reductase/succinate dehydrogenase flavoprotein subunit__577aa__COG1053;WP_000864074.1__4Fe-4S dicluster domain-containing protein__81aa__COG1146;WP_001249637.1__ABC transporter substrate-binding protein__476aa__COG0715;WP_000096311.1__ABC trans…
Acinetobacter_baumannii	NZ_CP024124	WP_001186395.1__chromate efflux transporter__449aa__COG2059;WP_000080817.1__GntR family transcriptional regulator__247aa__COG2188;WP_000448792.1__fumarate reductase/succinate dehydrogenase flavoprotein subunit__577aa__COG1053;WP_000864074.1__4Fe-4S dicluster domain-containing protein__81aa__COG1146;WP_001249637.1__ABC transporter substrate-binding protein__476aa__COG0715;WP_000096311.1__ABC trans…
Acinetobacter_baumannii	NZ_CP084721	WP_001186395.1__chromate efflux transporter__449aa__COG2059;WP_000080817.1__GntR family transcriptional regulator__247aa__COG2188;WP_000448792.1__fumarate reductase/succinate dehydrogenase flavoprotein subunit__577aa__COG1053;WP_000864074.1__4Fe-4S dicluster domain-containing protein__81aa__COG1146;WP_001249637.1__ABC transporter substrate-binding protein__476aa__COG0715;WP_000096311.1__ABC trans…
Acinetobacter_baumannii	NZ_CP084724	WP_001186395.1__chromate efflux transporter__449aa__COG2059;WP_000080817.1__GntR family transcriptional regulator__247aa__COG2188;WP_000448792.1__fumarate reductase/succinate dehydrogenase flavoprotein subunit__577aa__COG1053;WP_000864074.1__4Fe-4S dicluster domain-containing protein__81aa__COG1146;WP_001249637.1__ABC transporter substrate-binding protein__476aa__COG0715;WP_000096311.1__ABC trans…
Acinetobacter_baumannii	NZ_CP100305	WP_001186395.1__chromate efflux transporter__449aa__COG2059;WP_000080817.1__GntR family transcriptional regulator__247aa__COG2188;WP_000448792.1__fumarate reductase/succinate dehydrogenase flavoprotein subunit__577aa__COG1053;WP_000864074.1__4Fe-4S dicluster domain-containing protein__81aa__COG1146;WP_001249637.1__ABC transporter substrate-binding protein__476aa__COG0715;WP_000096311.1__ABC trans…
Acinetobacter_baumannii	NZ_CP114381	WP_001186388.1__chromate efflux transporter__449aa__COG2059;WP_000080819.1__GntR family transcriptional regulator__247aa__COG2188;WP_000428993.1__fumarate reductase/succinate dehydrogenase flavoprotein subunit__577aa__COG1053;WP_000864073.1__4Fe-4S dicluster domain-containing protein__81aa__COG1146;WP_001249621.1__ABC transporter substrate-binding protein__476aa__COG0715;WP_000097138.1__ABC trans…
Acinetobacter_baumannii	NZ_CP027246	WP_001186388.1__chromate efflux transporter__449aa__COG2059;WP_000080819.1__GntR family transcriptional regulator__247aa__COG2188;WP_000428993.1__fumarate reductase/succinate dehydrogenase flavoprotein subunit__577aa__COG1053;WP_000864073.1__4Fe-4S dicluster domain-containing protein__81aa__COG1146;WP_001249621.1__ABC transporter substrate-binding protein__476aa__COG0715;WP_000097138.1__ABC trans…
Acinetobacter_baumannii	NZ_CP016300	WP_001186395.1__chromate efflux transporter__449aa__COG2059;WP_000080817.1__GntR family transcriptional regulator__247aa__COG2188;WP_000448792.1__fumarate reductase/succinate dehydrogenase flavoprotein subunit__577aa__COG1053;WP_000864074.1__4Fe-4S dicluster domain-containing protein__81aa__COG1146;WP_001249637.1__ABC transporter substrate-binding protein__476aa__COG0715;WP_000096311.1__ABC trans…
Acinetobacter_baumannii	NZ_CP084733	WP_001186395.1__chromate efflux transporter__449aa__COG2059;WP_000080817.1__GntR family transcriptional regulator__247aa__COG2188;WP_000448792.1__fumarate reductase/succinate dehydrogenase flavoprotein subunit__577aa__COG1053;WP_000864074.1__4Fe-4S dicluster domain-containing protein__81aa__COG1146;WP_001249637.1__ABC transporter substrate-binding protein__476aa__COG0715;WP_000096311.1__ABC trans…
Acinetobacter_baumannii	NZ_CP084727	WP_001186395.1__chromate efflux transporter__449aa__COG2059;WP_000080817.1__GntR family transcriptional regulator__247aa__COG2188;WP_000448792.1__fumarate reductase/succinate dehydrogenase flavoprotein subunit__577aa__COG1053;WP_000864074.1__4Fe-4S dicluster domain-containing protein__81aa__COG1146;WP_001249637.1__ABC transporter substrate-binding protein__476aa__COG0715;WP_000096311.1__ABC trans…
Acinetobacter_baumannii	NZ_CP084730	WP_001186395.1__chromate efflux transporter__449aa__COG2059;WP_000080817.1__GntR family transcriptional regulator__247aa__COG2188;WP_000448792.1__fumarate reductase/succinate dehydrogenase flavoprotein subunit__577aa__COG1053;WP_000864074.1__4Fe-4S dicluster domain-containing protein__81aa__COG1146;WP_001249637.1__ABC transporter substrate-binding protein__476aa__COG0715;WP_000096311.1__ABC trans…
Acinetobacter_baumannii	NZ_CP159579	WP_001186395.1__chromate efflux transporter__449aa__COG2059;WP_000080817.1__GntR family transcriptional regulator__247aa__COG2188;WP_000448792.1__fumarate reductase/succinate dehydrogenase flavoprotein subunit__577aa__COG1053;WP_000864074.1__4Fe-4S dicluster domain-containing protein__81aa__COG1146;WP_001249637.1__ABC transporter substrate-binding protein__476aa__COG0715;WP_000096311.1__ABC trans…
Acinetobacter_baumannii	NZ_CP155637	WP_001186395.1__chromate efflux transporter__449aa__COG2059;WP_000080817.1__GntR family transcriptional regulator__247aa__COG2188;WP_000448792.1__fumarate reductase/succinate dehydrogenase flavoprotein subunit__577aa__COG1053;WP_000864074.1__4Fe-4S dicluster domain-containing protein__81aa__COG1146;WP_001249637.1__ABC transporter substrate-binding protein__476aa__COG0715;WP_000096311.1__ABC trans…
Acinetobacter_baumannii	NZ_CP155476	WP_001186395.1__chromate efflux transporter__449aa__COG2059;WP_000080817.1__GntR family transcriptional regulator__247aa__COG2188;WP_000448792.1__fumarate reductase/succinate dehydrogenase flavoprotein subunit__577aa__COG1053;WP_000864074.1__4Fe-4S dicluster domain-containing protein__81aa__COG1146;WP_001249637.1__ABC transporter substrate-binding protein__476aa__COG0715;WP_000096311.1__ABC trans…
Acinetobacter_baumannii	NZ_CP077843	WP_001186395.1__chromate efflux transporter__449aa__COG2059;WP_000080817.1__GntR family transcriptional regulator__247aa__COG2188;WP_000448792.1__fumarate reductase/succinate dehydrogenase flavoprotein subunit__577aa__COG1053;WP_000864074.1__4Fe-4S dicluster domain-containing protein__81aa__COG1146;WP_001249637.1__ABC transporter substrate-binding protein__476aa__COG0715;WP_000096311.1__ABC trans…
Acinetobacter_baumannii	NZ_CP076804	WP_001186382.1__chromate efflux transporter__449aa__COG2059;WP_000080819.1__GntR family transcriptional regulator__247aa__COG2188;WP_000428990.1__fumarate reductase/succinate dehydrogenase flavoprotein subunit__577aa__COG1053;WP_000864076.1__4Fe-4S dicluster domain-containing protein__81aa__COG1146;WP_001249623.1__ABC transporter substrate-binding protein__476aa__COG0715;WP_045901636.1__ABC trans…
Acinetobacter_baumannii	NZ_CP023031	WP_001186395.1__chromate efflux transporter__449aa__COG2059;WP_000080817.1__GntR family transcriptional regulator__247aa__COG2188;WP_000448792.1__fumarate reductase/succinate dehydrogenase flavoprotein subunit__577aa__COG1053;WP_000864074.1__4Fe-4S dicluster domain-containing protein__81aa__COG1146;WP_001249637.1__ABC transporter substrate-binding protein__476aa__COG0715;WP_000096311.1__ABC trans…
Acinetobacter_baumannii	NZ_CP194388	WP_001186395.1__chromate efflux transporter__449aa__COG2059;WP_000080817.1__GntR family transcriptional regulator__247aa__COG2188;WP_000448796.1__fumarate reductase/succinate dehydrogenase flavoprotein subunit__577aa__COG1053;WP_000864074.1__4Fe-4S dicluster domain-containing protein__81aa__COG1146;WP_001249637.1__ABC transporter substrate-binding protein__476aa__COG0715;WP_000096311.1__ABC trans…
Acinetobacter_baumannii	NZ_CP199979	WP_001186395.1__chromate efflux transporter__449aa__COG2059;WP_000080817.1__GntR family transcriptional regulator__247aa__COG2188;WP_000448792.1__fumarate reductase/succinate dehydrogenase flavoprotein subunit__577aa__COG1053;WP_000864074.1__4Fe-4S dicluster domain-containing protein__81aa__COG1146;WP_001249637.1__ABC transporter substrate-binding protein__476aa__COG0715;WP_000096311.1__ABC trans…
Acinetobacter_baumannii	NZ_CP194386	WP_001186395.1__chromate efflux transporter__449aa__COG2059;WP_000080817.1__GntR family transcriptional regulator__247aa__COG2188;WP_000448796.1__fumarate reductase/succinate dehydrogenase flavoprotein subunit__577aa__COG1053;WP_000864074.1__4Fe-4S dicluster domain-containing protein__81aa__COG1146;WP_001249637.1__ABC transporter substrate-binding protein__476aa__COG0715;WP_000096311.1__ABC trans…
Acinetobacter_baumannii	NZ_CP096818	WP_001186395.1__chromate efflux transporter__449aa__COG2059;WP_000080817.1__GntR family transcriptional regulator__247aa__COG2188;WP_000448792.1__fumarate reductase/succinate dehydrogenase flavoprotein subunit__577aa__COG1053;WP_000864074.1__4Fe-4S dicluster domain-containing protein__81aa__COG1146;WP_001249637.1__ABC transporter substrate-binding protein__476aa__COG0715;WP_284634744.1__ABC trans…
Acinetobacter_baumannii	NZ_AP031579	WP_004747269.1__chromate efflux transporter__449aa__COG2059;WP_004747266.1__GntR family transcriptional regulator__247aa__COG2188;WP_004747265.1__fumarate reductase/succinate dehydrogenase flavoprotein subunit__577aa__COG1053;WP_000864074.1__4Fe-4S dicluster domain-containing protein__81aa__COG1146;WP_046693009.1__ABC transporter substrate-binding protein__476aa__COG0715;WP_369599417.1__ABC trans…
Acinetobacter_baumannii	NZ_CP061514	WP_001186395.1__chromate efflux transporter__449aa__COG2059;WP_000080817.1__GntR family transcriptional regulator__247aa__COG2188;WP_000448792.1__fumarate reductase/succinate dehydrogenase flavoprotein subunit__577aa__COG1053;WP_000864074.1__4Fe-4S dicluster domain-containing protein__81aa__COG1146;WP_001249637.1__ABC transporter substrate-binding protein__476aa__COG0715;WP_000096311.1__ABC trans…
Acinetobacter_baumannii	NZ_CP061523	WP_001186395.1__chromate efflux transporter__449aa__COG2059;WP_000080817.1__GntR family transcriptional regulator__247aa__COG2188;WP_000448792.1__fumarate reductase/succinate dehydrogenase flavoprotein subunit__577aa__COG1053;WP_000864074.1__4Fe-4S dicluster domain-containing protein__81aa__COG1146;WP_001249637.1__ABC transporter substrate-binding protein__476aa__COG0715;WP_000096311.1__ABC trans…
Acinetobacter_baumannii	NZ_CP194387	WP_001186395.1__chromate efflux transporter__449aa__COG2059;WP_000080817.1__GntR family transcriptional regulator__247aa__COG2188;WP_000448796.1__fumarate reductase/succinate dehydrogenase flavoprotein subunit__577aa__COG1053;WP_000864074.1__4Fe-4S dicluster domain-containing protein__81aa__COG1146;WP_001249637.1__ABC transporter substrate-binding protein__476aa__COG0715;WP_000096311.1__ABC trans…
Acinetobacter_baumannii	NZ_CP175827	WP_163047698.1__chromate efflux transporter__449aa__COG2059;WP_000080819.1__GntR family transcriptional regulator__247aa__COG2188;WP_163047699.1__fumarate reductase/succinate dehydrogenase flavoprotein subunit__577aa__COG1053;WP_000864074.1__4Fe-4S dicluster domain-containing protein__81aa__COG1146;WP_163047700.1__ABC transporter substrate-binding protein__476aa__COG0715;WP_043053781.1__ABC trans…
Acinetobacter_baumannii	NZ_CP025266	WP_001186395.1__chromate efflux transporter__449aa__COG2059;WP_000080817.1__GntR family transcriptional regulator__247aa__COG2188;WP_000448792.1__fumarate reductase/succinate dehydrogenase flavoprotein subunit__577aa__COG1053;WP_000864074.1__4Fe-4S dicluster domain-containing protein__81aa__COG1146;WP_001249637.1__ABC transporter substrate-binding protein__476aa__COG0715;WP_000096311.1__ABC trans…
Acinetobacter_baumannii	NZ_AP031588	WP_001186388.1__chromate efflux transporter__449aa__COG2059;WP_000080819.1__GntR family transcriptional regulator__247aa__COG2188;WP_000428993.1__fumarate reductase/succinate dehydrogenase flavoprotein subunit__577aa__COG1053;WP_000864073.1__4Fe-4S dicluster domain-containing protein__81aa__COG1146;WP_001249621.1__ABC transporter substrate-binding protein__476aa__COG0715;WP_000097138.1__ABC trans…
Acinetobacter_baumannii	NZ_CP149831	WP_001186395.1__chromate efflux transporter__449aa__COG2059;WP_000080817.1__GntR family transcriptional regulator__247aa__COG2188;WP_000448792.1__fumarate reductase/succinate dehydrogenase flavoprotein subunit__577aa__COG1053;WP_000864074.1__4Fe-4S dicluster domain-containing protein__81aa__COG1146;WP_001249637.1__ABC transporter substrate-binding protein__476aa__COG0715;WP_000096311.1__ABC trans…
Acinetobacter_baumannii	NZ_CP137069	WP_001186395.1__chromate efflux transporter__449aa__COG2059;WP_000080817.1__GntR family transcriptional regulator__247aa__COG2188;WP_000448792.1__fumarate reductase/succinate dehydrogenase flavoprotein subunit__577aa__COG1053;WP_000864074.1__4Fe-4S dicluster domain-containing protein__81aa__COG1146;WP_001249637.1__ABC transporter substrate-binding protein__476aa__COG0715;WP_000096311.1__ABC trans…
Acinetobacter_baumannii	NZ_CP110462	WP_065086989.1__chromate efflux transporter__449aa__COG2059;WP_000080816.1__GntR family transcriptional regulator__247aa__COG2188;WP_065086990.1__fumarate reductase/succinate dehydrogenase flavoprotein subunit__577aa__COG1053;WP_000864073.1__4Fe-4S dicluster domain-containing protein__81aa__COG1146;WP_065086991.1__ABC transporter substrate-binding protein__476aa__COG0715;WP_065086992.1__ABC trans…
Acinetobacter_baumannii	NZ_CP017646	WP_001186395.1__chromate efflux transporter__449aa__COG2059;WP_000080817.1__GntR family transcriptional regulator__247aa__COG2188;WP_000448792.1__fumarate reductase/succinate dehydrogenase flavoprotein subunit__577aa__COG1053;WP_000864074.1__4Fe-4S dicluster domain-containing protein__81aa__COG1146;WP_001249637.1__ABC transporter substrate-binding protein__476aa__COG0715;WP_000096311.1__ABC trans…
Acinetobacter_baumannii	NZ_CP050400	WP_001186395.1__chromate efflux transporter__449aa__COG2059;WP_000080817.1__GntR family transcriptional regulator__247aa__COG2188;WP_000448792.1__fumarate reductase/succinate dehydrogenase flavoprotein subunit__577aa__COG1053;WP_000864074.1__4Fe-4S dicluster domain-containing protein__81aa__COG1146;WP_001249637.1__ABC transporter substrate-binding protein__476aa__COG0715;WP_000096311.1__ABC trans…
Acinetobacter_baumannii	NZ_CP020578	WP_001186395.1__chromate efflux transporter__449aa__COG2059;WP_000080817.1__GntR family transcriptional regulator__247aa__COG2188;WP_000448792.1__fumarate reductase/succinate dehydrogenase flavoprotein subunit__577aa__COG1053;WP_000864074.1__4Fe-4S dicluster domain-containing protein__81aa__COG1146;WP_001249637.1__ABC transporter substrate-binding protein__476aa__COG0715;WP_000096311.1__ABC trans…
Acinetobacter_baumannii	NZ_CP017654	WP_001186395.1__chromate efflux transporter__449aa__COG2059;WP_000080817.1__GntR family transcriptional regulator__247aa__COG2188;WP_000448792.1__fumarate reductase/succinate dehydrogenase flavoprotein subunit__577aa__COG1053;WP_000864074.1__4Fe-4S dicluster domain-containing protein__81aa__COG1146;WP_001249637.1__ABC transporter substrate-binding protein__476aa__COG0715;WP_000096311.1__ABC trans…
Acinetobacter_baumannii	NZ_CP018256	WP_001186395.1__chromate efflux transporter__449aa__COG2059;WP_000080817.1__GntR family transcriptional regulator__247aa__COG2188;WP_000448792.1__fumarate reductase/succinate dehydrogenase flavoprotein subunit__577aa__COG1053;WP_000864074.1__4Fe-4S dicluster domain-containing protein__81aa__COG1146;WP_001249637.1__ABC transporter substrate-binding protein__476aa__COG0715;WP_000096311.1__ABC trans…
Acinetobacter_baumannii	NZ_CP046546	WP_001186400.1__chromate efflux transporter__449aa__COG2059;WP_000080819.1__GntR family transcriptional regulator__247aa__COG2188;WP_000448793.1__fumarate reductase/succinate dehydrogenase flavoprotein subunit__577aa__COG1053;WP_000864074.1__4Fe-4S dicluster domain-containing protein__81aa__COG1146;WP_001249627.1__ABC transporter substrate-binding protein__476aa__COG0715;WP_000097135.1__ABC trans…
Acinetobacter_baumannii	NZ_CP134558	WP_001186395.1__chromate efflux transporter__449aa__COG2059;WP_000080817.1__GntR family transcriptional regulator__247aa__COG2188;WP_000448796.1__fumarate reductase/succinate dehydrogenase flavoprotein subunit__577aa__COG1053;WP_000864074.1__4Fe-4S dicluster domain-containing protein__81aa__COG1146;WP_001249637.1__ABC transporter substrate-binding protein__476aa__COG0715;WP_000096311.1__ABC trans…
Acinetobacter_baumannii	NZ_CP134544	WP_001186395.1__chromate efflux transporter__449aa__COG2059;WP_000080817.1__GntR family transcriptional regulator__247aa__COG2188;WP_000448792.1__fumarate reductase/succinate dehydrogenase flavoprotein subunit__577aa__COG1053;WP_000864074.1__4Fe-4S dicluster domain-containing protein__81aa__COG1146;WP_001249637.1__ABC transporter substrate-binding protein__476aa__COG0715;WP_000096311.1__ABC trans…
Acinetobacter_baumannii	NZ_CP015121	WP_001186384.1__chromate efflux transporter__449aa__COG2059;WP_000080816.1__GntR family transcriptional regulator__247aa__COG2188;WP_000448784.1__fumarate reductase/succinate dehydrogenase flavoprotein subunit__577aa__COG1053;WP_000864073.1__4Fe-4S dicluster domain-containing protein__81aa__COG1146;WP_001249641.1__ABC transporter substrate-binding protein__476aa__COG0715;WP_000096307.1__ABC trans…
Acinetobacter_baumannii	NZ_CP157257	WP_001186395.1__chromate efflux transporter__449aa__COG2059;WP_000080817.1__GntR family transcriptional regulator__247aa__COG2188;WP_000448792.1__fumarate reductase/succinate dehydrogenase flavoprotein subunit__577aa__COG1053;WP_000864074.1__4Fe-4S dicluster domain-containing protein__81aa__COG1146;WP_001249637.1__ABC transporter substrate-binding protein__476aa__COG0715;WP_000096311.1__ABC trans…
Acinetobacter_baumannii	NZ_CP077826	WP_001186395.1__chromate efflux transporter__449aa__COG2059;WP_000080817.1__GntR family transcriptional regulator__247aa__COG2188;WP_000448792.1__fumarate reductase/succinate dehydrogenase flavoprotein subunit__577aa__COG1053;WP_000864074.1__4Fe-4S dicluster domain-containing protein__81aa__COG1146;WP_001249637.1__ABC transporter substrate-binding protein__476aa__COG0715;WP_000096311.1__ABC trans…
Acinetobacter_baumannii	NZ_CP077837	WP_001186395.1__chromate efflux transporter__449aa__COG2059;WP_000080817.1__GntR family transcriptional regulator__247aa__COG2188;WP_000448792.1__fumarate reductase/succinate dehydrogenase flavoprotein subunit__577aa__COG1053;WP_000864074.1__4Fe-4S dicluster domain-containing protein__81aa__COG1146;WP_249850063.1__ABC transporter substrate-binding protein__476aa__COG0715;WP_000096311.1__ABC trans…
Acinetobacter_baumannii	NZ_CP087321	WP_001186395.1__chromate efflux transporter__449aa__COG2059;WP_000080817.1__GntR family transcriptional regulator__247aa__COG2188;WP_000448792.1__fumarate reductase/succinate dehydrogenase flavoprotein subunit__577aa__COG1053;WP_000864074.1__4Fe-4S dicluster domain-containing protein__81aa__COG1146;WP_001249637.1__ABC transporter substrate-binding protein__476aa__COG0715;WP_000096311.1__ABC trans…
Acinetobacter_baumannii	NZ_CP195163	WP_001186395.1__chromate efflux transporter__449aa__COG2059;WP_000080817.1__GntR family transcriptional regulator__247aa__COG2188;WP_000448792.1__fumarate reductase/succinate dehydrogenase flavoprotein subunit__577aa__COG1053;WP_000864074.1__4Fe-4S dicluster domain-containing protein__81aa__COG1146;WP_001249637.1__ABC transporter substrate-binding protein__476aa__COG0715;WP_000096311.1__ABC trans…
Acinetobacter_baumannii	NZ_CP096714	WP_001186395.1__chromate efflux transporter__449aa__COG2059;WP_000080817.1__GntR family transcriptional regulator__247aa__COG2188;WP_000448792.1__fumarate reductase/succinate dehydrogenase flavoprotein subunit__577aa__COG1053;WP_000864074.1__4Fe-4S dicluster domain-containing protein__81aa__COG1146;WP_001249637.1__ABC transporter substrate-binding protein__476aa__COG0715;WP_000096311.1__ABC trans…
Acinetobacter_baumannii	NZ_CP091334	WP_001186384.1__chromate efflux transporter__449aa__COG2059;WP_000080816.1__GntR family transcriptional regulator__247aa__COG2188;WP_000448784.1__fumarate reductase/succinate dehydrogenase flavoprotein subunit__577aa__COG1053;WP_000864073.1__4Fe-4S dicluster domain-containing protein__81aa__COG1146;WP_001249641.1__ABC transporter substrate-binding protein__476aa__COG0715;WP_000096307.1__ABC trans…
Acinetobacter_baumannii	NZ_LT605059	WP_001186382.1__chromate efflux transporter__449aa__COG2059;WP_000080819.1__GntR family transcriptional regulator__247aa__COG2188;WP_002047284.1__fumarate reductase/succinate dehydrogenase flavoprotein subunit__577aa__COG1053;WP_000864073.1__4Fe-4S dicluster domain-containing protein__81aa__COG1146;WP_038405562.1__ABC transporter substrate-binding protein__476aa__COG0715;WP_079548557.1__ABC trans…
Acinetobacter_baumannii	NZ_CP023034	WP_001186395.1__chromate efflux transporter__449aa__COG2059;WP_000080817.1__GntR family transcriptional regulator__247aa__COG2188;WP_000448792.1__fumarate reductase/succinate dehydrogenase flavoprotein subunit__577aa__COG1053;WP_000864074.1__4Fe-4S dicluster domain-containing protein__81aa__COG1146;WP_001249637.1__ABC transporter substrate-binding protein__476aa__COG0715;WP_000096311.1__ABC trans…
Acinetobacter_baumannii	NZ_CP134595	WP_001186395.1__chromate efflux transporter__449aa__COG2059;WP_000080817.1__GntR family transcriptional regulator__247aa__COG2188;WP_000448792.1__fumarate reductase/succinate dehydrogenase flavoprotein subunit__577aa__COG1053;WP_000864074.1__4Fe-4S dicluster domain-containing protein__81aa__COG1146;WP_001249637.1__ABC transporter substrate-binding protein__476aa__COG0715;WP_000096311.1__ABC trans…
Acinetobacter_baumannii	NZ_CP102580	WP_001186395.1__chromate efflux transporter__449aa__COG2059;WP_000080817.1__GntR family transcriptional regulator__247aa__COG2188;WP_000448792.1__fumarate reductase/succinate dehydrogenase flavoprotein subunit__577aa__COG1053;WP_000864074.1__4Fe-4S dicluster domain-containing protein__81aa__COG1146;WP_001249637.1__ABC transporter substrate-binding protein__476aa__COG0715;WP_000096311.1__ABC trans…
Acinetobacter_baumannii	NZ_CP169779	WP_031960498.1__chromate efflux transporter__449aa__COG2059;WP_004747266.1__GntR family transcriptional regulator__247aa__COG2188;WP_031960499.1__fumarate reductase/succinate dehydrogenase flavoprotein subunit__577aa__COG1053;WP_000864074.1__4Fe-4S dicluster domain-containing protein__81aa__COG1146;WP_001249637.1__ABC transporter substrate-binding protein__476aa__COG0715;WP_031960500.1__ABC trans…
Acinetobacter_baumannii	NZ_CP175856	WP_001186401.1__chromate efflux transporter__449aa__COG2059;WP_000080821.1__GntR family transcriptional regulator__247aa__COG2188;WP_000448778.1__fumarate reductase/succinate dehydrogenase flavoprotein subunit__577aa__COG1053;WP_000864074.1__4Fe-4S dicluster domain-containing protein__81aa__COG1146;WP_001249636.1__ABC transporter substrate-binding protein__476aa__COG0715;WP_000096301.1__ABC trans…
Acinetobacter_baumannii	NZ_CP077832	WP_001186395.1__chromate efflux transporter__449aa__COG2059;WP_000080817.1__GntR family transcriptional regulator__247aa__COG2188;WP_000448792.1__fumarate reductase/succinate dehydrogenase flavoprotein subunit__577aa__COG1053;WP_000864074.1__4Fe-4S dicluster domain-containing protein__81aa__COG1146;WP_001249637.1__ABC transporter substrate-binding protein__476aa__COG0715;WP_000096311.1__ABC trans…
Acinetobacter_baumannii	NZ_CP069840	WP_001186395.1__chromate efflux transporter__449aa__COG2059;WP_000080817.1__GntR family transcriptional regulator__247aa__COG2188;WP_000448792.1__fumarate reductase/succinate dehydrogenase flavoprotein subunit__577aa__COG1053;WP_000864074.1__4Fe-4S dicluster domain-containing protein__81aa__COG1146;WP_001249637.1__ABC transporter substrate-binding protein__476aa__COG0715;WP_000096311.1__ABC trans…
Acinetobacter_baumannii	NZ_CP188275	WP_001186395.1__chromate efflux transporter__449aa__COG2059;WP_000080817.1__GntR family transcriptional regulator__247aa__COG2188;WP_000448792.1__fumarate reductase/succinate dehydrogenase flavoprotein subunit__577aa__COG1053;WP_000864074.1__4Fe-4S dicluster domain-containing protein__81aa__COG1146;WP_001249637.1__ABC transporter substrate-binding protein__476aa__COG0715;WP_000096311.1__ABC trans…
Acinetobacter_baumannii	NZ_CP121563	WP_001186395.1__chromate efflux transporter__449aa__COG2059;WP_000080817.1__GntR family transcriptional regulator__247aa__COG2188;WP_000448792.1__fumarate reductase/succinate dehydrogenase flavoprotein subunit__577aa__COG1053;WP_000864074.1__4Fe-4S dicluster domain-containing protein__81aa__COG1146;WP_001249637.1__ABC transporter substrate-binding protein__476aa__COG0715;WP_000096311.1__ABC trans…
Acinetobacter_baumannii	NZ_CP115632	WP_031960498.1__chromate efflux transporter__449aa__COG2059;WP_264228967.1__GntR family transcriptional regulator__247aa__COG2188;WP_031960499.1__fumarate reductase/succinate dehydrogenase flavoprotein subunit__577aa__COG1053;WP_000864074.1__4Fe-4S dicluster domain-containing protein__81aa__COG1146;WP_001249637.1__ABC transporter substrate-binding protein__476aa__COG0715;WP_031960500.1__ABC trans…
Acinetobacter_baumannii	NZ_CP033876	WP_031960498.1__chromate efflux transporter__449aa__COG2059;WP_004747266.1__GntR family transcriptional regulator__247aa__COG2188;WP_031960499.1__fumarate reductase/succinate dehydrogenase flavoprotein subunit__577aa__COG1053;WP_000864074.1__4Fe-4S dicluster domain-containing protein__81aa__COG1146;WP_001249637.1__ABC transporter substrate-binding protein__476aa__COG0715;WP_031960500.1__ABC trans…
Acinetobacter_baumannii	NZ_CM130065	WP_001186395.1__chromate efflux transporter__449aa__COG2059;WP_000080817.1__GntR family transcriptional regulator__247aa__COG2188;WP_000864074.1__4Fe-4S dicluster domain-containing protein__81aa__COG1146;WP_001249637.1__ABC transporter substrate-binding protein__476aa__COG0715;WP_000096311.1__ABC transporter permease__284aa__COG0600;WP_000117516.1__ABC transporter ATP-binding protein__279aa__COG1…
Acinetobacter_baumannii	NZ_CP014539	WP_001186395.1__chromate efflux transporter__449aa__COG2059;WP_000080817.1__GntR family transcriptional regulator__247aa__COG2188;WP_000448792.1__fumarate reductase/succinate dehydrogenase flavoprotein subunit__577aa__COG1053;WP_000864074.1__4Fe-4S dicluster domain-containing protein__81aa__COG1146;WP_001249637.1__ABC transporter substrate-binding protein__476aa__COG0715;WP_000096311.1__ABC trans…
Acinetobacter_baumannii	NZ_CP091368	WP_001186395.1__chromate efflux transporter__449aa__COG2059;WP_000080817.1__GntR family transcriptional regulator__247aa__COG2188;WP_000448792.1__fumarate reductase/succinate dehydrogenase flavoprotein subunit__577aa__COG1053;WP_000864074.1__4Fe-4S dicluster domain-containing protein__81aa__COG1146;WP_001249637.1__ABC transporter substrate-binding protein__476aa__COG0715;WP_000096311.1__ABC trans…
Acinetobacter_baumannii	NZ_CP107603	WP_031960498.1__chromate efflux transporter__449aa__COG2059;WP_264228967.1__GntR family transcriptional regulator__247aa__COG2188;WP_031960499.1__fumarate reductase/succinate dehydrogenase flavoprotein subunit__577aa__COG1053;WP_000864074.1__4Fe-4S dicluster domain-containing protein__81aa__COG1146;WP_001249637.1__ABC transporter substrate-binding protein__476aa__COG0715;WP_031960500.1__ABC trans…
Acinetobacter_baumannii	NZ_CP194385	WP_001186395.1__chromate efflux transporter__449aa__COG2059;WP_000080817.1__GntR family transcriptional regulator__247aa__COG2188;WP_000448796.1__fumarate reductase/succinate dehydrogenase flavoprotein subunit__577aa__COG1053;WP_000864074.1__4Fe-4S dicluster domain-containing protein__81aa__COG1146;WP_001249637.1__ABC transporter substrate-binding protein__476aa__COG0715;WP_000096311.1__ABC trans…
Acinetobacter_baumannii	NZ_CP029569	WP_001186395.1__chromate efflux transporter__449aa__COG2059;WP_000080817.1__GntR family transcriptional regulator__247aa__COG2188;WP_000448792.1__fumarate reductase/succinate dehydrogenase flavoprotein subunit__577aa__COG1053;WP_000864074.1__4Fe-4S dicluster domain-containing protein__81aa__COG1146;WP_001249637.1__ABC transporter substrate-binding protein__476aa__COG0715;WP_000096311.1__ABC trans…
Acinetobacter_baumannii	NZ_CP194389	WP_001186395.1__chromate efflux transporter__449aa__COG2059;WP_000080817.1__GntR family transcriptional regulator__247aa__COG2188;WP_000448796.1__fumarate reductase/succinate dehydrogenase flavoprotein subunit__577aa__COG1053;WP_000864074.1__4Fe-4S dicluster domain-containing protein__81aa__COG1146;WP_001249637.1__ABC transporter substrate-binding protein__476aa__COG0715;WP_000096311.1__ABC trans…
Acinetobacter_baumannii	NZ_CP137059	WP_001186395.1__chromate efflux transporter__449aa__COG2059;WP_000080817.1__GntR family transcriptional regulator__247aa__COG2188;WP_000448792.1__fumarate reductase/succinate dehydrogenase flavoprotein subunit__577aa__COG1053;WP_000864074.1__4Fe-4S dicluster domain-containing protein__81aa__COG1146;WP_001249637.1__ABC transporter substrate-binding protein__476aa__COG0715;WP_000096311.1__ABC trans…
Acinetobacter_baumannii	NZ_CP039993	WP_001186395.1__chromate efflux transporter__449aa__COG2059;WP_000080817.1__GntR family transcriptional regulator__247aa__COG2188;WP_000448792.1__fumarate reductase/succinate dehydrogenase flavoprotein subunit__577aa__COG1053;WP_000864074.1__4Fe-4S dicluster domain-containing protein__81aa__COG1146;WP_001249637.1__ABC transporter substrate-binding protein__476aa__COG0715;WP_000096311.1__ABC trans…
Acinetobacter_baumannii	NZ_CP020584	WP_001186395.1__chromate efflux transporter__449aa__COG2059;WP_000080817.1__GntR family transcriptional regulator__247aa__COG2188;WP_000448792.1__fumarate reductase/succinate dehydrogenase flavoprotein subunit__577aa__COG1053;WP_000864074.1__4Fe-4S dicluster domain-containing protein__81aa__COG1146;WP_001249637.1__ABC transporter substrate-binding protein__476aa__COG0715;WP_000096311.1__ABC trans…
Acinetobacter_baumannii	NZ_CP091366	WP_001186395.1__chromate efflux transporter__449aa__COG2059;WP_000080817.1__GntR family transcriptional regulator__247aa__COG2188;WP_109091601.1__fumarate reductase/succinate dehydrogenase flavoprotein subunit__577aa__COG1053;WP_000864074.1__4Fe-4S dicluster domain-containing protein__81aa__COG1146;WP_001249637.1__ABC transporter substrate-binding protein__476aa__COG0715;WP_000096311.1__ABC trans…
Acinetobacter_baumannii	NZ_CP018677	WP_001186401.1__chromate efflux transporter__449aa__COG2059;WP_000080821.1__GntR family transcriptional regulator__247aa__COG2188;WP_000448778.1__fumarate reductase/succinate dehydrogenase flavoprotein subunit__577aa__COG1053;WP_000864074.1__4Fe-4S dicluster domain-containing protein__81aa__COG1146;WP_001249636.1__ABC transporter substrate-binding protein__476aa__COG0715;WP_000096301.1__ABC trans…
Acinetobacter_baumannii	NZ_CP101653	WP_001186395.1__chromate efflux transporter__449aa__COG2059;WP_000080817.1__GntR family transcriptional regulator__247aa__COG2188;WP_000448792.1__fumarate reductase/succinate dehydrogenase flavoprotein subunit__577aa__COG1053;WP_000864074.1__4Fe-4S dicluster domain-containing protein__81aa__COG1146;WP_001249637.1__ABC transporter substrate-binding protein__476aa__COG0715;WP_000096311.1__ABC trans…
Acinetobacter_baumannii	NZ_CP017656	WP_001186395.1__chromate efflux transporter__449aa__COG2059;WP_000080817.1__GntR family transcriptional regulator__247aa__COG2188;WP_000448792.1__fumarate reductase/succinate dehydrogenase flavoprotein subunit__577aa__COG1053;WP_000864074.1__4Fe-4S dicluster domain-containing protein__81aa__COG1146;WP_001249637.1__ABC transporter substrate-binding protein__476aa__COG0715;WP_000096311.1__ABC trans…
Acinetobacter_baumannii	NZ_CP102831	WP_001186395.1__chromate efflux transporter__449aa__COG2059;WP_000080817.1__GntR family transcriptional regulator__247aa__COG2188;WP_000448792.1__fumarate reductase/succinate dehydrogenase flavoprotein subunit__577aa__COG1053;WP_000864074.1__4Fe-4S dicluster domain-containing protein__81aa__COG1146;WP_001249637.1__ABC transporter substrate-binding protein__476aa__COG0715;WP_000096311.1__ABC trans…
Acinetobacter_baumannii	NZ_CP075321	WP_001186395.1__chromate efflux transporter__449aa__COG2059;WP_000080817.1__GntR family transcriptional regulator__247aa__COG2188;WP_000448792.1__fumarate reductase/succinate dehydrogenase flavoprotein subunit__577aa__COG1053;WP_000864074.1__4Fe-4S dicluster domain-containing protein__81aa__COG1146;WP_001249637.1__ABC transporter substrate-binding protein__476aa__COG0715;WP_000096311.1__ABC trans…
Acinetobacter_baumannii	NZ_CP064194	WP_001186395.1__chromate efflux transporter__449aa__COG2059;WP_000080817.1__GntR family transcriptional regulator__247aa__COG2188;WP_000448792.1__fumarate reductase/succinate dehydrogenase flavoprotein subunit__577aa__COG1053;WP_000864074.1__4Fe-4S dicluster domain-containing protein__81aa__COG1146;WP_001249637.1__ABC transporter substrate-binding protein__476aa__COG0715;WP_000096311.1__ABC trans…
Acinetobacter_baumannii	NZ_CP064203	WP_001186395.1__chromate efflux transporter__449aa__COG2059;WP_000080817.1__GntR family transcriptional regulator__247aa__COG2188;WP_000448792.1__fumarate reductase/succinate dehydrogenase flavoprotein subunit__577aa__COG1053;WP_000864074.1__4Fe-4S dicluster domain-containing protein__81aa__COG1146;WP_001249637.1__ABC transporter substrate-binding protein__476aa__COG0715;WP_000096311.1__ABC trans…
Acinetobacter_baumannii	NZ_CP074698	WP_274436842.1__chromate efflux transporter__449aa__COG2059;WP_000080817.1__GntR family transcriptional regulator__247aa__COG2188;WP_000448792.1__fumarate reductase/succinate dehydrogenase flavoprotein subunit__577aa__COG1053;WP_000864074.1__4Fe-4S dicluster domain-containing protein__81aa__COG1146;WP_001249637.1__ABC transporter substrate-binding protein__476aa__COG0715;WP_000096311.1__ABC trans…
Acinetobacter_baumannii	NZ_CP195703	WP_001186395.1__chromate efflux transporter__449aa__COG2059;WP_000080817.1__GntR family transcriptional regulator__247aa__COG2188;WP_236086700.1__fumarate reductase/succinate dehydrogenase flavoprotein subunit__577aa__COG1053;WP_000864074.1__4Fe-4S dicluster domain-containing protein__81aa__COG1146;WP_001249637.1__ABC transporter substrate-binding protein__476aa__COG0715;WP_000096311.1__ABC trans…
Acinetobacter_baumannii	NZ_CP043462	WP_001186395.1__chromate efflux transporter__449aa__COG2059;WP_000080817.1__GntR family transcriptional regulator__247aa__COG2188;WP_000448792.1__fumarate reductase/succinate dehydrogenase flavoprotein subunit__577aa__COG1053;WP_000864074.1__4Fe-4S dicluster domain-containing protein__81aa__COG1146;WP_001249637.1__ABC transporter substrate-binding protein__476aa__COG0715;WP_000096311.1__ABC trans…
Acinetobacter_baumannii	NZ_CP008706	WP_001186388.1__chromate efflux transporter__449aa__COG2059;WP_000080819.1__GntR family transcriptional regulator__247aa__COG2188;WP_000428993.1__fumarate reductase/succinate dehydrogenase flavoprotein subunit__577aa__COG1053;WP_000864073.1__4Fe-4S dicluster domain-containing protein__81aa__COG1146;WP_001249621.1__ABC transporter substrate-binding protein__476aa__COG0715;WP_000097138.1__ABC trans…
Acinetobacter_baumannii	NZ_CP020579	WP_001186395.1__chromate efflux transporter__449aa__COG2059;WP_000080817.1__GntR family transcriptional regulator__247aa__COG2188;WP_000448792.1__fumarate reductase/succinate dehydrogenase flavoprotein subunit__577aa__COG1053;WP_000864074.1__4Fe-4S dicluster domain-containing protein__81aa__COG1146;WP_001249637.1__ABC transporter substrate-binding protein__476aa__COG0715;WP_000096311.1__ABC trans…
Acinetobacter_baumannii	NZ_CP043953	WP_150205073.1__chromate efflux transporter__449aa__COG2059;WP_000080816.1__GntR family transcriptional regulator__247aa__COG2188;WP_002047284.1__fumarate reductase/succinate dehydrogenase flavoprotein subunit__577aa__COG1053;WP_000864074.1__4Fe-4S dicluster domain-containing protein__81aa__COG1146;WP_001249637.1__ABC transporter substrate-binding protein__476aa__COG0715;WP_000096308.1__ABC trans…
Acinetobacter_baumannii	NZ_CP195700	WP_001186395.1__chromate efflux transporter__449aa__COG2059;WP_000080817.1__GntR family transcriptional regulator__247aa__COG2188;WP_000448792.1__fumarate reductase/succinate dehydrogenase flavoprotein subunit__577aa__COG1053;WP_000864074.1__4Fe-4S dicluster domain-containing protein__81aa__COG1146;WP_001249637.1__ABC transporter substrate-binding protein__476aa__COG0715;WP_000096311.1__ABC trans…
Acinetobacter_baumannii	NZ_CP169839	WP_001186380.1__chromate efflux transporter__449aa__COG2059;WP_000080820.1__GntR family transcriptional regulator__247aa__COG2188;WP_000448785.1__fumarate reductase/succinate dehydrogenase flavoprotein subunit__577aa__COG1053;WP_000864074.1__4Fe-4S dicluster domain-containing protein__81aa__COG1146;WP_024437284.1__ABC transporter substrate-binding protein__476aa__COG0715;WP_000096309.1__ABC trans…
Acinetobacter_baumannii	NZ_CP074695	WP_001186395.1__chromate efflux transporter__449aa__COG2059;WP_000080817.1__GntR family transcriptional regulator__247aa__COG2188;WP_000448792.1__fumarate reductase/succinate dehydrogenase flavoprotein subunit__577aa__COG1053;WP_000864074.1__4Fe-4S dicluster domain-containing protein__81aa__COG1146;WP_001249637.1__ABC transporter substrate-binding protein__476aa__COG0715;WP_000096311.1__ABC trans…
Acinetobacter_baumannii	NZ_CP076736	WP_001186395.1__chromate efflux transporter__449aa__COG2059;WP_000080817.1__GntR family transcriptional regulator__247aa__COG2188;WP_000448792.1__fumarate reductase/succinate dehydrogenase flavoprotein subunit__577aa__COG1053;WP_000864074.1__4Fe-4S dicluster domain-containing protein__81aa__COG1146;WP_001249637.1__ABC transporter substrate-binding protein__476aa__COG0715;WP_000096311.1__ABC trans…
Acinetobacter_baumannii	NZ_CP076739	WP_274436842.1__chromate efflux transporter__449aa__COG2059;WP_000080817.1__GntR family transcriptional regulator__247aa__COG2188;WP_000448792.1__fumarate reductase/succinate dehydrogenase flavoprotein subunit__577aa__COG1053;WP_000864074.1__4Fe-4S dicluster domain-containing protein__81aa__COG1146;WP_001249637.1__ABC transporter substrate-binding protein__476aa__COG0715;WP_000096311.1__ABC trans…
Acinetobacter_baumannii	NZ_CP076742	WP_001186395.1__chromate efflux transporter__449aa__COG2059;WP_000080817.1__GntR family transcriptional regulator__247aa__COG2188;WP_000448792.1__fumarate reductase/succinate dehydrogenase flavoprotein subunit__577aa__COG1053;WP_000864074.1__4Fe-4S dicluster domain-containing protein__81aa__COG1146;WP_001249637.1__ABC transporter substrate-binding protein__476aa__COG0715;WP_000096311.1__ABC trans…
Acinetobacter_baumannii	NZ_CP023029	WP_001186388.1__chromate efflux transporter__449aa__COG2059;WP_000080819.1__GntR family transcriptional regulator__247aa__COG2188;WP_000428993.1__fumarate reductase/succinate dehydrogenase flavoprotein subunit__577aa__COG1053;WP_000864073.1__4Fe-4S dicluster domain-containing protein__81aa__COG1146;WP_129533535.1__ABC transporter substrate-binding protein__476aa__COG0715;WP_000097138.1__ABC trans…
Acinetobacter_baumannii	NZ_CP195698	WP_001186395.1__chromate efflux transporter__449aa__COG2059;WP_000080817.1__GntR family transcriptional regulator__247aa__COG2188;WP_000448792.1__fumarate reductase/succinate dehydrogenase flavoprotein subunit__577aa__COG1053;WP_000864074.1__4Fe-4S dicluster domain-containing protein__81aa__COG1146;WP_001249637.1__ABC transporter substrate-binding protein__476aa__COG0715;WP_000096311.1__ABC trans…
Acinetobacter_baumannii	NZ_CP016295	WP_001186395.1__chromate efflux transporter__449aa__COG2059;WP_000080817.1__GntR family transcriptional regulator__247aa__COG2188;WP_000448792.1__fumarate reductase/succinate dehydrogenase flavoprotein subunit__577aa__COG1053;WP_000864074.1__4Fe-4S dicluster domain-containing protein__81aa__COG1146;WP_001249637.1__ABC transporter substrate-binding protein__476aa__COG0715;WP_000096311.1__ABC trans…
Acinetobacter_baumannii	NZ_CP076817	WP_004747269.1__chromate efflux transporter__449aa__COG2059;WP_004747266.1__GntR family transcriptional regulator__247aa__COG2188;WP_004747265.1__fumarate reductase/succinate dehydrogenase flavoprotein subunit__577aa__COG1053;WP_000864074.1__4Fe-4S dicluster domain-containing protein__81aa__COG1146;WP_046693009.1__ABC transporter substrate-binding protein__476aa__COG0715;WP_000096314.1__ABC trans…
Acinetobacter_baumannii	NZ_CP175656	WP_001186395.1__chromate efflux transporter__449aa__COG2059;WP_000080817.1__GntR family transcriptional regulator__247aa__COG2188;WP_000448792.1__fumarate reductase/succinate dehydrogenase flavoprotein subunit__577aa__COG1053;WP_000864074.1__4Fe-4S dicluster domain-containing protein__81aa__COG1146;WP_001249637.1__ABC transporter substrate-binding protein__476aa__COG0715;WP_000096311.1__ABC trans…
Acinetobacter_baumannii	NZ_CP059542	WP_032060075.1__chromate efflux transporter__449aa__COG2059;WP_000080816.1__GntR family transcriptional regulator__247aa__COG2188;WP_032060073.1__fumarate reductase/succinate dehydrogenase flavoprotein subunit__577aa__COG1053;WP_000864073.1__4Fe-4S dicluster domain-containing protein__81aa__COG1146;WP_032060072.1__ABC transporter substrate-binding protein__476aa__COG0715;WP_032060070.1__ABC trans…
Acinetobacter_baumannii	NZ_CP157480	WP_281717964.1__chromate efflux transporter__449aa__COG2059;WP_000080817.1__GntR family transcriptional regulator__247aa__COG2188;WP_000448792.1__fumarate reductase/succinate dehydrogenase flavoprotein subunit__577aa__COG1053;WP_000864074.1__4Fe-4S dicluster domain-containing protein__81aa__COG1146;WP_001249637.1__ABC transporter substrate-binding protein__476aa__COG0715;WP_000096311.1__ABC trans…
Acinetobacter_baumannii	NZ_CP156041	WP_001186388.1__chromate efflux transporter__449aa__COG2059;WP_000080819.1__GntR family transcriptional regulator__247aa__COG2188;WP_000428993.1__fumarate reductase/succinate dehydrogenase flavoprotein subunit__577aa__COG1053;WP_000864073.1__4Fe-4S dicluster domain-containing protein__81aa__COG1146;WP_001249621.1__ABC transporter substrate-binding protein__476aa__COG0715;WP_000097138.1__ABC trans…
Acinetobacter_baumannii	NZ_CP190387	WP_001186395.1__chromate efflux transporter__449aa__COG2059;WP_000080817.1__GntR family transcriptional regulator__247aa__COG2188;WP_000448792.1__fumarate reductase/succinate dehydrogenase flavoprotein subunit__577aa__COG1053;WP_000864074.1__4Fe-4S dicluster domain-containing protein__81aa__COG1146;WP_001249637.1__ABC transporter substrate-binding protein__476aa__COG0715;WP_000096311.1__ABC trans…
Acinetobacter_baumannii	NZ_CP017652	WP_001186395.1__chromate efflux transporter__449aa__COG2059;WP_000080817.1__GntR family transcriptional regulator__247aa__COG2188;WP_000448792.1__fumarate reductase/succinate dehydrogenase flavoprotein subunit__577aa__COG1053;WP_000864074.1__4Fe-4S dicluster domain-containing protein__81aa__COG1146;WP_001249637.1__ABC transporter substrate-binding protein__476aa__COG0715;WP_000096311.1__ABC trans…
Acinetobacter_baumannii	NZ_CP024611	WP_001186395.1__chromate efflux transporter__449aa__COG2059;WP_000080817.1__GntR family transcriptional regulator__247aa__COG2188;WP_000448792.1__fumarate reductase/succinate dehydrogenase flavoprotein subunit__577aa__COG1053;WP_000864074.1__4Fe-4S dicluster domain-containing protein__81aa__COG1146;WP_001249637.1__ABC transporter substrate-binding protein__476aa__COG0715;WP_000096311.1__ABC trans…
Acinetobacter_baumannii	NZ_CP050412	WP_001186395.1__chromate efflux transporter__449aa__COG2059;WP_000080817.1__GntR family transcriptional regulator__247aa__COG2188;WP_000448792.1__fumarate reductase/succinate dehydrogenase flavoprotein subunit__577aa__COG1053;WP_000864074.1__4Fe-4S dicluster domain-containing protein__81aa__COG1146;WP_001249637.1__ABC transporter substrate-binding protein__476aa__COG0715;WP_000096311.1__ABC trans…
Acinetobacter_baumannii	NZ_CP020574	WP_001186395.1__chromate efflux transporter__449aa__COG2059;WP_000080817.1__GntR family transcriptional regulator__247aa__COG2188;WP_000448792.1__fumarate reductase/succinate dehydrogenase flavoprotein subunit__577aa__COG1053;WP_000864074.1__4Fe-4S dicluster domain-containing protein__81aa__COG1146;WP_001249637.1__ABC transporter substrate-binding protein__476aa__COG0715;WP_000096311.1__ABC trans…
Acinetobacter_baumannii	NZ_CP107601	WP_031960498.1__chromate efflux transporter__449aa__COG2059;WP_264228967.1__GntR family transcriptional regulator__247aa__COG2188;WP_031960499.1__fumarate reductase/succinate dehydrogenase flavoprotein subunit__577aa__COG1053;WP_000864074.1__4Fe-4S dicluster domain-containing protein__81aa__COG1146;WP_001249637.1__ABC transporter substrate-binding protein__476aa__COG0715;WP_031960500.1__ABC trans…
Acinetobacter_baumannii	NZ_CP107585	WP_031960498.1__chromate efflux transporter__449aa__COG2059;WP_264228967.1__GntR family transcriptional regulator__247aa__COG2188;WP_031960499.1__fumarate reductase/succinate dehydrogenase flavoprotein subunit__577aa__COG1053;WP_000864074.1__4Fe-4S dicluster domain-containing protein__81aa__COG1146;WP_001249637.1__ABC transporter substrate-binding protein__476aa__COG0715;WP_031960500.1__ABC trans…
Acinetobacter_baumannii	NZ_CP169801	WP_031960498.1__chromate efflux transporter__449aa__COG2059;WP_004747266.1__GntR family transcriptional regulator__247aa__COG2188;WP_031960499.1__fumarate reductase/succinate dehydrogenase flavoprotein subunit__577aa__COG1053;WP_000864074.1__4Fe-4S dicluster domain-containing protein__81aa__COG1146;WP_001249637.1__ABC transporter substrate-binding protein__476aa__COG0715;WP_031960500.1__ABC trans…
Acinetobacter_baumannii	NZ_CP178354	WP_001186388.1__chromate efflux transporter__449aa__COG2059;WP_000080819.1__GntR family transcriptional regulator__247aa__COG2188;WP_000428993.1__fumarate reductase/succinate dehydrogenase flavoprotein subunit__577aa__COG1053;WP_000864073.1__4Fe-4S dicluster domain-containing protein__81aa__COG1146;WP_001249621.1__ABC transporter substrate-binding protein__476aa__COG0715;WP_000097138.1__ABC trans…
Acinetobacter_baumannii	NZ_CP016298	WP_001186395.1__chromate efflux transporter__449aa__COG2059;WP_000080817.1__GntR family transcriptional regulator__247aa__COG2188;WP_000448792.1__fumarate reductase/succinate dehydrogenase flavoprotein subunit__577aa__COG1053;WP_000864074.1__4Fe-4S dicluster domain-containing protein__81aa__COG1146;WP_001249637.1__ABC transporter substrate-binding protein__476aa__COG0715;WP_000096311.1__ABC trans…
Acinetobacter_baumannii	NZ_CP137064	WP_001186395.1__chromate efflux transporter__449aa__COG2059;WP_000080817.1__GntR family transcriptional regulator__247aa__COG2188;WP_000448792.1__fumarate reductase/succinate dehydrogenase flavoprotein subunit__577aa__COG1053;WP_000864074.1__4Fe-4S dicluster domain-containing protein__81aa__COG1146;WP_001249637.1__ABC transporter substrate-binding protein__476aa__COG0715;WP_000096311.1__ABC trans…
Acinetobacter_baumannii	NZ_CP071763	WP_001186395.1__chromate efflux transporter__449aa__COG2059;WP_000080817.1__GntR family transcriptional regulator__247aa__COG2188;WP_000448792.1__fumarate reductase/succinate dehydrogenase flavoprotein subunit__577aa__COG1053;WP_000864074.1__4Fe-4S dicluster domain-containing protein__81aa__COG1146;WP_001249637.1__ABC transporter substrate-binding protein__476aa__COG0715;WP_000096311.1__ABC trans…
Acinetobacter_baumannii	NZ_CP107610	WP_031960498.1__chromate efflux transporter__449aa__COG2059;WP_264228967.1__GntR family transcriptional regulator__247aa__COG2188;WP_031960499.1__fumarate reductase/succinate dehydrogenase flavoprotein subunit__577aa__COG1053;WP_000864074.1__4Fe-4S dicluster domain-containing protein__81aa__COG1146;WP_001249637.1__ABC transporter substrate-binding protein__476aa__COG0715;WP_031960500.1__ABC trans…
Acinetobacter_baumannii	NZ_CP107608	WP_031960498.1__chromate efflux transporter__449aa__COG2059;WP_264228967.1__GntR family transcriptional regulator__247aa__COG2188;WP_031960499.1__fumarate reductase/succinate dehydrogenase flavoprotein subunit__577aa__COG1053;WP_000864074.1__4Fe-4S dicluster domain-containing protein__81aa__COG1146;WP_001249637.1__ABC transporter substrate-binding protein__476aa__COG0715;WP_031960500.1__ABC trans…
Acinetobacter_baumannii	NZ_CP133706	WP_001186382.1__chromate efflux transporter__449aa__COG2059;WP_000080816.1__GntR family transcriptional regulator__247aa__COG2188;WP_000448789.1__fumarate reductase/succinate dehydrogenase flavoprotein subunit__577aa__COG1053;WP_002054695.1__4Fe-4S dicluster domain-containing protein__81aa__COG1146;WP_001230714.1__ABC transporter substrate-binding protein__476aa__COG0715;WP_000096306.1__ABC trans…
Acinetobacter_baumannii	NZ_CP107612	WP_031960498.1__chromate efflux transporter__449aa__COG2059;WP_264228967.1__GntR family transcriptional regulator__247aa__COG2188;WP_031960499.1__fumarate reductase/succinate dehydrogenase flavoprotein subunit__577aa__COG1053;WP_000864074.1__4Fe-4S dicluster domain-containing protein__81aa__COG1146;WP_001249637.1__ABC transporter substrate-binding protein__476aa__COG0715;WP_031960500.1__ABC trans…
Acinetobacter_baumannii	NZ_CP087331	WP_001186382.1__chromate efflux transporter__449aa__COG2059;WP_000080818.1__GntR family transcriptional regulator__247aa__COG2188;WP_024432776.1__fumarate reductase/succinate dehydrogenase flavoprotein subunit__577aa__COG1053;WP_000864074.1__4Fe-4S dicluster domain-containing protein__81aa__COG1146;WP_031985670.1__ABC transporter substrate-binding protein__476aa__COG0715;WP_000096314.1__ABC trans…
Acinetobacter_baumannii	NZ_CP160032	WP_002068361.1__chromate efflux transporter__449aa__COG2059;WP_000080816.1__GntR family transcriptional regulator__247aa__COG2188;WP_002068493.1__fumarate reductase/succinate dehydrogenase flavoprotein subunit__577aa__COG1053;WP_000864074.1__4Fe-4S dicluster domain-containing protein__81aa__COG1146;WP_002068387.1__ABC transporter substrate-binding protein__476aa__COG0715;WP_002068512.1__ABC trans…
Acinetobacter_baumannii	NZ_CP134574	WP_001186395.1__chromate efflux transporter__449aa__COG2059;WP_000080817.1__GntR family transcriptional regulator__247aa__COG2188;WP_000448792.1__fumarate reductase/succinate dehydrogenase flavoprotein subunit__577aa__COG1053;WP_000864074.1__4Fe-4S dicluster domain-containing protein__81aa__COG1146;WP_001249637.1__ABC transporter substrate-binding protein__476aa__COG0715;WP_000096311.1__ABC trans…
Acinetobacter_baumannii	NZ_CP091348	WP_001186395.1__chromate efflux transporter__449aa__COG2059;WP_000080817.1__GntR family transcriptional regulator__247aa__COG2188;WP_000448792.1__fumarate reductase/succinate dehydrogenase flavoprotein subunit__577aa__COG1053;WP_000864074.1__4Fe-4S dicluster domain-containing protein__81aa__COG1146;WP_001249637.1__ABC transporter substrate-binding protein__476aa__COG0715;WP_000096311.1__ABC trans…
Acinetobacter_baumannii	NZ_CP042841	WP_001186395.1__chromate efflux transporter__449aa__COG2059;WP_000080817.1__GntR family transcriptional regulator__247aa__COG2188;WP_000448792.1__fumarate reductase/succinate dehydrogenase flavoprotein subunit__577aa__COG1053;WP_000864074.1__4Fe-4S dicluster domain-containing protein__81aa__COG1146;WP_001249637.1__ABC transporter substrate-binding protein__476aa__COG0715;WP_000096311.1__ABC trans…
Acinetobacter_baumannii	NZ_CP017642	WP_001186395.1__chromate efflux transporter__449aa__COG2059;WP_000080817.1__GntR family transcriptional regulator__247aa__COG2188;WP_000448792.1__fumarate reductase/succinate dehydrogenase flavoprotein subunit__577aa__COG1053;WP_000864074.1__4Fe-4S dicluster domain-containing protein__81aa__COG1146;WP_001249637.1__ABC transporter substrate-binding protein__476aa__COG0715;WP_000096311.1__ABC trans…
Acinetobacter_baumannii	NZ_CP039930	WP_001186398.1__chromate efflux transporter__449aa__COG2059;WP_000080811.1__GntR family transcriptional regulator__247aa__COG2188;WP_000448786.1__fumarate reductase/succinate dehydrogenase flavoprotein subunit__577aa__COG1053;WP_000864074.1__4Fe-4S dicluster domain-containing protein__81aa__COG1146;WP_001249640.1__ABC transporter substrate-binding protein__476aa__COG0715;WP_000096303.1__ABC trans…
Acinetobacter_baumannii	NZ_CP091353	WP_001186395.1__chromate efflux transporter__449aa__COG2059;WP_000080817.1__GntR family transcriptional regulator__247aa__COG2188;WP_000448792.1__fumarate reductase/succinate dehydrogenase flavoprotein subunit__577aa__COG1053;WP_000864074.1__4Fe-4S dicluster domain-containing protein__81aa__COG1146;WP_001249637.1__ABC transporter substrate-binding protein__476aa__COG0715;WP_000096311.1__ABC trans…
Acinetobacter_baumannii	NZ_CP134565	WP_001186395.1__chromate efflux transporter__449aa__COG2059;WP_000080817.1__GntR family transcriptional regulator__247aa__COG2188;WP_000448792.1__fumarate reductase/succinate dehydrogenase flavoprotein subunit__577aa__COG1053;WP_000864074.1__4Fe-4S dicluster domain-containing protein__81aa__COG1146;WP_001249637.1__ABC transporter substrate-binding protein__476aa__COG0715;WP_000096311.1__ABC trans…
Acinetobacter_baumannii	NZ_CP121595	WP_001186395.1__chromate efflux transporter__449aa__COG2059;WP_000080817.1__GntR family transcriptional regulator__247aa__COG2188;WP_000448792.1__fumarate reductase/succinate dehydrogenase flavoprotein subunit__577aa__COG1053;WP_000864074.1__4Fe-4S dicluster domain-containing protein__81aa__COG1146;WP_001249637.1__ABC transporter substrate-binding protein__476aa__COG0715;WP_000096311.1__ABC trans…
Acinetobacter_baumannii	NZ_CP136178	WP_199970607.1__chromate efflux transporter__449aa__COG2059;WP_000080816.1__GntR family transcriptional regulator__247aa__COG2188;WP_317858551.1__fumarate reductase/succinate dehydrogenase flavoprotein subunit__577aa__COG1053;WP_000864074.1__4Fe-4S dicluster domain-containing protein__81aa__COG1146;WP_317858550.1__ABC transporter substrate-binding protein__476aa__COG0715;WP_110989416.1__ABC trans…
Acinetobacter_baumannii	NZ_CP144249	WP_001186395.1__chromate efflux transporter__449aa__COG2059;WP_000080817.1__GntR family transcriptional regulator__247aa__COG2188;WP_000448792.1__fumarate reductase/succinate dehydrogenase flavoprotein subunit__577aa__COG1053;WP_000864074.1__4Fe-4S dicluster domain-containing protein__81aa__COG1146;WP_001249637.1__ABC transporter substrate-binding protein__476aa__COG0715;WP_000096311.1__ABC trans…
Acinetobacter_baumannii	NZ_CP107581	WP_031960498.1__chromate efflux transporter__449aa__COG2059;WP_264228967.1__GntR family transcriptional regulator__247aa__COG2188;WP_031960499.1__fumarate reductase/succinate dehydrogenase flavoprotein subunit__577aa__COG1053;WP_000864074.1__4Fe-4S dicluster domain-containing protein__81aa__COG1146;WP_001249637.1__ABC transporter substrate-binding protein__476aa__COG0715;WP_031960500.1__ABC trans…
Acinetobacter_baumannii	NZ_CP107579	WP_031960498.1__chromate efflux transporter__449aa__COG2059;WP_264228967.1__GntR family transcriptional regulator__247aa__COG2188;WP_031960499.1__fumarate reductase/succinate dehydrogenase flavoprotein subunit__577aa__COG1053;WP_000864074.1__4Fe-4S dicluster domain-containing protein__81aa__COG1146;WP_001249637.1__ABC transporter substrate-binding protein__476aa__COG0715;WP_031960500.1__ABC trans…
Acinetobacter_baumannii	NZ_CP043910	WP_001186397.1__chromate efflux transporter__449aa__COG2059;WP_000080816.1__GntR family transcriptional regulator__247aa__COG2188;WP_000428990.1__fumarate reductase/succinate dehydrogenase flavoprotein subunit__577aa__COG1053;WP_000864076.1__4Fe-4S dicluster domain-containing protein__81aa__COG1146;WP_001249623.1__ABC transporter substrate-binding protein__476aa__COG0715;WP_000096316.1__ABC trans…
Acinetobacter_baumannii	NZ_CP107583	WP_031960498.1__chromate efflux transporter__449aa__COG2059;WP_264228967.1__GntR family transcriptional regulator__247aa__COG2188;WP_031960499.1__fumarate reductase/succinate dehydrogenase flavoprotein subunit__577aa__COG1053;WP_000864074.1__4Fe-4S dicluster domain-containing protein__81aa__COG1146;WP_001249637.1__ABC transporter substrate-binding protein__476aa__COG0715;WP_031960500.1__ABC trans…
Acinetobacter_baumannii	NZ_CP163039	WP_001186395.1__chromate efflux transporter__449aa__COG2059;WP_000080817.1__GntR family transcriptional regulator__247aa__COG2188;WP_000448792.1__fumarate reductase/succinate dehydrogenase flavoprotein subunit__577aa__COG1053;WP_000864074.1__4Fe-4S dicluster domain-containing protein__81aa__COG1146;WP_001249637.1__ABC transporter substrate-binding protein__476aa__COG0715;WP_000096311.1__ABC trans…
Acinetobacter_baumannii	NZ_CP053034	WP_001186395.1__chromate efflux transporter__449aa__COG2059;WP_000080817.1__GntR family transcriptional regulator__247aa__COG2188;WP_000448792.1__fumarate reductase/succinate dehydrogenase flavoprotein subunit__577aa__COG1053;WP_000864074.1__4Fe-4S dicluster domain-containing protein__81aa__COG1146;WP_001249637.1__ABC transporter substrate-binding protein__476aa__COG0715;WP_000096311.1__ABC trans…
Acinetobacter_baumannii	NZ_CP107597	WP_031960498.1__chromate efflux transporter__449aa__COG2059;WP_264228967.1__GntR family transcriptional regulator__247aa__COG2188;WP_031960499.1__fumarate reductase/succinate dehydrogenase flavoprotein subunit__577aa__COG1053;WP_000864074.1__4Fe-4S dicluster domain-containing protein__81aa__COG1146;WP_001249637.1__ABC transporter substrate-binding protein__476aa__COG0715;WP_031960500.1__ABC trans…
Acinetobacter_baumannii	NZ_CP175853	WP_163047698.1__chromate efflux transporter__449aa__COG2059;WP_000080819.1__GntR family transcriptional regulator__247aa__COG2188;WP_163047699.1__fumarate reductase/succinate dehydrogenase flavoprotein subunit__577aa__COG1053;WP_000864074.1__4Fe-4S dicluster domain-containing protein__81aa__COG1146;WP_163047700.1__ABC transporter substrate-binding protein__476aa__COG0715;WP_043053781.1__ABC trans…
Acinetobacter_baumannii	NZ_CP142102	WP_001186395.1__chromate efflux transporter__449aa__COG2059;WP_000080817.1__GntR family transcriptional regulator__247aa__COG2188;WP_000448792.1__fumarate reductase/succinate dehydrogenase flavoprotein subunit__577aa__COG1053;WP_000864074.1__4Fe-4S dicluster domain-containing protein__81aa__COG1146;WP_001249637.1__ABC transporter substrate-binding protein__476aa__COG0715;WP_000096311.1__ABC trans…
Acinetobacter_baumannii	NZ_CP096731	WP_001186395.1__chromate efflux transporter__449aa__COG2059;WP_000080817.1__GntR family transcriptional regulator__247aa__COG2188;WP_000448792.1__fumarate reductase/succinate dehydrogenase flavoprotein subunit__577aa__COG1053;WP_000864074.1__4Fe-4S dicluster domain-containing protein__81aa__COG1146;WP_001249637.1__ABC transporter substrate-binding protein__476aa__COG0715;WP_000096311.1__ABC trans…
Acinetobacter_baumannii	NZ_CP050914	WP_001186395.1__chromate efflux transporter__449aa__COG2059;WP_000080817.1__GntR family transcriptional regulator__247aa__COG2188;WP_000448792.1__fumarate reductase/succinate dehydrogenase flavoprotein subunit__577aa__COG1053;WP_000864074.1__4Fe-4S dicluster domain-containing protein__81aa__COG1146;WP_001249637.1__ABC transporter substrate-binding protein__476aa__COG0715;WP_000096311.1__ABC trans…
Acinetobacter_baumannii	NZ_CP115621	WP_085947913.1__IS4-like element ISAba1 family transposase__363aa__COG3385;WP_004747266.1__GntR family transcriptional regulator__247aa__COG2188;WP_031960499.1__fumarate reductase/succinate dehydrogenase flavoprotein subunit__577aa__COG1053;WP_000864074.1__4Fe-4S dicluster domain-containing protein__81aa__COG1146;WP_001249637.1__ABC transporter substrate-binding protein__476aa__COG0715;WP_0319605…
Acinetobacter_baumannii	NZ_CP152383	WP_001186395.1__chromate efflux transporter__449aa__COG2059;WP_000080817.1__GntR family transcriptional regulator__247aa__COG2188;WP_000448792.1__fumarate reductase/succinate dehydrogenase flavoprotein subunit__577aa__COG1053;WP_000864074.1__4Fe-4S dicluster domain-containing protein__81aa__COG1146;WP_001249637.1__ABC transporter substrate-binding protein__476aa__COG0715;WP_000096311.1__ABC trans…
Acinetobacter_baumannii	NZ_CP115623	WP_085947913.1__IS4-like element ISAba1 family transposase__363aa__COG3385;WP_004747266.1__GntR family transcriptional regulator__247aa__COG2188;WP_031960499.1__fumarate reductase/succinate dehydrogenase flavoprotein subunit__577aa__COG1053;WP_000864074.1__4Fe-4S dicluster domain-containing protein__81aa__COG1146;WP_001249637.1__ABC transporter substrate-binding protein__476aa__COG0715;WP_0319605…
Acinetobacter_baumannii	NZ_CP046552	WP_001186400.1__chromate efflux transporter__449aa__COG2059;WP_000080819.1__GntR family transcriptional regulator__247aa__COG2188;WP_000448793.1__fumarate reductase/succinate dehydrogenase flavoprotein subunit__577aa__COG1053;WP_000864074.1__4Fe-4S dicluster domain-containing protein__81aa__COG1146;WP_001249627.1__ABC transporter substrate-binding protein__476aa__COG0715;WP_000097135.1__ABC trans…
Acinetobacter_baumannii	NZ_CP107595	WP_031960498.1__chromate efflux transporter__449aa__COG2059;WP_264228967.1__GntR family transcriptional regulator__247aa__COG2188;WP_031960499.1__fumarate reductase/succinate dehydrogenase flavoprotein subunit__577aa__COG1053;WP_000864074.1__4Fe-4S dicluster domain-containing protein__81aa__COG1146;WP_001249637.1__ABC transporter substrate-binding protein__476aa__COG0715;WP_031960500.1__ABC trans…
Acinetobacter_baumannii	NZ_CP107577	WP_031960498.1__chromate efflux transporter__449aa__COG2059;WP_264228967.1__GntR family transcriptional regulator__247aa__COG2188;WP_031960499.1__fumarate reductase/succinate dehydrogenase flavoprotein subunit__577aa__COG1053;WP_000864074.1__4Fe-4S dicluster domain-containing protein__81aa__COG1146;WP_001249637.1__ABC transporter substrate-binding protein__476aa__COG0715;WP_031960500.1__ABC trans…
Acinetobacter_baumannii	NZ_CP169773	WP_031960498.1__chromate efflux transporter__449aa__COG2059;WP_004747266.1__GntR family transcriptional regulator__247aa__COG2188;WP_031960499.1__fumarate reductase/succinate dehydrogenase flavoprotein subunit__577aa__COG1053;WP_000864074.1__4Fe-4S dicluster domain-containing protein__81aa__COG1146;WP_001249637.1__ABC transporter substrate-binding protein__476aa__COG0715;WP_031960500.1__ABC trans…
Acinetobacter_baumannii	NZ_CP096742	WP_001186395.1__chromate efflux transporter__449aa__COG2059;WP_000080817.1__GntR family transcriptional regulator__247aa__COG2188;WP_000448792.1__fumarate reductase/succinate dehydrogenase flavoprotein subunit__577aa__COG1053;WP_000864074.1__4Fe-4S dicluster domain-containing protein__81aa__COG1146;WP_001249637.1__ABC transporter substrate-binding protein__476aa__COG0715;WP_000096311.1__ABC trans…
Acinetobacter_baumannii	NZ_CP188278	WP_001186395.1__chromate efflux transporter__449aa__COG2059;WP_000080817.1__GntR family transcriptional regulator__247aa__COG2188;WP_000448792.1__fumarate reductase/succinate dehydrogenase flavoprotein subunit__577aa__COG1053;WP_000864074.1__4Fe-4S dicluster domain-containing protein__81aa__COG1146;WP_001249637.1__ABC transporter substrate-binding protein__476aa__COG0715;WP_000096311.1__ABC trans…
Acinetobacter_baumannii	NZ_CP116803	WP_001186395.1__chromate efflux transporter__449aa__COG2059;WP_000080817.1__GntR family transcriptional regulator__247aa__COG2188;WP_000448792.1__fumarate reductase/succinate dehydrogenase flavoprotein subunit__577aa__COG1053;WP_000864074.1__4Fe-4S dicluster domain-containing protein__81aa__COG1146;WP_001249637.1__ABC transporter substrate-binding protein__476aa__COG0715;WP_000096311.1__ABC trans…
Acinetobacter_baumannii	NZ_CP113080	WP_001186388.1__chromate efflux transporter__449aa__COG2059;WP_000080819.1__GntR family transcriptional regulator__247aa__COG2188;WP_000428993.1__fumarate reductase/succinate dehydrogenase flavoprotein subunit__577aa__COG1053;WP_000864073.1__4Fe-4S dicluster domain-containing protein__81aa__COG1146;WP_001249621.1__ABC transporter substrate-binding protein__476aa__COG0715;WP_000097138.1__ABC trans…
Acinetobacter_baumannii	NZ_CP116801	WP_001186395.1__chromate efflux transporter__449aa__COG2059;WP_000080817.1__GntR family transcriptional regulator__247aa__COG2188;WP_000448792.1__fumarate reductase/succinate dehydrogenase flavoprotein subunit__577aa__COG1053;WP_000864074.1__4Fe-4S dicluster domain-containing protein__81aa__COG1146;WP_001249637.1__ABC transporter substrate-binding protein__476aa__COG0715;WP_000096311.1__ABC trans…
Acinetobacter_baumannii	NZ_CP195695	WP_001186395.1__chromate efflux transporter__449aa__COG2059;WP_000080817.1__GntR family transcriptional regulator__247aa__COG2188;WP_000448792.1__fumarate reductase/succinate dehydrogenase flavoprotein subunit__577aa__COG1053;WP_000864074.1__4Fe-4S dicluster domain-containing protein__81aa__COG1146;WP_001249637.1__ABC transporter substrate-binding protein__476aa__COG0715;WP_000096311.1__ABC trans…
Acinetobacter_baumannii	NZ_CP104907	WP_001186395.1__chromate efflux transporter__449aa__COG2059;WP_000080817.1__GntR family transcriptional regulator__247aa__COG2188;WP_000448792.1__fumarate reductase/succinate dehydrogenase flavoprotein subunit__577aa__COG1053;WP_000864074.1__4Fe-4S dicluster domain-containing protein__81aa__COG1146;WP_001249637.1__ABC transporter substrate-binding protein__476aa__COG0715;WP_000096311.1__ABC trans…
Acinetobacter_baumannii	NZ_CP191379	WP_001186395.1__chromate efflux transporter__449aa__COG2059;WP_000080817.1__GntR family transcriptional regulator__247aa__COG2188;WP_000448792.1__fumarate reductase/succinate dehydrogenase flavoprotein subunit__577aa__COG1053;WP_000864074.1__4Fe-4S dicluster domain-containing protein__81aa__COG1146;WP_001249637.1__ABC transporter substrate-binding protein__476aa__COG0715;WP_000096311.1__ABC trans…
Acinetobacter_baumannii	NZ_CP096734	WP_001186395.1__chromate efflux transporter__449aa__COG2059;WP_000080817.1__GntR family transcriptional regulator__247aa__COG2188;WP_000448792.1__fumarate reductase/succinate dehydrogenase flavoprotein subunit__577aa__COG1053;WP_000864074.1__4Fe-4S dicluster domain-containing protein__81aa__COG1146;WP_001249637.1__ABC transporter substrate-binding protein__476aa__COG0715;WP_000096311.1__ABC trans…
Acinetobacter_baumannii	NZ_CP193653	WP_001186395.1__chromate efflux transporter__449aa__COG2059;WP_000080817.1__GntR family transcriptional regulator__247aa__COG2188;WP_000448792.1__fumarate reductase/succinate dehydrogenase flavoprotein subunit__577aa__COG1053;WP_000864074.1__4Fe-4S dicluster domain-containing protein__81aa__COG1146;WP_001249637.1__ABC transporter substrate-binding protein__476aa__COG0715;WP_000096311.1__ABC trans…
Acinetobacter_baumannii	NZ_CP096740	WP_001186395.1__chromate efflux transporter__449aa__COG2059;WP_000080817.1__GntR family transcriptional regulator__247aa__COG2188;WP_000448792.1__fumarate reductase/succinate dehydrogenase flavoprotein subunit__577aa__COG1053;WP_000864074.1__4Fe-4S dicluster domain-containing protein__81aa__COG1146;WP_001249637.1__ABC transporter substrate-binding protein__476aa__COG0715;WP_000096311.1__ABC trans…
Acinetobacter_baumannii	NZ_CM129912	WP_001186395.1__chromate efflux transporter__449aa__COG2059;WP_000080817.1__GntR family transcriptional regulator__247aa__COG2188;WP_000448792.1__fumarate reductase/succinate dehydrogenase flavoprotein subunit__577aa__COG1053;WP_000864074.1__4Fe-4S dicluster domain-containing protein__81aa__COG1146;WP_001249637.1__ABC transporter substrate-binding protein__476aa__COG0715;WP_000096311.1__ABC trans…
Acinetobacter_baumannii	NZ_CP043452	WP_001186395.1__chromate efflux transporter__449aa__COG2059;WP_000080817.1__GntR family transcriptional regulator__247aa__COG2188;WP_000448792.1__fumarate reductase/succinate dehydrogenase flavoprotein subunit__577aa__COG1053;WP_000864074.1__4Fe-4S dicluster domain-containing protein__81aa__COG1146;WP_001249637.1__ABC transporter substrate-binding protein__476aa__COG0715;WP_000096311.1__ABC trans…
Acinetobacter_baumannii	NZ_CP116387	WP_001186388.1__chromate efflux transporter__449aa__COG2059;WP_000080819.1__GntR family transcriptional regulator__247aa__COG2188;WP_000428993.1__fumarate reductase/succinate dehydrogenase flavoprotein subunit__577aa__COG1053;WP_000864073.1__4Fe-4S dicluster domain-containing protein__81aa__COG1146;WP_001249621.1__ABC transporter substrate-binding protein__476aa__COG0715;WP_000097138.1__ABC trans…
Acinetobacter_baumannii	NZ_CP104912	WP_001186395.1__chromate efflux transporter__449aa__COG2059;WP_000080817.1__GntR family transcriptional regulator__247aa__COG2188;WP_000448792.1__fumarate reductase/succinate dehydrogenase flavoprotein subunit__577aa__COG1053;WP_000864074.1__4Fe-4S dicluster domain-containing protein__81aa__COG1146;WP_001249637.1__ABC transporter substrate-binding protein__476aa__COG0715;WP_000096311.1__ABC trans…
Acinetobacter_baumannii	NZ_CP096738	WP_000080817.1__GntR family transcriptional regulator__247aa__COG2188;WP_000448792.1__fumarate reductase/succinate dehydrogenase flavoprotein subunit__577aa__COG1053;WP_000864074.1__4Fe-4S dicluster domain-containing protein__81aa__COG1146;WP_001249637.1__ABC transporter substrate-binding protein__476aa__COG0715;WP_000096311.1__ABC transporter permease__284aa__COG0600;WP_000117516.1__ABC transpor…
Acinetobacter_baumannii	NZ_CP144247	WP_001186395.1__chromate efflux transporter__449aa__COG2059;WP_000080817.1__GntR family transcriptional regulator__247aa__COG2188;WP_000448792.1__fumarate reductase/succinate dehydrogenase flavoprotein subunit__577aa__COG1053;WP_000864074.1__4Fe-4S dicluster domain-containing protein__81aa__COG1146;WP_001249637.1__ABC transporter substrate-binding protein__476aa__COG0715;WP_000096311.1__ABC trans…
Acinetobacter_baumannii	NZ_CP032743	WP_001186395.1__chromate efflux transporter__449aa__COG2059;WP_000080817.1__GntR family transcriptional regulator__247aa__COG2188;WP_000448792.1__fumarate reductase/succinate dehydrogenase flavoprotein subunit__577aa__COG1053;WP_000864074.1__4Fe-4S dicluster domain-containing protein__81aa__COG1146;WP_001249637.1__ABC transporter substrate-binding protein__476aa__COG0715;WP_000096311.1__ABC trans…
Acinetobacter_baumannii	NZ_CP121583	WP_001186395.1__chromate efflux transporter__449aa__COG2059;WP_000080817.1__GntR family transcriptional regulator__247aa__COG2188;WP_000448792.1__fumarate reductase/succinate dehydrogenase flavoprotein subunit__577aa__COG1053;WP_000864074.1__4Fe-4S dicluster domain-containing protein__81aa__COG1146;WP_001249637.1__ABC transporter substrate-binding protein__476aa__COG0715;WP_000096311.1__ABC trans…
Acinetobacter_baumannii	NZ_CP050415	WP_001186401.1__chromate efflux transporter__449aa__COG2059;WP_000080821.1__GntR family transcriptional regulator__247aa__COG2188;WP_000448778.1__fumarate reductase/succinate dehydrogenase flavoprotein subunit__577aa__COG1053;WP_000864074.1__4Fe-4S dicluster domain-containing protein__81aa__COG1146;WP_001249636.1__ABC transporter substrate-binding protein__476aa__COG0715;WP_000096301.1__ABC trans…
Acinetobacter_baumannii	NZ_CP050388	WP_001186395.1__chromate efflux transporter__449aa__COG2059;WP_000080817.1__GntR family transcriptional regulator__247aa__COG2188;WP_000448792.1__fumarate reductase/succinate dehydrogenase flavoprotein subunit__577aa__COG1053;WP_000864074.1__4Fe-4S dicluster domain-containing protein__81aa__COG1146;WP_001249637.1__ABC transporter substrate-binding protein__476aa__COG0715;WP_000096311.1__ABC trans…
Acinetobacter_baumannii	NZ_CP146231	WP_001186395.1__chromate efflux transporter__449aa__COG2059;WP_000080817.1__GntR family transcriptional regulator__247aa__COG2188;WP_000448792.1__fumarate reductase/succinate dehydrogenase flavoprotein subunit__577aa__COG1053;WP_000864074.1__4Fe-4S dicluster domain-containing protein__81aa__COG1146;WP_001249637.1__ABC transporter substrate-binding protein__476aa__COG0715;WP_000096311.1__ABC trans…
Acinetobacter_baumannii	NZ_CP091452	WP_001186395.1__chromate efflux transporter__449aa__COG2059;WP_000080817.1__GntR family transcriptional regulator__247aa__COG2188;WP_000448792.1__fumarate reductase/succinate dehydrogenase flavoprotein subunit__577aa__COG1053;WP_000864074.1__4Fe-4S dicluster domain-containing protein__81aa__COG1146;WP_001249637.1__ABC transporter substrate-binding protein__476aa__COG0715;WP_000096311.1__ABC trans…
Acinetobacter_baumannii	NZ_CP021342	WP_032060075.1__chromate efflux transporter__449aa__COG2059;WP_000080816.1__GntR family transcriptional regulator__247aa__COG2188;WP_032060073.1__fumarate reductase/succinate dehydrogenase flavoprotein subunit__577aa__COG1053;WP_000864073.1__4Fe-4S dicluster domain-containing protein__81aa__COG1146;WP_032060072.1__ABC transporter substrate-binding protein__476aa__COG0715;WP_032060070.1__ABC trans…
Acinetobacter_baumannii	NZ_CP199981	WP_001186395.1__chromate efflux transporter__449aa__COG2059;WP_000080817.1__GntR family transcriptional regulator__247aa__COG2188;WP_000448792.1__fumarate reductase/succinate dehydrogenase flavoprotein subunit__577aa__COG1053;WP_000864074.1__4Fe-4S dicluster domain-containing protein__81aa__COG1146;WP_001249637.1__ABC transporter substrate-binding protein__476aa__COG0715;WP_000096311.1__ABC trans…
Acinetobacter_baumannii	NZ_CP076807	WP_017725119.1__chromate efflux transporter__449aa__COG2059;WP_017725120.1__GntR family transcriptional regulator__247aa__COG2188;WP_212294984.1__fumarate reductase/succinate dehydrogenase flavoprotein subunit__577aa__COG1053;WP_000864074.1__4Fe-4S dicluster domain-containing protein__81aa__COG1146;WP_017725122.1__ABC transporter substrate-binding protein__476aa__COG0715;WP_017725123.1__ABC trans…
Acinetobacter_baumannii	NZ_CP030106	WP_001186388.1__chromate efflux transporter__449aa__COG2059;WP_000080819.1__GntR family transcriptional regulator__247aa__COG2188;WP_000428993.1__fumarate reductase/succinate dehydrogenase flavoprotein subunit__577aa__COG1053;WP_000864073.1__4Fe-4S dicluster domain-containing protein__81aa__COG1146;WP_001249621.1__ABC transporter substrate-binding protein__476aa__COG0715;WP_000097138.1__ABC trans…
Acinetobacter_baumannii	NZ_CP185463	WP_001186395.1__chromate efflux transporter__449aa__COG2059;WP_000080817.1__GntR family transcriptional regulator__247aa__COG2188;WP_000448792.1__fumarate reductase/succinate dehydrogenase flavoprotein subunit__577aa__COG1053;WP_000864074.1__4Fe-4S dicluster domain-containing protein__81aa__COG1146;WP_001249637.1__ABC transporter substrate-binding protein__476aa__COG0715;WP_000096311.1__ABC trans…
Acinetobacter_baumannii	NZ_CP137140	WP_001186395.1__chromate efflux transporter__449aa__COG2059;WP_000080817.1__GntR family transcriptional regulator__247aa__COG2188;WP_000448792.1__fumarate reductase/succinate dehydrogenase flavoprotein subunit__577aa__COG1053;WP_000864074.1__4Fe-4S dicluster domain-containing protein__81aa__COG1146;WP_001249637.1__ABC transporter substrate-binding protein__476aa__COG0715;WP_000096311.1__ABC trans…
Acinetobacter_baumannii	NZ_CP179875	WP_004747269.1__chromate efflux transporter__449aa__COG2059;WP_004747266.1__GntR family transcriptional regulator__247aa__COG2188;WP_004747265.1__fumarate reductase/succinate dehydrogenase flavoprotein subunit__577aa__COG1053;WP_000864074.1__4Fe-4S dicluster domain-containing protein__81aa__COG1146;WP_046693009.1__ABC transporter substrate-binding protein__476aa__COG0715;WP_000096314.1__ABC trans…
Acinetobacter_baumannii	NZ_CP136172	WP_004747269.1__chromate efflux transporter__449aa__COG2059;WP_004747266.1__GntR family transcriptional regulator__247aa__COG2188;WP_002047284.1__fumarate reductase/succinate dehydrogenase flavoprotein subunit__577aa__COG1053;WP_000864073.1__4Fe-4S dicluster domain-containing protein__81aa__COG1146;WP_317856643.1__ABC transporter substrate-binding protein__476aa__COG0715;WP_110989416.1__ABC trans…
Acinetobacter_baumannii	NZ_CP035186	WP_001186395.1__chromate efflux transporter__449aa__COG2059;WP_000080817.1__GntR family transcriptional regulator__247aa__COG2188;WP_000448792.1__fumarate reductase/succinate dehydrogenase flavoprotein subunit__577aa__COG1053;WP_000864074.1__4Fe-4S dicluster domain-containing protein__81aa__COG1146;WP_001249637.1__ABC transporter substrate-binding protein__476aa__COG0715;WP_000096311.1__ABC trans…
Acinetobacter_baumannii	NZ_CP027607	WP_001186395.1__chromate efflux transporter__449aa__COG2059;WP_000080817.1__GntR family transcriptional regulator__247aa__COG2188;WP_000448792.1__fumarate reductase/succinate dehydrogenase flavoprotein subunit__577aa__COG1053;WP_000864074.1__4Fe-4S dicluster domain-containing protein__81aa__COG1146;WP_001249637.1__ABC transporter substrate-binding protein__476aa__COG0715;WP_000096311.1__ABC trans…
Acinetobacter_baumannii	NZ_CP121567	WP_001186395.1__chromate efflux transporter__449aa__COG2059;WP_000080817.1__GntR family transcriptional regulator__247aa__COG2188;WP_000448792.1__fumarate reductase/succinate dehydrogenase flavoprotein subunit__577aa__COG1053;WP_000864074.1__4Fe-4S dicluster domain-containing protein__81aa__COG1146;WP_001249637.1__ABC transporter substrate-binding protein__476aa__COG0715;WP_000096311.1__ABC trans…
Acinetobacter_baumannii	NZ_CP179880	WP_004747269.1__chromate efflux transporter__449aa__COG2059;WP_004747266.1__GntR family transcriptional regulator__247aa__COG2188;WP_004747265.1__fumarate reductase/succinate dehydrogenase flavoprotein subunit__577aa__COG1053;WP_000864074.1__4Fe-4S dicluster domain-containing protein__81aa__COG1146;WP_046693009.1__ABC transporter substrate-binding protein__476aa__COG0715;WP_000096314.1__ABC trans…
Acinetobacter_baumannii	NZ_CP050401	WP_001186395.1__chromate efflux transporter__449aa__COG2059;WP_000080817.1__GntR family transcriptional regulator__247aa__COG2188;WP_000448792.1__fumarate reductase/succinate dehydrogenase flavoprotein subunit__577aa__COG1053;WP_000864074.1__4Fe-4S dicluster domain-containing protein__81aa__COG1146;WP_001249637.1__ABC transporter substrate-binding protein__476aa__COG0715;WP_000096311.1__ABC trans…
Acinetobacter_baumannii	NZ_CP043455	WP_001186395.1__chromate efflux transporter__449aa__COG2059;WP_000080817.1__GntR family transcriptional regulator__247aa__COG2188;WP_000448792.1__fumarate reductase/succinate dehydrogenase flavoprotein subunit__577aa__COG1053;WP_000864074.1__4Fe-4S dicluster domain-containing protein__81aa__COG1146;WP_001249637.1__ABC transporter substrate-binding protein__476aa__COG0715;WP_000096311.1__ABC trans…
Acinetobacter_baumannii	NZ_CP134597	WP_001186395.1__chromate efflux transporter__449aa__COG2059;WP_000080817.1__GntR family transcriptional regulator__247aa__COG2188;WP_000448792.1__fumarate reductase/succinate dehydrogenase flavoprotein subunit__577aa__COG1053;WP_000864074.1__4Fe-4S dicluster domain-containing protein__81aa__COG1146;WP_001249637.1__ABC transporter substrate-binding protein__476aa__COG0715;WP_000096311.1__ABC trans…
Acinetobacter_baumannii	NZ_CP034242	WP_001186395.1__chromate efflux transporter__449aa__COG2059;WP_000080817.1__GntR family transcriptional regulator__247aa__COG2188;WP_000448792.1__fumarate reductase/succinate dehydrogenase flavoprotein subunit__577aa__COG1053;WP_000864074.1__4Fe-4S dicluster domain-containing protein__81aa__COG1146;WP_001249637.1__ABC transporter substrate-binding protein__476aa__COG0715;WP_000096311.1__ABC trans…
Acinetobacter_baumannii	NZ_CP034243	WP_001186395.1__chromate efflux transporter__449aa__COG2059;WP_000080817.1__GntR family transcriptional regulator__247aa__COG2188;WP_000448792.1__fumarate reductase/succinate dehydrogenase flavoprotein subunit__577aa__COG1053;WP_000864074.1__4Fe-4S dicluster domain-containing protein__81aa__COG1146;WP_001249637.1__ABC transporter substrate-binding protein__476aa__COG0715;WP_000096311.1__ABC trans…
Acinetobacter_baumannii	NZ_AP022077	WP_005128707.1__chromate efflux transporter__449aa__COG2059;WP_000080819.1__GntR family transcriptional regulator__247aa__COG2188;WP_005128705.1__fumarate reductase/succinate dehydrogenase flavoprotein subunit__577aa__COG1053;WP_000864074.1__4Fe-4S dicluster domain-containing protein__81aa__COG1146;WP_005128704.1__ABC transporter substrate-binding protein__476aa__COG0715;WP_005128703.1__ABC trans…
Acinetobacter_baumannii	NZ_CP137071	WP_001186395.1__chromate efflux transporter__449aa__COG2059;WP_000080817.1__GntR family transcriptional regulator__247aa__COG2188;WP_000448792.1__fumarate reductase/succinate dehydrogenase flavoprotein subunit__577aa__COG1053;WP_000864074.1__4Fe-4S dicluster domain-containing protein__81aa__COG1146;WP_001249637.1__ABC transporter substrate-binding protein__476aa__COG0715;WP_000096311.1__ABC trans…
Acinetobacter_baumannii	NZ_CP134552	WP_245103075.1__chromate efflux transporter__449aa__COG2059;WP_245103078.1__GntR family transcriptional regulator__247aa__COG2188;WP_000428993.1__fumarate reductase/succinate dehydrogenase flavoprotein subunit__577aa__COG1053;WP_000864073.1__4Fe-4S dicluster domain-containing protein__81aa__COG1146;WP_245103081.1__ABC transporter substrate-binding protein__476aa__COG0715;WP_000097138.1__ABC trans…
Acinetobacter_baumannii	NZ_CP087298	WP_138149793.1__chromate efflux transporter__449aa__COG2059;WP_000080819.1__GntR family transcriptional regulator__247aa__COG2188;WP_017816470.1__fumarate reductase/succinate dehydrogenase flavoprotein subunit__577aa__COG1053;WP_000864073.1__4Fe-4S dicluster domain-containing protein__81aa__COG1146;WP_017816469.1__ABC transporter substrate-binding protein__476aa__COG0715;WP_017816468.1__ABC trans…
Acinetobacter_baumannii	NZ_CM142744	WP_001186395.1__chromate efflux transporter__449aa__COG2059;WP_000080817.1__GntR family transcriptional regulator__247aa__COG2188;WP_000448792.1__fumarate reductase/succinate dehydrogenase flavoprotein subunit__577aa__COG1053;WP_000864074.1__4Fe-4S dicluster domain-containing protein__81aa__COG1146;WP_001249637.1__ABC transporter substrate-binding protein__476aa__COG0715;WP_000096311.1__ABC trans…
Acinetobacter_baumannii	NZ_CP175648	WP_001186395.1__chromate efflux transporter__449aa__COG2059;WP_000080817.1__GntR family transcriptional regulator__247aa__COG2188;WP_000448792.1__fumarate reductase/succinate dehydrogenase flavoprotein subunit__577aa__COG1053;WP_000864074.1__4Fe-4S dicluster domain-containing protein__81aa__COG1146;WP_001249637.1__ABC transporter substrate-binding protein__476aa__COG0715;WP_000096311.1__ABC trans…
Acinetobacter_baumannii	NZ_CP035183	WP_001186395.1__chromate efflux transporter__449aa__COG2059;WP_000080817.1__GntR family transcriptional regulator__247aa__COG2188;WP_000448792.1__fumarate reductase/succinate dehydrogenase flavoprotein subunit__577aa__COG1053;WP_000864074.1__4Fe-4S dicluster domain-containing protein__81aa__COG1146;WP_001249637.1__ABC transporter substrate-binding protein__476aa__COG0715;WP_000096311.1__ABC trans…
Acinetobacter_baumannii	NZ_CP096693	WP_001186395.1__chromate efflux transporter__449aa__COG2059;WP_000080817.1__GntR family transcriptional regulator__247aa__COG2188;WP_000448792.1__fumarate reductase/succinate dehydrogenase flavoprotein subunit__577aa__COG1053;WP_000864074.1__4Fe-4S dicluster domain-containing protein__81aa__COG1146;WP_001249637.1__ABC transporter substrate-binding protein__476aa__COG0715;WP_000096311.1__ABC trans…
Acinetobacter_baumannii	NZ_LN997846	WP_058207738.1__chromate efflux transporter__449aa__COG2059;WP_058207739.1__GntR family transcriptional regulator__247aa__COG2188;WP_058207740.1__fumarate reductase/succinate dehydrogenase flavoprotein subunit__577aa__COG1053;WP_057065606.1__4Fe-4S dicluster domain-containing protein__81aa__COG1146;WP_058207741.1__ABC transporter substrate-binding protein__476aa__COG0715;WP_000096302.1__ABC trans…
Acinetobacter_baumannii	NZ_CM142746	WP_001186395.1__chromate efflux transporter__449aa__COG2059;WP_000080817.1__GntR family transcriptional regulator__247aa__COG2188;WP_000448792.1__fumarate reductase/succinate dehydrogenase flavoprotein subunit__577aa__COG1053;WP_000864074.1__4Fe-4S dicluster domain-containing protein__81aa__COG1146;WP_001249637.1__ABC transporter substrate-binding protein__476aa__COG0715;WP_000096311.1__ABC trans…
Acinetobacter_baumannii	NZ_CP115639	WP_001186398.1__chromate efflux transporter__449aa__COG2059;WP_000080811.1__GntR family transcriptional regulator__247aa__COG2188;WP_000448786.1__fumarate reductase/succinate dehydrogenase flavoprotein subunit__577aa__COG1053;WP_000864074.1__4Fe-4S dicluster domain-containing protein__81aa__COG1146;WP_001249640.1__ABC transporter substrate-binding protein__476aa__COG0715;WP_000096303.1__ABC trans…
Acinetobacter_baumannii	NZ_AP025531	WP_001186395.1__chromate efflux transporter__449aa__COG2059;WP_000080817.1__GntR family transcriptional regulator__247aa__COG2188;WP_000448792.1__fumarate reductase/succinate dehydrogenase flavoprotein subunit__577aa__COG1053;WP_000864074.1__4Fe-4S dicluster domain-containing protein__81aa__COG1146;WP_001249637.1__ABC transporter substrate-binding protein__476aa__COG0715;WP_000096311.1__ABC trans…
Acinetobacter_baumannii	NZ_CP061521	WP_001186395.1__chromate efflux transporter__449aa__COG2059;WP_000080817.1__GntR family transcriptional regulator__247aa__COG2188;WP_000448792.1__fumarate reductase/succinate dehydrogenase flavoprotein subunit__577aa__COG1053;WP_000864074.1__4Fe-4S dicluster domain-containing protein__81aa__COG1146;WP_001249637.1__ABC transporter substrate-binding protein__476aa__COG0715;WP_000096311.1__ABC trans…
Acinetobacter_baumannii	NZ_CP144252	WP_001186395.1__chromate efflux transporter__449aa__COG2059;WP_000080817.1__GntR family transcriptional regulator__247aa__COG2188;WP_000448792.1__fumarate reductase/succinate dehydrogenase flavoprotein subunit__577aa__COG1053;WP_000864074.1__4Fe-4S dicluster domain-containing protein__81aa__COG1146;WP_001249637.1__ABC transporter substrate-binding protein__476aa__COG0715;WP_000096311.1__ABC trans…
Acinetobacter_baumannii	NZ_CP091345	WP_001186395.1__chromate efflux transporter__449aa__COG2059;WP_000080817.1__GntR family transcriptional regulator__247aa__COG2188;WP_000448792.1__fumarate reductase/succinate dehydrogenase flavoprotein subunit__577aa__COG1053;WP_000864074.1__4Fe-4S dicluster domain-containing protein__81aa__COG1146;WP_001249637.1__ABC transporter substrate-binding protein__476aa__COG0715;WP_000096311.1__ABC trans…
Acinetobacter_baumannii	NZ_CP035184	WP_001186395.1__chromate efflux transporter__449aa__COG2059;WP_000080817.1__GntR family transcriptional regulator__247aa__COG2188;WP_000448792.1__fumarate reductase/succinate dehydrogenase flavoprotein subunit__577aa__COG1053;WP_000864074.1__4Fe-4S dicluster domain-containing protein__81aa__COG1146;WP_001249637.1__ABC transporter substrate-binding protein__476aa__COG0715;WP_000096311.1__ABC trans…
Acinetobacter_baumannii	NZ_CP113077	WP_031965346.1__chromate efflux transporter__449aa__COG2059;WP_000080819.1__GntR family transcriptional regulator__247aa__COG2188;WP_032051133.1__fumarate reductase/succinate dehydrogenase flavoprotein subunit__577aa__COG1053;WP_000864074.1__4Fe-4S dicluster domain-containing protein__81aa__COG1146;WP_001249637.1__ABC transporter substrate-binding protein__476aa__COG0715;WP_000096311.1__ABC trans…
Acinetobacter_baumannii	NZ_CP104751	WP_001186395.1__chromate efflux transporter__449aa__COG2059;WP_000080817.1__GntR family transcriptional regulator__247aa__COG2188;WP_000448792.1__fumarate reductase/succinate dehydrogenase flavoprotein subunit__577aa__COG1053;WP_000864074.1__4Fe-4S dicluster domain-containing protein__81aa__COG1146;WP_001249637.1__ABC transporter substrate-binding protein__476aa__COG0715;WP_000096311.1__ABC trans…
Acinetobacter_baumannii	NZ_CP159763	WP_002068361.1__chromate efflux transporter__449aa__COG2059;WP_000080816.1__GntR family transcriptional regulator__247aa__COG2188;WP_002068493.1__fumarate reductase/succinate dehydrogenase flavoprotein subunit__577aa__COG1053;WP_000864074.1__4Fe-4S dicluster domain-containing protein__81aa__COG1146;WP_002068387.1__ABC transporter substrate-binding protein__476aa__COG0715;WP_002068512.1__ABC trans…
Acinetobacter_baumannii	NZ_CP104786	WP_001186395.1__chromate efflux transporter__449aa__COG2059;WP_000080817.1__GntR family transcriptional regulator__247aa__COG2188;WP_000448792.1__fumarate reductase/succinate dehydrogenase flavoprotein subunit__577aa__COG1053;WP_000864074.1__4Fe-4S dicluster domain-containing protein__81aa__COG1146;WP_001249637.1__ABC transporter substrate-binding protein__476aa__COG0715;WP_000096311.1__ABC trans…
Acinetobacter_baumannii	NZ_CP157249	WP_001186395.1__chromate efflux transporter__449aa__COG2059;WP_000080817.1__GntR family transcriptional regulator__247aa__COG2188;WP_000448792.1__fumarate reductase/succinate dehydrogenase flavoprotein subunit__577aa__COG1053;WP_000864074.1__4Fe-4S dicluster domain-containing protein__81aa__COG1146;WP_001249637.1__ABC transporter substrate-binding protein__476aa__COG0715;WP_000096311.1__ABC trans…
Acinetobacter_baumannii	NZ_CP169805	WP_001186401.1__chromate efflux transporter__449aa__COG2059;WP_000080821.1__GntR family transcriptional regulator__247aa__COG2188;WP_000448778.1__fumarate reductase/succinate dehydrogenase flavoprotein subunit__577aa__COG1053;WP_000864074.1__4Fe-4S dicluster domain-containing protein__81aa__COG1146;WP_001249636.1__ABC transporter substrate-binding protein__476aa__COG0715;WP_000096301.1__ABC trans…
Acinetobacter_baumannii	NZ_CP043417	WP_001186395.1__chromate efflux transporter__449aa__COG2059;WP_000080817.1__GntR family transcriptional regulator__247aa__COG2188;WP_000448792.1__fumarate reductase/succinate dehydrogenase flavoprotein subunit__577aa__COG1053;WP_000864074.1__4Fe-4S dicluster domain-containing protein__81aa__COG1146;WP_001249637.1__ABC transporter substrate-binding protein__476aa__COG0715;WP_000096311.1__ABC trans…
Acinetobacter_baumannii	NZ_CP012006	WP_001186401.1__chromate efflux transporter__449aa__COG2059;WP_000080821.1__GntR family transcriptional regulator__247aa__COG2188;WP_000448778.1__fumarate reductase/succinate dehydrogenase flavoprotein subunit__577aa__COG1053;WP_000864074.1__4Fe-4S dicluster domain-containing protein__81aa__COG1146;WP_001249636.1__ABC transporter substrate-binding protein__476aa__COG0715;WP_000096301.1__ABC trans…
Acinetobacter_baumannii	NZ_CP086759	WP_001186395.1__chromate efflux transporter__449aa__COG2059;WP_000080817.1__GntR family transcriptional regulator__247aa__COG2188;WP_000448792.1__fumarate reductase/succinate dehydrogenase flavoprotein subunit__577aa__COG1053;WP_000864074.1__4Fe-4S dicluster domain-containing protein__81aa__COG1146;WP_001249637.1__ABC transporter substrate-binding protein__476aa__COG0715;WP_000096311.1__ABC trans…
Acinetobacter_baumannii	NZ_CP031444	WP_001186395.1__chromate efflux transporter__449aa__COG2059;WP_000080817.1__GntR family transcriptional regulator__247aa__COG2188;WP_000448792.1__fumarate reductase/succinate dehydrogenase flavoprotein subunit__577aa__COG1053;WP_000864074.1__4Fe-4S dicluster domain-containing protein__81aa__COG1146;WP_001249637.1__ABC transporter substrate-binding protein__476aa__COG0715;WP_000096311.1__ABC trans…
Acinetobacter_baumannii	NZ_CP043419	WP_001186395.1__chromate efflux transporter__449aa__COG2059;WP_000080817.1__GntR family transcriptional regulator__247aa__COG2188;WP_000448792.1__fumarate reductase/succinate dehydrogenase flavoprotein subunit__577aa__COG1053;WP_000864074.1__4Fe-4S dicluster domain-containing protein__81aa__COG1146;WP_001249637.1__ABC transporter substrate-binding protein__476aa__COG0715;WP_000096311.1__ABC trans…
Acinetobacter_baumannii	NZ_CP049314	WP_001186388.1__chromate efflux transporter__449aa__COG2059;WP_000080819.1__GntR family transcriptional regulator__247aa__COG2188;WP_000428993.1__fumarate reductase/succinate dehydrogenase flavoprotein subunit__577aa__COG1053;WP_000864073.1__4Fe-4S dicluster domain-containing protein__81aa__COG1146;WP_001249621.1__ABC transporter substrate-binding protein__476aa__COG0715;WP_000097138.1__ABC trans…
Acinetobacter_baumannii	NZ_CP145430	WP_001186395.1__chromate efflux transporter__449aa__COG2059;WP_000080817.1__GntR family transcriptional regulator__247aa__COG2188;WP_000448792.1__fumarate reductase/succinate dehydrogenase flavoprotein subunit__577aa__COG1053;WP_000864074.1__4Fe-4S dicluster domain-containing protein__81aa__COG1146;WP_001249637.1__ABC transporter substrate-binding protein__476aa__COG0715;WP_000096311.1__ABC trans…
Acinetobacter_baumannii	NZ_CP043418	WP_001186395.1__chromate efflux transporter__449aa__COG2059;WP_000080817.1__GntR family transcriptional regulator__247aa__COG2188;WP_000448792.1__fumarate reductase/succinate dehydrogenase flavoprotein subunit__577aa__COG1053;WP_000864074.1__4Fe-4S dicluster domain-containing protein__81aa__COG1146;WP_001249637.1__ABC transporter substrate-binding protein__476aa__COG0715;WP_000096311.1__ABC trans…
Acinetobacter_baumannii	NZ_CP190370	WP_031960498.1__chromate efflux transporter__449aa__COG2059;WP_004747266.1__GntR family transcriptional regulator__247aa__COG2188;WP_031960499.1__fumarate reductase/succinate dehydrogenase flavoprotein subunit__577aa__COG1053;WP_000864074.1__4Fe-4S dicluster domain-containing protein__81aa__COG1146;WP_001249637.1__ABC transporter substrate-binding protein__476aa__COG0715;WP_031960500.1__ABC trans…
Acinetobacter_baumannii	NZ_CP169828	WP_001186395.1__chromate efflux transporter__449aa__COG2059;WP_000080817.1__GntR family transcriptional regulator__247aa__COG2188;WP_000448792.1__fumarate reductase/succinate dehydrogenase flavoprotein subunit__577aa__COG1053;WP_000864074.1__4Fe-4S dicluster domain-containing protein__81aa__COG1146;WP_001249637.1__ABC transporter substrate-binding protein__476aa__COG0715;WP_000096311.1__ABC trans…
Acinetobacter_baumannii	NZ_CP134594	WP_001186395.1__chromate efflux transporter__449aa__COG2059;WP_000080817.1__GntR family transcriptional regulator__247aa__COG2188;WP_000448792.1__fumarate reductase/succinate dehydrogenase flavoprotein subunit__577aa__COG1053;WP_000864074.1__4Fe-4S dicluster domain-containing protein__81aa__COG1146;WP_001249637.1__ABC transporter substrate-binding protein__476aa__COG0715;WP_000096311.1__ABC trans…
Acinetobacter_baumannii	NZ_CP169852	WP_001186395.1__chromate efflux transporter__449aa__COG2059;WP_000080817.1__GntR family transcriptional regulator__247aa__COG2188;WP_000448792.1__fumarate reductase/succinate dehydrogenase flavoprotein subunit__577aa__COG1053;WP_000864074.1__4Fe-4S dicluster domain-containing protein__81aa__COG1146;WP_001249637.1__ABC transporter substrate-binding protein__476aa__COG0715;WP_000096311.1__ABC trans…
Acinetobacter_baumannii	NZ_CP035185	WP_001186395.1__chromate efflux transporter__449aa__COG2059;WP_000080817.1__GntR family transcriptional regulator__247aa__COG2188;WP_000448792.1__fumarate reductase/succinate dehydrogenase flavoprotein subunit__577aa__COG1053;WP_000864074.1__4Fe-4S dicluster domain-containing protein__81aa__COG1146;WP_001249637.1__ABC transporter substrate-binding protein__476aa__COG0715;WP_000096311.1__ABC trans…
Acinetobacter_baumannii	NZ_CP157255	WP_001186395.1__chromate efflux transporter__449aa__COG2059;WP_000080817.1__GntR family transcriptional regulator__247aa__COG2188;WP_000448792.1__fumarate reductase/succinate dehydrogenase flavoprotein subunit__577aa__COG1053;WP_000864074.1__4Fe-4S dicluster domain-containing protein__81aa__COG1146;WP_001249637.1__ABC transporter substrate-binding protein__476aa__COG0715;WP_000096311.1__ABC trans…
Acinetobacter_baumannii	NZ_CP134540	WP_001186395.1__chromate efflux transporter__449aa__COG2059;WP_000080817.1__GntR family transcriptional regulator__247aa__COG2188;WP_000448792.1__fumarate reductase/succinate dehydrogenase flavoprotein subunit__577aa__COG1053;WP_000864074.1__4Fe-4S dicluster domain-containing protein__81aa__COG1146;WP_001249637.1__ABC transporter substrate-binding protein__476aa__COG0715;WP_000096311.1__ABC trans…
Acinetobacter_baumannii	NZ_CP178386	WP_001186395.1__chromate efflux transporter__449aa__COG2059;WP_000080817.1__GntR family transcriptional regulator__247aa__COG2188;WP_000448792.1__fumarate reductase/succinate dehydrogenase flavoprotein subunit__577aa__COG1053;WP_000864074.1__4Fe-4S dicluster domain-containing protein__81aa__COG1146;WP_001249637.1__ABC transporter substrate-binding protein__476aa__COG0715;WP_000096311.1__ABC trans…
Acinetobacter_baumannii	NZ_CP157252	WP_001186395.1__chromate efflux transporter__449aa__COG2059;WP_000080817.1__GntR family transcriptional regulator__247aa__COG2188;WP_000448792.1__fumarate reductase/succinate dehydrogenase flavoprotein subunit__577aa__COG1053;WP_000864074.1__4Fe-4S dicluster domain-containing protein__81aa__COG1146;WP_001249637.1__ABC transporter substrate-binding protein__476aa__COG0715;WP_000096311.1__ABC trans…
Acinetobacter_baumannii	NZ_CP196468	WP_001186376.1__chromate efflux transporter__449aa__COG2059;WP_000080819.1__GntR family transcriptional regulator__247aa__COG2188;WP_000448780.1__fumarate reductase/succinate dehydrogenase flavoprotein subunit__577aa__COG1053;WP_000864073.1__4Fe-4S dicluster domain-containing protein__81aa__COG1146;WP_001249626.1__ABC transporter substrate-binding protein__476aa__COG0715;WP_119890952.1__ABC trans…
Acinetobacter_baumannii	NZ_CP124678	WP_001186395.1__chromate efflux transporter__449aa__COG2059;WP_000080817.1__GntR family transcriptional regulator__247aa__COG2188;WP_000448792.1__fumarate reductase/succinate dehydrogenase flavoprotein subunit__577aa__COG1053;WP_000864074.1__4Fe-4S dicluster domain-containing protein__81aa__COG1146;WP_001249637.1__ABC transporter substrate-binding protein__476aa__COG0715;WP_000096311.1__ABC trans…
Acinetobacter_baumannii	NZ_CP020581	WP_001186395.1__chromate efflux transporter__449aa__COG2059;WP_000080817.1__GntR family transcriptional regulator__247aa__COG2188;WP_000448792.1__fumarate reductase/succinate dehydrogenase flavoprotein subunit__577aa__COG1053;WP_000864074.1__4Fe-4S dicluster domain-containing protein__81aa__COG1146;WP_001249637.1__ABC transporter substrate-binding protein__476aa__COG0715;WP_000096311.1__ABC trans…
Acinetobacter_baumannii	NZ_CP184613	WP_281717964.1__chromate efflux transporter__449aa__COG2059;WP_000080817.1__GntR family transcriptional regulator__247aa__COG2188;WP_000448792.1__fumarate reductase/succinate dehydrogenase flavoprotein subunit__577aa__COG1053;WP_000864074.1__4Fe-4S dicluster domain-containing protein__81aa__COG1146;WP_001249637.1__ABC transporter substrate-binding protein__476aa__COG0715;WP_000096311.1__ABC trans…
Acinetobacter_baumannii	NZ_CP184585	WP_000825843.1__alpha/beta fold hydrolase__361aa__COG3243;WP_000934176.1__class I SAM-dependent methyltransferase__255aa__COG2226;WP_000864074.1__4Fe-4S dicluster domain-containing protein__81aa__COG1146;WP_001249637.1__ABC transporter substrate-binding protein__476aa__COG0715;WP_000096311.1__ABC transporter permease__284aa__COG0600;WP_000117516.1__ABC transporter ATP-binding protein__279aa__COG1…
Acinetobacter_baumannii	NZ_CP115626	WP_281717964.1__chromate efflux transporter__449aa__COG2059;WP_000080817.1__GntR family transcriptional regulator__247aa__COG2188;WP_000448792.1__fumarate reductase/succinate dehydrogenase flavoprotein subunit__577aa__COG1053;WP_000864074.1__4Fe-4S dicluster domain-containing protein__81aa__COG1146;WP_001249637.1__ABC transporter substrate-binding protein__476aa__COG0715;WP_000096311.1__ABC trans…
Acinetobacter_baumannii	NZ_CP184607	WP_000825843.1__alpha/beta fold hydrolase__361aa__COG3243;WP_000934176.1__class I SAM-dependent methyltransferase__255aa__COG2226;WP_000864074.1__4Fe-4S dicluster domain-containing protein__81aa__COG1146;WP_001249637.1__ABC transporter substrate-binding protein__476aa__COG0715;WP_000096311.1__ABC transporter permease__284aa__COG0600;WP_000117516.1__ABC transporter ATP-binding protein__279aa__COG1…
Acinetobacter_baumannii	NZ_CP184601	WP_001186395.1__chromate efflux transporter__449aa__COG2059;WP_000080817.1__GntR family transcriptional regulator__247aa__COG2188;WP_000448792.1__fumarate reductase/succinate dehydrogenase flavoprotein subunit__577aa__COG1053;WP_000864074.1__4Fe-4S dicluster domain-containing protein__81aa__COG1146;WP_001249637.1__ABC transporter substrate-binding protein__476aa__COG0715;WP_000096311.1__ABC trans…
Acinetobacter_baumannii	NZ_CP184603	WP_281717964.1__chromate efflux transporter__449aa__COG2059;WP_000080817.1__GntR family transcriptional regulator__247aa__COG2188;WP_000448792.1__fumarate reductase/succinate dehydrogenase flavoprotein subunit__577aa__COG1053;WP_000864074.1__4Fe-4S dicluster domain-containing protein__81aa__COG1146;WP_001249637.1__ABC transporter substrate-binding protein__476aa__COG0715;WP_000096311.1__ABC trans…
Acinetobacter_baumannii	NZ_CP184583	WP_281717964.1__chromate efflux transporter__449aa__COG2059;WP_000080817.1__GntR family transcriptional regulator__247aa__COG2188;WP_000448792.1__fumarate reductase/succinate dehydrogenase flavoprotein subunit__577aa__COG1053;WP_000864074.1__4Fe-4S dicluster domain-containing protein__81aa__COG1146;WP_001249637.1__ABC transporter substrate-binding protein__476aa__COG0715;WP_000096311.1__ABC trans…
Acinetobacter_baumannii	NZ_CP184599	WP_281717964.1__chromate efflux transporter__449aa__COG2059;WP_000080817.1__GntR family transcriptional regulator__247aa__COG2188;WP_000448792.1__fumarate reductase/succinate dehydrogenase flavoprotein subunit__577aa__COG1053;WP_000864074.1__4Fe-4S dicluster domain-containing protein__81aa__COG1146;WP_001249637.1__ABC transporter substrate-binding protein__476aa__COG0715;WP_000096311.1__ABC trans…
Acinetobacter_baumannii	NZ_CP184591	WP_281717964.1__chromate efflux transporter__449aa__COG2059;WP_000080817.1__GntR family transcriptional regulator__247aa__COG2188;WP_000448792.1__fumarate reductase/succinate dehydrogenase flavoprotein subunit__577aa__COG1053;WP_000864074.1__4Fe-4S dicluster domain-containing protein__81aa__COG1146;WP_001249637.1__ABC transporter substrate-binding protein__476aa__COG0715;WP_000096311.1__ABC trans…
Acinetobacter_baumannii	NZ_CP184587	WP_281717964.1__chromate efflux transporter__449aa__COG2059;WP_000080817.1__GntR family transcriptional regulator__247aa__COG2188;WP_000448792.1__fumarate reductase/succinate dehydrogenase flavoprotein subunit__577aa__COG1053;WP_000864074.1__4Fe-4S dicluster domain-containing protein__81aa__COG1146;WP_001249637.1__ABC transporter substrate-binding protein__476aa__COG0715;WP_000096311.1__ABC trans…
Acinetobacter_baumannii	NZ_CP184609	WP_281717964.1__chromate efflux transporter__449aa__COG2059;WP_000080817.1__GntR family transcriptional regulator__247aa__COG2188;WP_000448792.1__fumarate reductase/succinate dehydrogenase flavoprotein subunit__577aa__COG1053;WP_000864074.1__4Fe-4S dicluster domain-containing protein__81aa__COG1146;WP_001249637.1__ABC transporter substrate-binding protein__476aa__COG0715;WP_000096311.1__ABC trans…
Acinetobacter_baumannii	NZ_CP184593	WP_281717964.1__chromate efflux transporter__449aa__COG2059;WP_000080817.1__GntR family transcriptional regulator__247aa__COG2188;WP_000448792.1__fumarate reductase/succinate dehydrogenase flavoprotein subunit__577aa__COG1053;WP_000864074.1__4Fe-4S dicluster domain-containing protein__81aa__COG1146;WP_001249637.1__ABC transporter substrate-binding protein__476aa__COG0715;WP_000096311.1__ABC trans…
Acinetobacter_baumannii	NZ_CP184597	WP_281717964.1__chromate efflux transporter__449aa__COG2059;WP_000080817.1__GntR family transcriptional regulator__247aa__COG2188;WP_000448792.1__fumarate reductase/succinate dehydrogenase flavoprotein subunit__577aa__COG1053;WP_000864074.1__4Fe-4S dicluster domain-containing protein__81aa__COG1146;WP_001249637.1__ABC transporter substrate-binding protein__476aa__COG0715;WP_000096311.1__ABC trans…
Acinetobacter_baumannii	NZ_CP184605	WP_281717964.1__chromate efflux transporter__449aa__COG2059;WP_000080817.1__GntR family transcriptional regulator__247aa__COG2188;WP_000448792.1__fumarate reductase/succinate dehydrogenase flavoprotein subunit__577aa__COG1053;WP_000864074.1__4Fe-4S dicluster domain-containing protein__81aa__COG1146;WP_001249637.1__ABC transporter substrate-binding protein__476aa__COG0715;WP_000096311.1__ABC trans…
Acinetobacter_baumannii	NZ_CP184611	WP_281717964.1__chromate efflux transporter__449aa__COG2059;WP_000080817.1__GntR family transcriptional regulator__247aa__COG2188;WP_000448792.1__fumarate reductase/succinate dehydrogenase flavoprotein subunit__577aa__COG1053;WP_000864074.1__4Fe-4S dicluster domain-containing protein__81aa__COG1146;WP_001249637.1__ABC transporter substrate-binding protein__476aa__COG0715;WP_000096311.1__ABC trans…
Acinetobacter_baumannii	NZ_CP099989	WP_001186395.1__chromate efflux transporter__449aa__COG2059;WP_000080817.1__GntR family transcriptional regulator__247aa__COG2188;WP_000448792.1__fumarate reductase/succinate dehydrogenase flavoprotein subunit__577aa__COG1053;WP_000864074.1__4Fe-4S dicluster domain-containing protein__81aa__COG1146;WP_001249637.1__ABC transporter substrate-binding protein__476aa__COG0715;WP_000096311.1__ABC trans…
Acinetobacter_baumannii	NZ_CP139836	WP_029424320.1__chromate efflux transporter__449aa__COG2059;WP_000080816.1__GntR family transcriptional regulator__247aa__COG2188;WP_057078069.1__fumarate reductase/succinate dehydrogenase flavoprotein subunit__577aa__COG1053;WP_000864074.1__4Fe-4S dicluster domain-containing protein__81aa__COG1146;WP_029424318.1__ABC transporter substrate-binding protein__476aa__COG0715;WP_029424317.1__ABC trans…
Acinetobacter_baumannii	NZ_CP137061	WP_001186395.1__chromate efflux transporter__449aa__COG2059;WP_000080817.1__GntR family transcriptional regulator__247aa__COG2188;WP_000448792.1__fumarate reductase/succinate dehydrogenase flavoprotein subunit__577aa__COG1053;WP_000864074.1__4Fe-4S dicluster domain-containing protein__81aa__COG1146;WP_001249637.1__ABC transporter substrate-binding protein__476aa__COG0715;WP_000096311.1__ABC trans…
Acinetobacter_baumannii	NZ_CP035043	WP_001186395.1__chromate efflux transporter__449aa__COG2059;WP_000080817.1__GntR family transcriptional regulator__247aa__COG2188;WP_000448792.1__fumarate reductase/succinate dehydrogenase flavoprotein subunit__577aa__COG1053;WP_000864074.1__4Fe-4S dicluster domain-containing protein__81aa__COG1146;WP_001249637.1__ABC transporter substrate-binding protein__476aa__COG0715;WP_000096311.1__ABC trans…
Acinetobacter_baumannii	NZ_CP096762	WP_001186395.1__chromate efflux transporter__449aa__COG2059;WP_000080817.1__GntR family transcriptional regulator__247aa__COG2188;WP_000448792.1__fumarate reductase/succinate dehydrogenase flavoprotein subunit__577aa__COG1053;WP_000864074.1__4Fe-4S dicluster domain-containing protein__81aa__COG1146;WP_001249637.1__ABC transporter substrate-binding protein__476aa__COG0715;WP_000096311.1__ABC trans…
Acinetobacter_baumannii	NZ_CP091343	WP_001186395.1__chromate efflux transporter__449aa__COG2059;WP_000080817.1__GntR family transcriptional regulator__247aa__COG2188;WP_000448792.1__fumarate reductase/succinate dehydrogenase flavoprotein subunit__577aa__COG1053;WP_000864074.1__4Fe-4S dicluster domain-containing protein__81aa__COG1146;WP_001249637.1__ABC transporter substrate-binding protein__476aa__COG0715;WP_000096311.1__ABC trans…
Acinetobacter_baumannii	NZ_CP020595	WP_001186388.1__chromate efflux transporter__449aa__COG2059;WP_000080819.1__GntR family transcriptional regulator__247aa__COG2188;WP_083028694.1__fumarate reductase/succinate dehydrogenase flavoprotein subunit__577aa__COG1053;WP_000864073.1__4Fe-4S dicluster domain-containing protein__81aa__COG1146;WP_001249621.1__ABC transporter substrate-binding protein__476aa__COG0715;WP_000097138.1__ABC trans…
Acinetobacter_baumannii	NZ_CP046898	WP_032030283.1__chromate efflux transporter__449aa__COG2059;WP_000080816.1__GntR family transcriptional regulator__247aa__COG2188;WP_176673670.1__fumarate reductase/succinate dehydrogenase flavoprotein subunit__577aa__COG1053;WP_004739001.1__4Fe-4S dicluster domain-containing protein__81aa__COG1146;WP_032030286.1__ABC transporter substrate-binding protein__476aa__COG0715;WP_032030287.1__ABC trans…
Acinetobacter_baumannii	NZ_CP134583	WP_032030283.1__chromate efflux transporter__449aa__COG2059;WP_000080816.1__GntR family transcriptional regulator__247aa__COG2188;WP_176673670.1__fumarate reductase/succinate dehydrogenase flavoprotein subunit__577aa__COG1053;WP_004739001.1__4Fe-4S dicluster domain-containing protein__81aa__COG1146;WP_032030286.1__ABC transporter substrate-binding protein__476aa__COG0715;WP_032030287.1__ABC trans…
Acinetobacter_baumannii	NZ_CP074710	WP_001186397.1__chromate efflux transporter__449aa__COG2059;WP_000080816.1__GntR family transcriptional regulator__247aa__COG2188;WP_000428990.1__fumarate reductase/succinate dehydrogenase flavoprotein subunit__577aa__COG1053;WP_000864076.1__4Fe-4S dicluster domain-containing protein__81aa__COG1146;WP_001249623.1__ABC transporter substrate-binding protein__476aa__COG0715;WP_000096316.1__ABC trans…
Acinetobacter_baumannii	NZ_CP035051	WP_001186395.1__chromate efflux transporter__449aa__COG2059;WP_000080817.1__GntR family transcriptional regulator__247aa__COG2188;WP_000448792.1__fumarate reductase/succinate dehydrogenase flavoprotein subunit__577aa__COG1053;WP_000864074.1__4Fe-4S dicluster domain-containing protein__81aa__COG1146;WP_001249637.1__ABC transporter substrate-binding protein__476aa__COG0715;WP_000096311.1__ABC trans…
Acinetobacter_baumannii	NZ_LN865143	WP_058207738.1__chromate efflux transporter__449aa__COG2059;WP_058207739.1__GntR family transcriptional regulator__247aa__COG2188;WP_058207740.1__fumarate reductase/succinate dehydrogenase flavoprotein subunit__577aa__COG1053;WP_057065606.1__4Fe-4S dicluster domain-containing protein__81aa__COG1146;WP_058207741.1__ABC transporter substrate-binding protein__476aa__COG0715;WP_000096302.1__ABC trans…
Acinetobacter_baumannii	NZ_CP019114	WP_001186395.1__chromate efflux transporter__449aa__COG2059;WP_000080817.1__GntR family transcriptional regulator__247aa__COG2188;WP_000448792.1__fumarate reductase/succinate dehydrogenase flavoprotein subunit__577aa__COG1053;WP_000864074.1__4Fe-4S dicluster domain-containing protein__81aa__COG1146;WP_001249637.1__ABC transporter substrate-binding protein__476aa__COG0715;WP_000096311.1__ABC trans…
Acinetobacter_baumannii	NZ_CP143346	WP_001186395.1__chromate efflux transporter__449aa__COG2059;WP_000080817.1__GntR family transcriptional regulator__247aa__COG2188;WP_000448792.1__fumarate reductase/succinate dehydrogenase flavoprotein subunit__577aa__COG1053;WP_000864074.1__4Fe-4S dicluster domain-containing protein__81aa__COG1146;WP_001249637.1__ABC transporter substrate-binding protein__476aa__COG0715;WP_000096311.1__ABC trans…
Acinetobacter_baumannii	NZ_CP175825	WP_001186395.1__chromate efflux transporter__449aa__COG2059;WP_000080817.1__GntR family transcriptional regulator__247aa__COG2188;WP_000448792.1__fumarate reductase/succinate dehydrogenase flavoprotein subunit__577aa__COG1053;WP_000864074.1__4Fe-4S dicluster domain-containing protein__81aa__COG1146;WP_001249637.1__ABC transporter substrate-binding protein__476aa__COG0715;WP_000096311.1__ABC trans…
Acinetobacter_baumannii	NZ_CP131944	WP_001186395.1__chromate efflux transporter__449aa__COG2059;WP_000080817.1__GntR family transcriptional regulator__247aa__COG2188;WP_000448792.1__fumarate reductase/succinate dehydrogenase flavoprotein subunit__577aa__COG1053;WP_000864074.1__4Fe-4S dicluster domain-containing protein__81aa__COG1146;WP_001249637.1__ABC transporter substrate-binding protein__476aa__COG0715;WP_000096311.1__ABC trans…
Acinetobacter_baumannii	NZ_CP050410	WP_001186395.1__chromate efflux transporter__449aa__COG2059;WP_000080817.1__GntR family transcriptional regulator__247aa__COG2188;WP_000448792.1__fumarate reductase/succinate dehydrogenase flavoprotein subunit__577aa__COG1053;WP_000864074.1__4Fe-4S dicluster domain-containing protein__81aa__COG1146;WP_001249637.1__ABC transporter substrate-binding protein__476aa__COG0715;WP_000096311.1__ABC trans…
Acinetobacter_baumannii	NZ_CP175843	WP_001186395.1__chromate efflux transporter__449aa__COG2059;WP_000080817.1__GntR family transcriptional regulator__247aa__COG2188;WP_000448792.1__fumarate reductase/succinate dehydrogenase flavoprotein subunit__577aa__COG1053;WP_000864074.1__4Fe-4S dicluster domain-containing protein__81aa__COG1146;WP_001249637.1__ABC transporter substrate-binding protein__476aa__COG0715;WP_000096311.1__ABC trans…
Acinetobacter_baumannii	NZ_CP044517	WP_140951599.1__chromate efflux transporter__449aa__COG2059;WP_000080816.1__GntR family transcriptional regulator__247aa__COG2188;WP_140951597.1__fumarate reductase/succinate dehydrogenase flavoprotein subunit__577aa__COG1053;WP_000864074.1__4Fe-4S dicluster domain-containing protein__81aa__COG1146;WP_140951595.1__ABC transporter substrate-binding protein__476aa__COG0715;WP_031963678.1__ABC trans…
Acinetobacter_baumannii	NZ_CP131950	WP_001186395.1__chromate efflux transporter__449aa__COG2059;WP_000080817.1__GntR family transcriptional regulator__247aa__COG2188;WP_000448792.1__fumarate reductase/succinate dehydrogenase flavoprotein subunit__577aa__COG1053;WP_000864074.1__4Fe-4S dicluster domain-containing protein__81aa__COG1146;WP_001249637.1__ABC transporter substrate-binding protein__476aa__COG0715;WP_000096311.1__ABC trans…
Acinetobacter_baumannii	NZ_CP175878	WP_001186395.1__chromate efflux transporter__449aa__COG2059;WP_000080817.1__GntR family transcriptional regulator__247aa__COG2188;WP_000448792.1__fumarate reductase/succinate dehydrogenase flavoprotein subunit__577aa__COG1053;WP_000864074.1__4Fe-4S dicluster domain-containing protein__81aa__COG1146;WP_001249637.1__ABC transporter substrate-binding protein__476aa__COG0715;WP_000096311.1__ABC trans…
Acinetobacter_baumannii	NZ_CP087348	WP_001186395.1__chromate efflux transporter__449aa__COG2059;WP_000080817.1__GntR family transcriptional regulator__247aa__COG2188;WP_000448792.1__fumarate reductase/succinate dehydrogenase flavoprotein subunit__577aa__COG1053;WP_000864074.1__4Fe-4S dicluster domain-containing protein__81aa__COG1146;WP_001249637.1__ABC transporter substrate-binding protein__476aa__COG0715;WP_000096311.1__ABC trans…
Acinetobacter_baumannii	NZ_CP191589	WP_001186395.1__chromate efflux transporter__449aa__COG2059;WP_000080817.1__GntR family transcriptional regulator__247aa__COG2188;WP_000448792.1__fumarate reductase/succinate dehydrogenase flavoprotein subunit__577aa__COG1053;WP_000864074.1__4Fe-4S dicluster domain-containing protein__81aa__COG1146;WP_001249637.1__ABC transporter substrate-binding protein__476aa__COG0715;WP_000096311.1__ABC trans…
Acinetobacter_baumannii	NZ_CP171791	WP_001186395.1__chromate efflux transporter__449aa__COG2059;WP_000080817.1__GntR family transcriptional regulator__247aa__COG2188;WP_000448792.1__fumarate reductase/succinate dehydrogenase flavoprotein subunit__577aa__COG1053;WP_000864074.1__4Fe-4S dicluster domain-containing protein__81aa__COG1146;WP_001249637.1__ABC transporter substrate-binding protein__476aa__COG0715;WP_000096311.1__ABC trans…
Acinetobacter_baumannii	NZ_CP131885	WP_001186395.1__chromate efflux transporter__449aa__COG2059;WP_000080817.1__GntR family transcriptional regulator__247aa__COG2188;WP_000448792.1__fumarate reductase/succinate dehydrogenase flavoprotein subunit__577aa__COG1053;WP_000864074.1__4Fe-4S dicluster domain-containing protein__81aa__COG1146;WP_001249637.1__ABC transporter substrate-binding protein__476aa__COG0715;WP_000096311.1__ABC trans…
Acinetobacter_baumannii	NZ_CP091350	WP_001186395.1__chromate efflux transporter__449aa__COG2059;WP_000080817.1__GntR family transcriptional regulator__247aa__COG2188;WP_000448792.1__fumarate reductase/succinate dehydrogenase flavoprotein subunit__577aa__COG1053;WP_000864074.1__4Fe-4S dicluster domain-containing protein__81aa__COG1146;WP_001249637.1__ABC transporter substrate-binding protein__476aa__COG0715;WP_000096311.1__ABC trans…
Acinetobacter_baumannii	NZ_CP139208	WP_001186384.1__chromate efflux transporter__449aa__COG2059;WP_000080816.1__GntR family transcriptional regulator__247aa__COG2188;WP_000448784.1__fumarate reductase/succinate dehydrogenase flavoprotein subunit__577aa__COG1053;WP_000864073.1__4Fe-4S dicluster domain-containing protein__81aa__COG1146;WP_001249641.1__ABC transporter substrate-binding protein__476aa__COG0715;WP_000096307.1__ABC trans…
Acinetobacter_baumannii	NZ_CP185445	WP_001186381.1__chromate efflux transporter__449aa__COG2059;WP_000080815.1__GntR family transcriptional regulator__247aa__COG2188;WP_000448787.1__fumarate reductase/succinate dehydrogenase flavoprotein subunit__577aa__COG1053;WP_000864074.1__4Fe-4S dicluster domain-containing protein__81aa__COG1146;WP_001230716.1__ABC transporter substrate-binding protein__476aa__COG0715;WP_046023737.1__ABC trans…
Acinetobacter_baumannii	NZ_CP185439	WP_001186381.1__chromate efflux transporter__449aa__COG2059;WP_000080815.1__GntR family transcriptional regulator__247aa__COG2188;WP_000448787.1__fumarate reductase/succinate dehydrogenase flavoprotein subunit__577aa__COG1053;WP_000864074.1__4Fe-4S dicluster domain-containing protein__81aa__COG1146;WP_001230716.1__ABC transporter substrate-binding protein__476aa__COG0715;WP_046023737.1__ABC trans…
Acinetobacter_baumannii	NZ_CP185442	WP_001186381.1__chromate efflux transporter__449aa__COG2059;WP_000080815.1__GntR family transcriptional regulator__247aa__COG2188;WP_000448787.1__fumarate reductase/succinate dehydrogenase flavoprotein subunit__577aa__COG1053;WP_000864074.1__4Fe-4S dicluster domain-containing protein__81aa__COG1146;WP_001230716.1__ABC transporter substrate-binding protein__476aa__COG0715;WP_046023737.1__ABC trans…
Acinetobacter_baumannii	NZ_CP091349	WP_001186395.1__chromate efflux transporter__449aa__COG2059;WP_000080817.1__GntR family transcriptional regulator__247aa__COG2188;WP_000448792.1__fumarate reductase/succinate dehydrogenase flavoprotein subunit__577aa__COG1053;WP_000864074.1__4Fe-4S dicluster domain-containing protein__81aa__COG1146;WP_001249637.1__ABC transporter substrate-binding protein__476aa__COG0715;WP_000096311.1__ABC trans…
Acinetobacter_baumannii	NZ_CP095091	WP_001186395.1__chromate efflux transporter__449aa__COG2059;WP_000080817.1__GntR family transcriptional regulator__247aa__COG2188;WP_000448792.1__fumarate reductase/succinate dehydrogenase flavoprotein subunit__577aa__COG1053;WP_000864074.1__4Fe-4S dicluster domain-containing protein__81aa__COG1146;WP_001249637.1__ABC transporter substrate-binding protein__476aa__COG0715;WP_000096311.1__ABC trans…
Acinetobacter_baumannii	NZ_CP196885	WP_440095802.1__chromate efflux transporter__449aa__COG2059;WP_000080813.1__GntR family transcriptional regulator__247aa__COG2188;WP_000448791.1__fumarate reductase/succinate dehydrogenase flavoprotein subunit__577aa__COG1053;WP_000864072.1__4Fe-4S dicluster domain-containing protein__81aa__COG1146;WP_001249628.1__ABC transporter substrate-binding protein__476aa__COG0715;WP_000096310.1__ABC trans…
Acinetobacter_baumannii	NZ_CP103413	WP_001186395.1__chromate efflux transporter__449aa__COG2059;WP_000080817.1__GntR family transcriptional regulator__247aa__COG2188;WP_000448792.1__fumarate reductase/succinate dehydrogenase flavoprotein subunit__577aa__COG1053;WP_000864074.1__4Fe-4S dicluster domain-containing protein__81aa__COG1146;WP_001249637.1__ABC transporter substrate-binding protein__476aa__COG0715;WP_000096311.1__ABC trans…
Acinetobacter_baumannii	NZ_CP115641	WP_001186398.1__chromate efflux transporter__449aa__COG2059;WP_000080811.1__GntR family transcriptional regulator__247aa__COG2188;WP_000448786.1__fumarate reductase/succinate dehydrogenase flavoprotein subunit__577aa__COG1053;WP_000864074.1__4Fe-4S dicluster domain-containing protein__81aa__COG1146;WP_001249640.1__ABC transporter substrate-binding protein__476aa__COG0715;WP_000096303.1__ABC trans…
Acinetobacter_baumannii	NZ_CP115637	WP_001186398.1__chromate efflux transporter__449aa__COG2059;WP_000080811.1__GntR family transcriptional regulator__247aa__COG2188;WP_000448786.1__fumarate reductase/succinate dehydrogenase flavoprotein subunit__577aa__COG1053;WP_000864074.1__4Fe-4S dicluster domain-containing protein__81aa__COG1146;WP_001249640.1__ABC transporter substrate-binding protein__476aa__COG0715;WP_000096303.1__ABC trans…
Acinetobacter_baumannii	NZ_CM129936	WP_001186395.1__chromate efflux transporter__449aa__COG2059;WP_105918978.1__GntR family transcriptional regulator__226aa__COG2188;WP_000448792.1__fumarate reductase/succinate dehydrogenase flavoprotein subunit__577aa__COG1053;WP_000864074.1__4Fe-4S dicluster domain-containing protein__81aa__COG1146;WP_001249637.1__ABC transporter substrate-binding protein__476aa__COG0715;WP_000096311.1__ABC trans…
Acinetobacter_baumannii	NZ_AP024802	WP_024436034.1__chromate efflux transporter__449aa__COG2059;WP_000080812.1__GntR family transcriptional regulator__247aa__COG2188;WP_000448781.1__fumarate reductase/succinate dehydrogenase flavoprotein subunit__577aa__COG1053;WP_000864074.1__4Fe-4S dicluster domain-containing protein__81aa__COG1146;WP_001230713.1__ABC transporter substrate-binding protein__476aa__COG0715;WP_000097136.1__ABC trans…
Acinetobacter_baumannii	NZ_CP134591	WP_001186395.1__chromate efflux transporter__449aa__COG2059;WP_000080817.1__GntR family transcriptional regulator__247aa__COG2188;WP_000448792.1__fumarate reductase/succinate dehydrogenase flavoprotein subunit__577aa__COG1053;WP_000864074.1__4Fe-4S dicluster domain-containing protein__81aa__COG1146;WP_001249637.1__ABC transporter substrate-binding protein__476aa__COG0715;WP_000096311.1__ABC trans…
Acinetobacter_baumannii	NZ_CP050390	WP_001186395.1__chromate efflux transporter__449aa__COG2059;WP_000080817.1__GntR family transcriptional regulator__247aa__COG2188;WP_000448792.1__fumarate reductase/succinate dehydrogenase flavoprotein subunit__577aa__COG1053;WP_000864074.1__4Fe-4S dicluster domain-containing protein__81aa__COG1146;WP_001249637.1__ABC transporter substrate-binding protein__476aa__COG0715;WP_000096311.1__ABC trans…
Acinetobacter_baumannii	NZ_CP169768	WP_004747269.1__chromate efflux transporter__449aa__COG2059;WP_004747266.1__GntR family transcriptional regulator__247aa__COG2188;WP_004747265.1__fumarate reductase/succinate dehydrogenase flavoprotein subunit__577aa__COG1053;WP_000864074.1__4Fe-4S dicluster domain-containing protein__81aa__COG1146;WP_046693009.1__ABC transporter substrate-binding protein__476aa__COG0715;WP_000096314.1__ABC trans…
Acinetobacter_baumannii	NZ_CP091359	WP_001186395.1__chromate efflux transporter__449aa__COG2059;WP_000080817.1__GntR family transcriptional regulator__247aa__COG2188;WP_000448792.1__fumarate reductase/succinate dehydrogenase flavoprotein subunit__577aa__COG1053;WP_000864074.1__4Fe-4S dicluster domain-containing protein__81aa__COG1146;WP_001249637.1__ABC transporter substrate-binding protein__476aa__COG0715;WP_000096311.1__ABC trans…
Acinetobacter_baumannii	NZ_CP169798	WP_031960498.1__chromate efflux transporter__449aa__COG2059;WP_004747266.1__GntR family transcriptional regulator__247aa__COG2188;WP_031960499.1__fumarate reductase/succinate dehydrogenase flavoprotein subunit__577aa__COG1053;WP_000864074.1__4Fe-4S dicluster domain-containing protein__81aa__COG1146;WP_001249637.1__ABC transporter substrate-binding protein__476aa__COG0715;WP_031960500.1__ABC trans…
Acinetobacter_baumannii	NZ_CP142100	WP_001186395.1__chromate efflux transporter__449aa__COG2059;WP_000080817.1__GntR family transcriptional regulator__247aa__COG2188;WP_000448792.1__fumarate reductase/succinate dehydrogenase flavoprotein subunit__577aa__COG1053;WP_000864074.1__4Fe-4S dicluster domain-containing protein__81aa__COG1146;WP_001249637.1__ABC transporter substrate-binding protein__476aa__COG0715;WP_000096311.1__ABC trans…
Acinetobacter_baumannii	NZ_CP107728	WP_001186395.1__chromate efflux transporter__449aa__COG2059;WP_000080817.1__GntR family transcriptional regulator__247aa__COG2188;WP_000448792.1__fumarate reductase/succinate dehydrogenase flavoprotein subunit__577aa__COG1053;WP_000864074.1__4Fe-4S dicluster domain-containing protein__81aa__COG1146;WP_001249637.1__ABC transporter substrate-binding protein__476aa__COG0715;WP_000096311.1__ABC trans…
Acinetobacter_baumannii	NZ_CP169788	WP_001186388.1__chromate efflux transporter__449aa__COG2059;WP_000080819.1__GntR family transcriptional regulator__247aa__COG2188;WP_000428993.1__fumarate reductase/succinate dehydrogenase flavoprotein subunit__577aa__COG1053;WP_000864073.1__4Fe-4S dicluster domain-containing protein__81aa__COG1146;WP_001249621.1__ABC transporter substrate-binding protein__476aa__COG0715;WP_000097138.1__ABC trans…
Acinetobacter_baumannii	NZ_CP115645	WP_001186398.1__chromate efflux transporter__449aa__COG2059;WP_000080811.1__GntR family transcriptional regulator__247aa__COG2188;WP_000448786.1__fumarate reductase/succinate dehydrogenase flavoprotein subunit__577aa__COG1053;WP_000864074.1__4Fe-4S dicluster domain-containing protein__81aa__COG1146;WP_001249640.1__ABC transporter substrate-binding protein__476aa__COG0715;WP_000096303.1__ABC trans…
Acinetobacter_baumannii	NZ_CP163382	WP_373657568.1__chromate efflux transporter__449aa__COG2059;WP_000080816.1__GntR family transcriptional regulator__247aa__COG2188;WP_373657567.1__fumarate reductase/succinate dehydrogenase flavoprotein subunit__577aa__COG1053;WP_000864074.1__4Fe-4S dicluster domain-containing protein__81aa__COG1146;WP_373657564.1__ABC transporter substrate-binding protein__476aa__COG0715;WP_373657563.1__ABC trans…
Acinetobacter_baumannii	NZ_CP187743	WP_001186381.1__chromate efflux transporter__449aa__COG2059;WP_000080815.1__GntR family transcriptional regulator__247aa__COG2188;WP_000448787.1__fumarate reductase/succinate dehydrogenase flavoprotein subunit__577aa__COG1053;WP_000864074.1__4Fe-4S dicluster domain-containing protein__81aa__COG1146;WP_001230716.1__ABC transporter substrate-binding protein__476aa__COG0715;WP_046023737.1__ABC trans…
Acinetobacter_baumannii	NZ_CP187746	WP_001186381.1__chromate efflux transporter__449aa__COG2059;WP_000080815.1__GntR family transcriptional regulator__247aa__COG2188;WP_000448787.1__fumarate reductase/succinate dehydrogenase flavoprotein subunit__577aa__COG1053;WP_000864074.1__4Fe-4S dicluster domain-containing protein__81aa__COG1146;WP_001230716.1__ABC transporter substrate-binding protein__476aa__COG0715;WP_046023737.1__ABC trans…
Acinetobacter_baumannii	NZ_CP187740	WP_001186381.1__chromate efflux transporter__449aa__COG2059;WP_000080815.1__GntR family transcriptional regulator__247aa__COG2188;WP_000448787.1__fumarate reductase/succinate dehydrogenase flavoprotein subunit__577aa__COG1053;WP_000864074.1__4Fe-4S dicluster domain-containing protein__81aa__COG1146;WP_001230716.1__ABC transporter substrate-binding protein__476aa__COG0715;WP_046023737.1__ABC trans…
Acinetobacter_baumannii	NZ_CP187749	WP_001186381.1__chromate efflux transporter__449aa__COG2059;WP_000080815.1__GntR family transcriptional regulator__247aa__COG2188;WP_000448787.1__fumarate reductase/succinate dehydrogenase flavoprotein subunit__577aa__COG1053;WP_000864074.1__4Fe-4S dicluster domain-containing protein__81aa__COG1146;WP_001230716.1__ABC transporter substrate-binding protein__476aa__COG0715;WP_046023737.1__ABC trans…
Acinetobacter_baumannii	NZ_CP035045	WP_001186395.1__chromate efflux transporter__449aa__COG2059;WP_000080817.1__GntR family transcriptional regulator__247aa__COG2188;WP_000448792.1__fumarate reductase/succinate dehydrogenase flavoprotein subunit__577aa__COG1053;WP_000864074.1__4Fe-4S dicluster domain-containing protein__81aa__COG1146;WP_001249637.1__ABC transporter substrate-binding protein__476aa__COG0715;WP_000096311.1__ABC trans…
Acinetobacter_baumannii	NZ_CP136173	WP_102760557.1__chromate efflux transporter__449aa__COG2059;WP_000080816.1__GntR family transcriptional regulator__247aa__COG2188;WP_114190186.1__fumarate reductase/succinate dehydrogenase flavoprotein subunit__577aa__COG1053;WP_000864073.1__4Fe-4S dicluster domain-containing protein__81aa__COG1146;WP_114190185.1__ABC transporter substrate-binding protein__476aa__COG0715;WP_000096310.1__ABC trans…
Acinetobacter_baumannii	NZ_CP039520	WP_001186395.1__chromate efflux transporter__449aa__COG2059;WP_000080817.1__GntR family transcriptional regulator__247aa__COG2188;WP_000448792.1__fumarate reductase/succinate dehydrogenase flavoprotein subunit__577aa__COG1053;WP_000864074.1__4Fe-4S dicluster domain-containing protein__81aa__COG1146;WP_001249637.1__ABC transporter substrate-binding protein__476aa__COG0715;WP_000096311.1__ABC trans…
Acinetobacter_baumannii	NZ_CP187755	WP_001186381.1__chromate efflux transporter__449aa__COG2059;WP_000080815.1__GntR family transcriptional regulator__247aa__COG2188;WP_000448787.1__fumarate reductase/succinate dehydrogenase flavoprotein subunit__577aa__COG1053;WP_000864074.1__4Fe-4S dicluster domain-containing protein__81aa__COG1146;WP_001230716.1__ABC transporter substrate-binding protein__476aa__COG0715;WP_046023737.1__ABC trans…
Acinetobacter_baumannii	NZ_CP187752	WP_001186381.1__chromate efflux transporter__449aa__COG2059;WP_000080815.1__GntR family transcriptional regulator__247aa__COG2188;WP_000448787.1__fumarate reductase/succinate dehydrogenase flavoprotein subunit__577aa__COG1053;WP_000864074.1__4Fe-4S dicluster domain-containing protein__81aa__COG1146;WP_001230716.1__ABC transporter substrate-binding protein__476aa__COG0715;WP_046023737.1__ABC trans…
Acinetobacter_baumannii	NZ_CP169795	WP_031960498.1__chromate efflux transporter__449aa__COG2059;WP_004747266.1__GntR family transcriptional regulator__247aa__COG2188;WP_031960499.1__fumarate reductase/succinate dehydrogenase flavoprotein subunit__577aa__COG1053;WP_000864074.1__4Fe-4S dicluster domain-containing protein__81aa__COG1146;WP_001249637.1__ABC transporter substrate-binding protein__476aa__COG0715;WP_031960500.1__ABC trans…
Acinetobacter_baumannii	NZ_CP021321	WP_000080817.1__GntR family transcriptional regulator__247aa__COG2188;WP_000448792.1__fumarate reductase/succinate dehydrogenase flavoprotein subunit__577aa__COG1053;WP_000864074.1__4Fe-4S dicluster domain-containing protein__81aa__COG1146;WP_001249637.1__ABC transporter substrate-binding protein__476aa__COG0715;WP_000096311.1__ABC transporter permease__284aa__COG0600;WP_000117516.1__ABC transpor…
Acinetobacter_baumannii	NZ_CP024612	WP_001186395.1__chromate efflux transporter__449aa__COG2059;WP_000080817.1__GntR family transcriptional regulator__247aa__COG2188;WP_000448792.1__fumarate reductase/succinate dehydrogenase flavoprotein subunit__577aa__COG1053;WP_000864074.1__4Fe-4S dicluster domain-containing protein__81aa__COG1146;WP_001249637.1__ABC transporter substrate-binding protein__476aa__COG0715;WP_000096311.1__ABC trans…
Acinetobacter_baumannii	NZ_CP091347	WP_001186395.1__chromate efflux transporter__449aa__COG2059;WP_000080817.1__GntR family transcriptional regulator__247aa__COG2188;WP_000448792.1__fumarate reductase/succinate dehydrogenase flavoprotein subunit__577aa__COG1053;WP_000864074.1__4Fe-4S dicluster domain-containing protein__81aa__COG1146;WP_001249637.1__ABC transporter substrate-binding protein__476aa__COG0715;WP_000096311.1__ABC trans…
Acinetobacter_baumannii	NZ_CP020592	WP_001186395.1__chromate efflux transporter__449aa__COG2059;WP_000080817.1__GntR family transcriptional regulator__247aa__COG2188;WP_000448792.1__fumarate reductase/succinate dehydrogenase flavoprotein subunit__577aa__COG1053;WP_000864074.1__4Fe-4S dicluster domain-containing protein__81aa__COG1146;WP_001249637.1__ABC transporter substrate-binding protein__476aa__COG0715;WP_000096311.1__ABC trans…
Acinetobacter_baumannii	NZ_CP131896	WP_001186395.1__chromate efflux transporter__449aa__COG2059;WP_000080817.1__GntR family transcriptional regulator__247aa__COG2188;WP_000448792.1__fumarate reductase/succinate dehydrogenase flavoprotein subunit__577aa__COG1053;WP_000864074.1__4Fe-4S dicluster domain-containing protein__81aa__COG1146;WP_001249637.1__ABC transporter substrate-binding protein__476aa__COG0715;WP_000096311.1__ABC trans…
Acinetobacter_baumannii	NZ_CP053215	WP_001186397.1__chromate efflux transporter__449aa__COG2059;WP_000080816.1__GntR family transcriptional regulator__247aa__COG2188;WP_000428990.1__fumarate reductase/succinate dehydrogenase flavoprotein subunit__577aa__COG1053;WP_000864076.1__4Fe-4S dicluster domain-containing protein__81aa__COG1146;WP_001249623.1__ABC transporter substrate-binding protein__476aa__COG0715;WP_000096316.1__ABC trans…
Acinetobacter_baumannii	NZ_CP077828	WP_001186395.1__chromate efflux transporter__449aa__COG2059;WP_000080817.1__GntR family transcriptional regulator__247aa__COG2188;WP_000448792.1__fumarate reductase/succinate dehydrogenase flavoprotein subunit__577aa__COG1053;WP_000864074.1__4Fe-4S dicluster domain-containing protein__81aa__COG1146;WP_001249637.1__ABC transporter substrate-binding protein__476aa__COG0715;WP_000096311.1__ABC trans…
Acinetobacter_baumannii	NZ_CP030083	WP_001186395.1__chromate efflux transporter__449aa__COG2059;WP_000080817.1__GntR family transcriptional regulator__247aa__COG2188;WP_000448792.1__fumarate reductase/succinate dehydrogenase flavoprotein subunit__577aa__COG1053;WP_000864074.1__4Fe-4S dicluster domain-containing protein__81aa__COG1146;WP_001249637.1__ABC transporter substrate-binding protein__476aa__COG0715;WP_000096311.1__ABC trans…
Acinetobacter_baumannii	NZ_CP090182	WP_001186395.1__chromate efflux transporter__449aa__COG2059;WP_000080817.1__GntR family transcriptional regulator__247aa__COG2188;WP_000448792.1__fumarate reductase/succinate dehydrogenase flavoprotein subunit__577aa__COG1053;WP_000864074.1__4Fe-4S dicluster domain-containing protein__81aa__COG1146;WP_001249637.1__ABC transporter substrate-binding protein__476aa__COG0715;WP_000096311.1__ABC trans…
Acinetobacter_baumannii	NZ_CP076814	WP_004747269.1__chromate efflux transporter__449aa__COG2059;WP_004747266.1__GntR family transcriptional regulator__247aa__COG2188;WP_004747265.1__fumarate reductase/succinate dehydrogenase flavoprotein subunit__577aa__COG1053;WP_000864074.1__4Fe-4S dicluster domain-containing protein__81aa__COG1146;WP_046693009.1__ABC transporter substrate-binding protein__476aa__COG0715;WP_000096314.1__ABC trans…
Acinetobacter_baumannii	NZ_CP019217	WP_001186395.1__chromate efflux transporter__449aa__COG2059;WP_000080817.1__GntR family transcriptional regulator__247aa__COG2188;WP_000448792.1__fumarate reductase/succinate dehydrogenase flavoprotein subunit__577aa__COG1053;WP_000864074.1__4Fe-4S dicluster domain-containing protein__81aa__COG1146;WP_001249637.1__ABC transporter substrate-binding protein__476aa__COG0715;WP_000096311.1__ABC trans…
Acinetobacter_baumannii	NZ_CP060285	WP_001186395.1__chromate efflux transporter__449aa__COG2059;WP_000080817.1__GntR family transcriptional regulator__247aa__COG2188;WP_000448792.1__fumarate reductase/succinate dehydrogenase flavoprotein subunit__577aa__COG1053;WP_000864074.1__4Fe-4S dicluster domain-containing protein__81aa__COG1146;WP_001249637.1__ABC transporter substrate-binding protein__476aa__COG0715;WP_000096311.1__ABC trans…
Acinetobacter_baumannii	NZ_CP010781	WP_001186388.1__chromate efflux transporter__449aa__COG2059;WP_000080819.1__GntR family transcriptional regulator__247aa__COG2188;WP_000428993.1__fumarate reductase/succinate dehydrogenase flavoprotein subunit__577aa__COG1053;WP_000864073.1__4Fe-4S dicluster domain-containing protein__81aa__COG1146;WP_001249621.1__ABC transporter substrate-binding protein__476aa__COG0715;WP_000097138.1__ABC trans…
Acinetobacter_baumannii	NZ_CP125223	WP_001186395.1__chromate efflux transporter__449aa__COG2059;WP_000080817.1__GntR family transcriptional regulator__247aa__COG2188;WP_000448792.1__fumarate reductase/succinate dehydrogenase flavoprotein subunit__577aa__COG1053;WP_000864074.1__4Fe-4S dicluster domain-containing protein__81aa__COG1146;WP_001249637.1__ABC transporter substrate-binding protein__476aa__COG0715;WP_000096311.1__ABC trans…
Acinetobacter_baumannii	NZ_CP137066	WP_001186395.1__chromate efflux transporter__449aa__COG2059;WP_000080817.1__GntR family transcriptional regulator__247aa__COG2188;WP_000448792.1__fumarate reductase/succinate dehydrogenase flavoprotein subunit__577aa__COG1053;WP_000864074.1__4Fe-4S dicluster domain-containing protein__81aa__COG1146;WP_001249637.1__ABC transporter substrate-binding protein__476aa__COG0715;WP_000096311.1__ABC trans…
Acinetobacter_baumannii	NZ_CP043469	WP_001186395.1__chromate efflux transporter__449aa__COG2059;WP_000080817.1__GntR family transcriptional regulator__247aa__COG2188;WP_000448792.1__fumarate reductase/succinate dehydrogenase flavoprotein subunit__577aa__COG1053;WP_000864074.1__4Fe-4S dicluster domain-containing protein__81aa__COG1146;WP_001249637.1__ABC transporter substrate-binding protein__476aa__COG0715;WP_000096311.1__ABC trans…
Acinetobacter_baumannii	NZ_CP014541	WP_001186395.1__chromate efflux transporter__449aa__COG2059;WP_000080817.1__GntR family transcriptional regulator__247aa__COG2188;WP_000448792.1__fumarate reductase/succinate dehydrogenase flavoprotein subunit__577aa__COG1053;WP_000864074.1__4Fe-4S dicluster domain-containing protein__81aa__COG1146;WP_001249637.1__ABC transporter substrate-binding protein__476aa__COG0715;WP_000096311.1__ABC trans…
Acinetobacter_baumannii	NZ_CP134548	WP_031958191.1__chromate efflux transporter__449aa__COG2059;WP_000080821.1__GntR family transcriptional regulator__247aa__COG2188;WP_000448778.1__fumarate reductase/succinate dehydrogenase flavoprotein subunit__577aa__COG1053;WP_000864074.1__4Fe-4S dicluster domain-containing protein__81aa__COG1146;WP_001249636.1__ABC transporter substrate-binding protein__476aa__COG0715;WP_000096301.1__ABC trans…
Acinetobacter_baumannii	NZ_CP104908	WP_001186395.1__chromate efflux transporter__449aa__COG2059;WP_000080817.1__GntR family transcriptional regulator__247aa__COG2188;WP_000448792.1__fumarate reductase/succinate dehydrogenase flavoprotein subunit__577aa__COG1053;WP_000864074.1__4Fe-4S dicluster domain-containing protein__81aa__COG1146;WP_001249637.1__ABC transporter substrate-binding protein__476aa__COG0715;WP_000096311.1__ABC trans…
Acinetobacter_baumannii	NZ_CP185452	WP_001186381.1__chromate efflux transporter__449aa__COG2059;WP_000080815.1__GntR family transcriptional regulator__247aa__COG2188;WP_000448787.1__fumarate reductase/succinate dehydrogenase flavoprotein subunit__577aa__COG1053;WP_000864074.1__4Fe-4S dicluster domain-containing protein__81aa__COG1146;WP_001230716.1__ABC transporter substrate-binding protein__476aa__COG0715;WP_046023737.1__ABC trans…
Acinetobacter_baumannii	NZ_CP091173	WP_005128707.1__chromate efflux transporter__449aa__COG2059;WP_000080819.1__GntR family transcriptional regulator__247aa__COG2188;WP_005128705.1__fumarate reductase/succinate dehydrogenase flavoprotein subunit__577aa__COG1053;WP_000864074.1__4Fe-4S dicluster domain-containing protein__81aa__COG1146;WP_005128704.1__ABC transporter substrate-binding protein__476aa__COG0715;WP_005128703.1__ABC trans…
Acinetobacter_baumannii	NZ_CP091352	WP_001186395.1__chromate efflux transporter__449aa__COG2059;WP_000080817.1__GntR family transcriptional regulator__247aa__COG2188;WP_000448792.1__fumarate reductase/succinate dehydrogenase flavoprotein subunit__577aa__COG1053;WP_000864074.1__4Fe-4S dicluster domain-containing protein__81aa__COG1146;WP_001249637.1__ABC transporter substrate-binding protein__476aa__COG0715;WP_000096311.1__ABC trans…
Acinetobacter_baumannii	NZ_CP134564	WP_001186395.1__chromate efflux transporter__449aa__COG2059;WP_000080817.1__GntR family transcriptional regulator__247aa__COG2188;WP_000448792.1__fumarate reductase/succinate dehydrogenase flavoprotein subunit__577aa__COG1053;WP_000864074.1__4Fe-4S dicluster domain-containing protein__81aa__COG1146;WP_001249637.1__ABC transporter substrate-binding protein__476aa__COG0715;WP_000096311.1__ABC trans…
Acinetobacter_baumannii	NZ_CP134553	WP_001186395.1__chromate efflux transporter__449aa__COG2059;WP_000080817.1__GntR family transcriptional regulator__247aa__COG2188;WP_000448792.1__fumarate reductase/succinate dehydrogenase flavoprotein subunit__577aa__COG1053;WP_000864074.1__4Fe-4S dicluster domain-containing protein__81aa__COG1146;WP_001249637.1__ABC transporter substrate-binding protein__476aa__COG0715;WP_000096311.1__ABC trans…
Acinetobacter_baumannii	NZ_CP079944	WP_274436842.1__chromate efflux transporter__449aa__COG2059;WP_000080817.1__GntR family transcriptional regulator__247aa__COG2188;WP_000448792.1__fumarate reductase/succinate dehydrogenase flavoprotein subunit__577aa__COG1053;WP_000864074.1__4Fe-4S dicluster domain-containing protein__81aa__COG1146;WP_001249637.1__ABC transporter substrate-binding protein__476aa__COG0715;WP_000096311.1__ABC trans…
Acinetobacter_baumannii	NZ_CP010397	WP_029424320.1__chromate efflux transporter__449aa__COG2059;WP_000080816.1__GntR family transcriptional regulator__247aa__COG2188;WP_039244761.1__fumarate reductase/succinate dehydrogenase flavoprotein subunit__577aa__COG1053;WP_000864074.1__4Fe-4S dicluster domain-containing protein__81aa__COG1146;WP_029424318.1__ABC transporter substrate-binding protein__476aa__COG0715;WP_029424317.1__ABC trans…
Acinetobacter_baumannii	NZ_CP079931	WP_001186397.1__chromate efflux transporter__449aa__COG2059;WP_000080816.1__GntR family transcriptional regulator__247aa__COG2188;WP_000428990.1__fumarate reductase/succinate dehydrogenase flavoprotein subunit__577aa__COG1053;WP_000864076.1__4Fe-4S dicluster domain-containing protein__81aa__COG1146;WP_001249623.1__ABC transporter substrate-binding protein__476aa__COG0715;WP_000096316.1__ABC trans…
Acinetobacter_baumannii	NZ_CP188269	WP_001186396.1__chromate efflux transporter__449aa__COG2059;WP_000080816.1__GntR family transcriptional regulator__247aa__COG2188;WP_000428988.1__fumarate reductase/succinate dehydrogenase flavoprotein subunit__577aa__COG1053;WP_000864073.1__4Fe-4S dicluster domain-containing protein__81aa__COG1146;WP_001249622.1__ABC transporter substrate-binding protein__476aa__COG0715;WP_096877317.1__ABC trans…
Acinetobacter_baumannii	NZ_CP091335	WP_001186397.1__chromate efflux transporter__449aa__COG2059;WP_000080816.1__GntR family transcriptional regulator__247aa__COG2188;WP_000428990.1__fumarate reductase/succinate dehydrogenase flavoprotein subunit__577aa__COG1053;WP_000864076.1__4Fe-4S dicluster domain-containing protein__81aa__COG1146;WP_001249623.1__ABC transporter substrate-binding protein__476aa__COG0715;WP_000096316.1__ABC trans…
Acinetobacter_baumannii	NZ_CP099856	WP_001186397.1__chromate efflux transporter__449aa__COG2059;WP_000080816.1__GntR family transcriptional regulator__247aa__COG2188;WP_000428990.1__fumarate reductase/succinate dehydrogenase flavoprotein subunit__577aa__COG1053;WP_000864076.1__4Fe-4S dicluster domain-containing protein__81aa__COG1146;WP_001249623.1__ABC transporter substrate-binding protein__476aa__COG0715;WP_000096316.1__ABC trans…
Acinetobacter_baumannii	NZ_AP031577	WP_001186395.1__chromate efflux transporter__449aa__COG2059;WP_000080817.1__GntR family transcriptional regulator__247aa__COG2188;WP_000448792.1__fumarate reductase/succinate dehydrogenase flavoprotein subunit__577aa__COG1053;WP_000864074.1__4Fe-4S dicluster domain-containing protein__81aa__COG1146;WP_001249637.1__ABC transporter substrate-binding protein__476aa__COG0715;WP_000096311.1__ABC trans…
Acinetobacter_baumannii	NZ_CP107614	WP_031960498.1__chromate efflux transporter__449aa__COG2059;WP_264228967.1__GntR family transcriptional regulator__247aa__COG2188;WP_031960499.1__fumarate reductase/succinate dehydrogenase flavoprotein subunit__577aa__COG1053;WP_000864074.1__4Fe-4S dicluster domain-containing protein__81aa__COG1146;WP_001249637.1__ABC transporter substrate-binding protein__476aa__COG0715;WP_031960500.1__ABC trans…
Acinetobacter_baumannii	NZ_CP151078	WP_001186388.1__chromate efflux transporter__449aa__COG2059;WP_000080816.1__GntR family transcriptional regulator__247aa__COG2188;WP_114197583.1__fumarate reductase/succinate dehydrogenase flavoprotein subunit__577aa__COG1053;WP_000864076.1__4Fe-4S dicluster domain-containing protein__81aa__COG1146;WP_279723000.1__ABC transporter substrate-binding protein__476aa__COG0715;WP_199947706.1__ABC trans…
Acinetobacter_baumannii	NZ_CP155724	WP_001186395.1__chromate efflux transporter__449aa__COG2059;WP_000080817.1__GntR family transcriptional regulator__247aa__COG2188;WP_000448792.1__fumarate reductase/succinate dehydrogenase flavoprotein subunit__577aa__COG1053;WP_000864074.1__4Fe-4S dicluster domain-containing protein__81aa__COG1146;WP_001249637.1__ABC transporter substrate-binding protein__476aa__COG0715;WP_000096311.1__ABC trans…
Acinetobacter_baumannii	NZ_CP060504	WP_001186398.1__chromate efflux transporter__449aa__COG2059;WP_000080811.1__GntR family transcriptional regulator__247aa__COG2188;WP_000448786.1__fumarate reductase/succinate dehydrogenase flavoprotein subunit__577aa__COG1053;WP_000864074.1__4Fe-4S dicluster domain-containing protein__81aa__COG1146;WP_001249640.1__ABC transporter substrate-binding protein__476aa__COG0715;WP_000096303.1__ABC trans…
Acinetobacter_baumannii	NZ_CP169791	WP_001186395.1__chromate efflux transporter__449aa__COG2059;WP_000080817.1__GntR family transcriptional regulator__247aa__COG2188;WP_000448792.1__fumarate reductase/succinate dehydrogenase flavoprotein subunit__577aa__COG1053;WP_000864074.1__4Fe-4S dicluster domain-containing protein__81aa__COG1146;WP_001249637.1__ABC transporter substrate-binding protein__476aa__COG0715;WP_000096311.1__ABC trans…
Acinetobacter_baumannii	NZ_CP188287	WP_001186396.1__chromate efflux transporter__449aa__COG2059;WP_000080816.1__GntR family transcriptional regulator__247aa__COG2188;WP_000428988.1__fumarate reductase/succinate dehydrogenase flavoprotein subunit__577aa__COG1053;WP_000864073.1__4Fe-4S dicluster domain-containing protein__81aa__COG1146;WP_001249622.1__ABC transporter substrate-binding protein__476aa__COG0715;WP_096877317.1__ABC trans…
Acinetobacter_baumannii	NZ_CP091363	WP_001186395.1__chromate efflux transporter__449aa__COG2059;WP_000080817.1__GntR family transcriptional regulator__247aa__COG2188;WP_000448792.1__fumarate reductase/succinate dehydrogenase flavoprotein subunit__577aa__COG1053;WP_000864074.1__4Fe-4S dicluster domain-containing protein__81aa__COG1146;WP_001249637.1__ABC transporter substrate-binding protein__476aa__COG0715;WP_000096311.1__ABC trans…
Acinetobacter_baumannii	NZ_CP032055	WP_001186395.1__chromate efflux transporter__449aa__COG2059;WP_000080817.1__GntR family transcriptional regulator__247aa__COG2188;WP_000448792.1__fumarate reductase/succinate dehydrogenase flavoprotein subunit__577aa__COG1053;WP_000864074.1__4Fe-4S dicluster domain-containing protein__81aa__COG1146;WP_001249637.1__ABC transporter substrate-binding protein__476aa__COG0715;WP_000096311.1__ABC trans…
Acinetobacter_baumannii	NZ_CP157260	WP_001186395.1__chromate efflux transporter__449aa__COG2059;WP_000080817.1__GntR family transcriptional regulator__247aa__COG2188;WP_000448792.1__fumarate reductase/succinate dehydrogenase flavoprotein subunit__577aa__COG1053;WP_000864074.1__4Fe-4S dicluster domain-containing protein__81aa__COG1146;WP_001249637.1__ABC transporter substrate-binding protein__476aa__COG0715;WP_000096311.1__ABC trans…
Acinetobacter_baumannii	NZ_CP079743	WP_000080817.1__GntR family transcriptional regulator__247aa__COG2188;WP_000448792.1__fumarate reductase/succinate dehydrogenase flavoprotein subunit__577aa__COG1053;WP_000864074.1__4Fe-4S dicluster domain-containing protein__81aa__COG1146;WP_001249637.1__ABC transporter substrate-binding protein__476aa__COG0715;WP_000096311.1__ABC transporter permease__284aa__COG0600;WP_000117516.1__ABC transpor…
Acinetobacter_baumannii	NZ_CP169859	WP_001186382.1__chromate efflux transporter__449aa__COG2059;WP_000080816.1__GntR family transcriptional regulator__247aa__COG2188;WP_000448789.1__fumarate reductase/succinate dehydrogenase flavoprotein subunit__577aa__COG1053;WP_002054695.1__4Fe-4S dicluster domain-containing protein__81aa__COG1146;WP_001230714.1__ABC transporter substrate-binding protein__476aa__COG0715;WP_000096306.1__ABC trans…
Acinetobacter_baumannii	NZ_CP026750	WP_001186395.1__chromate efflux transporter__449aa__COG2059;WP_000080817.1__GntR family transcriptional regulator__247aa__COG2188;WP_000448792.1__fumarate reductase/succinate dehydrogenase flavoprotein subunit__577aa__COG1053;WP_000864074.1__4Fe-4S dicluster domain-containing protein__81aa__COG1146;WP_001249637.1__ABC transporter substrate-binding protein__476aa__COG0715;WP_000096311.1__ABC trans…
Acinetobacter_baumannii	NZ_CP144242	WP_001186396.1__chromate efflux transporter__449aa__COG2059;WP_000080816.1__GntR family transcriptional regulator__247aa__COG2188;WP_000428988.1__fumarate reductase/succinate dehydrogenase flavoprotein subunit__577aa__COG1053;WP_000864073.1__4Fe-4S dicluster domain-containing protein__81aa__COG1146;WP_001249622.1__ABC transporter substrate-binding protein__476aa__COG0715;WP_096877317.1__ABC trans…
Acinetobacter_baumannii	NZ_CP169833	WP_001186388.1__chromate efflux transporter__449aa__COG2059;WP_000080819.1__GntR family transcriptional regulator__247aa__COG2188;WP_000428993.1__fumarate reductase/succinate dehydrogenase flavoprotein subunit__577aa__COG1053;WP_000864073.1__4Fe-4S dicluster domain-containing protein__81aa__COG1146;WP_001249621.1__ABC transporter substrate-binding protein__476aa__COG0715;WP_000097138.1__ABC trans…
Acinetobacter_baumannii	NZ_CP084297	WP_225546471.1__chromate efflux transporter__449aa__COG2059;WP_225546470.1__GntR family transcriptional regulator__247aa__COG2188;WP_225546469.1__fumarate reductase/succinate dehydrogenase flavoprotein subunit__577aa__COG1053;WP_000864074.1__4Fe-4S dicluster domain-containing protein__81aa__COG1146;WP_225546468.1__ABC transporter substrate-binding protein__476aa__COG0715;WP_000096314.1__ABC trans…
Acinetobacter_baumannii	NZ_CP047973	WP_001186397.1__chromate efflux transporter__449aa__COG2059;WP_000080816.1__GntR family transcriptional regulator__247aa__COG2188;WP_017816470.1__fumarate reductase/succinate dehydrogenase flavoprotein subunit__577aa__COG1053;WP_000864074.1__4Fe-4S dicluster domain-containing protein__81aa__COG1146;WP_032014178.1__ABC transporter substrate-binding protein__476aa__COG0715;WP_032014180.1__ABC trans…
Acinetobacter_baumannii	NZ_CP099855	WP_001186397.1__chromate efflux transporter__449aa__COG2059;WP_000080816.1__GntR family transcriptional regulator__247aa__COG2188;WP_000428990.1__fumarate reductase/succinate dehydrogenase flavoprotein subunit__577aa__COG1053;WP_000864076.1__4Fe-4S dicluster domain-containing protein__81aa__COG1146;WP_001249623.1__ABC transporter substrate-binding protein__476aa__COG0715;WP_000096316.1__ABC trans…
Acinetobacter_baumannii	NZ_CP142019	WP_001186388.1__chromate efflux transporter__449aa__COG2059;WP_324643114.1__GntR family transcriptional regulator__247aa__COG2188;WP_324643113.1__fumarate reductase/succinate dehydrogenase flavoprotein subunit__577aa__COG1053;WP_000864074.1__4Fe-4S dicluster domain-containing protein__81aa__COG1146;WP_324643112.1__ABC transporter substrate-binding protein__476aa__COG0715;WP_065086992.1__ABC trans…
Acinetobacter_baumannii	NZ_CP191658	WP_001186396.1__chromate efflux transporter__449aa__COG2059;WP_000080816.1__GntR family transcriptional regulator__247aa__COG2188;WP_000428988.1__fumarate reductase/succinate dehydrogenase flavoprotein subunit__577aa__COG1053;WP_000864073.1__4Fe-4S dicluster domain-containing protein__81aa__COG1146;WP_001249622.1__ABC transporter substrate-binding protein__476aa__COG0715;WP_096877317.1__ABC trans…
Acinetobacter_baumannii	NZ_CP125225	WP_001186395.1__chromate efflux transporter__449aa__COG2059;WP_000080817.1__GntR family transcriptional regulator__247aa__COG2188;WP_000448792.1__fumarate reductase/succinate dehydrogenase flavoprotein subunit__577aa__COG1053;WP_000864074.1__4Fe-4S dicluster domain-containing protein__81aa__COG1146;WP_001249637.1__ABC transporter substrate-binding protein__476aa__COG0715;WP_000096311.1__ABC trans…
Acinetobacter_baumannii	NZ_CP087594	WP_005128707.1__chromate efflux transporter__449aa__COG2059;WP_000080819.1__GntR family transcriptional regulator__247aa__COG2188;WP_005128705.1__fumarate reductase/succinate dehydrogenase flavoprotein subunit__577aa__COG1053;WP_000864074.1__4Fe-4S dicluster domain-containing protein__81aa__COG1146;WP_005128704.1__ABC transporter substrate-binding protein__476aa__COG0715;WP_005128703.1__ABC trans…
Acinetobacter_baumannii	NZ_CP023140	WP_001186395.1__chromate efflux transporter__449aa__COG2059;WP_000080817.1__GntR family transcriptional regulator__247aa__COG2188;WP_000448792.1__fumarate reductase/succinate dehydrogenase flavoprotein subunit__577aa__COG1053;WP_000864074.1__4Fe-4S dicluster domain-containing protein__81aa__COG1146;WP_001249637.1__ABC transporter substrate-binding protein__476aa__COG0715;WP_000096311.1__ABC trans…
Acinetobacter_baumannii	NZ_CP077846	WP_001186395.1__chromate efflux transporter__449aa__COG2059;WP_000080817.1__GntR family transcriptional regulator__247aa__COG2188;WP_000448792.1__fumarate reductase/succinate dehydrogenase flavoprotein subunit__577aa__COG1053;WP_000864074.1__4Fe-4S dicluster domain-containing protein__81aa__COG1146;WP_001249637.1__ABC transporter substrate-binding protein__476aa__COG0715;WP_000096311.1__ABC trans…
Acinetobacter_baumannii	NZ_CP039518	WP_001186395.1__chromate efflux transporter__449aa__COG2059;WP_000080817.1__GntR family transcriptional regulator__247aa__COG2188;WP_000448792.1__fumarate reductase/succinate dehydrogenase flavoprotein subunit__577aa__COG1053;WP_000864074.1__4Fe-4S dicluster domain-containing protein__81aa__COG1146;WP_001249637.1__ABC transporter substrate-binding protein__476aa__COG0715;WP_000096311.1__ABC trans…
Acinetobacter_baumannii	NZ_CP117728	WP_001186395.1__chromate efflux transporter__449aa__COG2059;WP_000080817.1__GntR family transcriptional regulator__247aa__COG2188;WP_000448792.1__fumarate reductase/succinate dehydrogenase flavoprotein subunit__577aa__COG1053;WP_000864074.1__4Fe-4S dicluster domain-containing protein__81aa__COG1146;WP_001249637.1__ABC transporter substrate-binding protein__476aa__COG0715;WP_000096311.1__ABC trans…
Acinetobacter_baumannii	NZ_CP069851	WP_001186395.1__chromate efflux transporter__449aa__COG2059;WP_000080817.1__GntR family transcriptional regulator__247aa__COG2188;WP_000448792.1__fumarate reductase/succinate dehydrogenase flavoprotein subunit__577aa__COG1053;WP_000864074.1__4Fe-4S dicluster domain-containing protein__81aa__COG1146;WP_001249637.1__ABC transporter substrate-binding protein__476aa__COG0715;WP_000096311.1__ABC trans…
Acinetobacter_baumannii	NZ_CP157344	WP_001186395.1__chromate efflux transporter__449aa__COG2059;WP_000080817.1__GntR family transcriptional regulator__247aa__COG2188;WP_000448792.1__fumarate reductase/succinate dehydrogenase flavoprotein subunit__577aa__COG1053;WP_000864074.1__4Fe-4S dicluster domain-containing protein__81aa__COG1146;WP_001249637.1__ABC transporter substrate-binding protein__476aa__COG0715;WP_000096311.1__ABC trans…
Acinetobacter_baumannii	NZ_CP185767	WP_001186397.1__chromate efflux transporter__449aa__COG2059;WP_000080816.1__GntR family transcriptional regulator__247aa__COG2188;WP_421834194.1__fumarate reductase/succinate dehydrogenase flavoprotein subunit__577aa__COG1053;WP_000864074.1__4Fe-4S dicluster domain-containing protein__81aa__COG1146;WP_272197611.1__ABC transporter substrate-binding protein__476aa__COG0715;WP_272197612.1__ABC trans…
Acinetobacter_baumannii	NZ_CP096749	WP_001186395.1__chromate efflux transporter__449aa__COG2059;WP_000080817.1__GntR family transcriptional regulator__247aa__COG2188;WP_000448792.1__fumarate reductase/succinate dehydrogenase flavoprotein subunit__577aa__COG1053;WP_000864074.1__4Fe-4S dicluster domain-containing protein__81aa__COG1146;WP_001249637.1__ABC transporter substrate-binding protein__476aa__COG0715;WP_000096311.1__ABC trans…
Acinetobacter_baumannii	NZ_CP092485	WP_001186395.1__chromate efflux transporter__449aa__COG2059;WP_000080817.1__GntR family transcriptional regulator__247aa__COG2188;WP_000448792.1__fumarate reductase/succinate dehydrogenase flavoprotein subunit__577aa__COG1053;WP_000864074.1__4Fe-4S dicluster domain-containing protein__81aa__COG1146;WP_001249637.1__ABC transporter substrate-binding protein__476aa__COG0715;WP_000096311.1__ABC trans…
Acinetobacter_baumannii	NZ_CP050432	WP_163071867.1__chromate efflux transporter__449aa__COG2059;WP_000080821.1__GntR family transcriptional regulator__247aa__COG2188;WP_000448778.1__fumarate reductase/succinate dehydrogenase flavoprotein subunit__577aa__COG1053;WP_000864074.1__4Fe-4S dicluster domain-containing protein__81aa__COG1146;WP_001249636.1__ABC transporter substrate-binding protein__476aa__COG0715;WP_000096301.1__ABC trans…
Acinetobacter_baumannii	NZ_CP133070	WP_188142858.1__chromate efflux transporter__449aa__COG2059;WP_000080816.1__GntR family transcriptional regulator__247aa__COG2188;WP_446905703.1__fumarate reductase/succinate dehydrogenase flavoprotein subunit__577aa__COG1053;WP_000864074.1__4Fe-4S dicluster domain-containing protein__81aa__COG1146;WP_069371073.1__ABC transporter substrate-binding protein__476aa__COG0715;WP_045544163.1__ABC trans…
Acinetobacter_baumannii	NZ_CP175653	WP_001186395.1__chromate efflux transporter__449aa__COG2059;WP_000080817.1__GntR family transcriptional regulator__247aa__COG2188;WP_000448792.1__fumarate reductase/succinate dehydrogenase flavoprotein subunit__577aa__COG1053;WP_000864074.1__4Fe-4S dicluster domain-containing protein__81aa__COG1146;WP_001249637.1__ABC transporter substrate-binding protein__476aa__COG0715;WP_000096311.1__ABC trans…
Acinetobacter_baumannii	NZ_CP157342	WP_001186395.1__chromate efflux transporter__449aa__COG2059;WP_000080817.1__GntR family transcriptional regulator__247aa__COG2188;WP_000448792.1__fumarate reductase/succinate dehydrogenase flavoprotein subunit__577aa__COG1053;WP_000864074.1__4Fe-4S dicluster domain-containing protein__81aa__COG1146;WP_001249637.1__ABC transporter substrate-binding protein__476aa__COG0715;WP_000096311.1__ABC trans…
Acinetobacter_baumannii	NZ_CP020591	WP_001186395.1__chromate efflux transporter__449aa__COG2059;WP_000080817.1__GntR family transcriptional regulator__247aa__COG2188;WP_000448792.1__fumarate reductase/succinate dehydrogenase flavoprotein subunit__577aa__COG1053;WP_000864074.1__4Fe-4S dicluster domain-containing protein__81aa__COG1146;WP_001249637.1__ABC transporter substrate-binding protein__476aa__COG0715;WP_000096311.1__ABC trans…
Acinetobacter_baumannii	NZ_AP031581	WP_001186396.1__chromate efflux transporter__449aa__COG2059;WP_000080816.1__GntR family transcriptional regulator__247aa__COG2188;WP_000428988.1__fumarate reductase/succinate dehydrogenase flavoprotein subunit__577aa__COG1053;WP_000864073.1__4Fe-4S dicluster domain-containing protein__81aa__COG1146;WP_001249622.1__ABC transporter substrate-binding protein__476aa__COG0715;WP_096877317.1__ABC trans…
Acinetobacter_baumannii	NZ_CP113442	WP_265615384.1__chromate efflux transporter__449aa__COG2059;WP_000080819.1__GntR family transcriptional regulator__247aa__COG2188;WP_005128705.1__fumarate reductase/succinate dehydrogenase flavoprotein subunit__577aa__COG1053;WP_000864074.1__4Fe-4S dicluster domain-containing protein__81aa__COG1146;WP_005128704.1__ABC transporter substrate-binding protein__476aa__COG0715;WP_005128703.1__ABC trans…
Acinetobacter_baumannii	NZ_CP199972	WP_065708389.1__chromate efflux transporter__449aa__COG2059;WP_000080819.1__GntR family transcriptional regulator__247aa__COG2188;WP_065708388.1__fumarate reductase/succinate dehydrogenase flavoprotein subunit__577aa__COG1053;WP_000864074.1__4Fe-4S dicluster domain-containing protein__81aa__COG1146;WP_065708387.1__ABC transporter substrate-binding protein__476aa__COG0715;WP_065708386.1__ABC trans…
Acinetobacter_baumannii	NZ_CP131903	WP_001186395.1__chromate efflux transporter__449aa__COG2059;WP_000080817.1__GntR family transcriptional regulator__247aa__COG2188;WP_000448792.1__fumarate reductase/succinate dehydrogenase flavoprotein subunit__577aa__COG1053;WP_000864074.1__4Fe-4S dicluster domain-containing protein__81aa__COG1146;WP_001249637.1__ABC transporter substrate-binding protein__476aa__COG0715;WP_000096311.1__ABC trans…
Acinetobacter_baumannii	NZ_CP014540	WP_001186395.1__chromate efflux transporter__449aa__COG2059;WP_000080817.1__GntR family transcriptional regulator__247aa__COG2188;WP_000448792.1__fumarate reductase/succinate dehydrogenase flavoprotein subunit__577aa__COG1053;WP_000864074.1__4Fe-4S dicluster domain-containing protein__81aa__COG1146;WP_001249637.1__ABC transporter substrate-binding protein__476aa__COG0715;WP_000096311.1__ABC trans…
Acinetobacter_baumannii	NZ_CP096575	WP_001186395.1__chromate efflux transporter__449aa__COG2059;WP_000080817.1__GntR family transcriptional regulator__247aa__COG2188;WP_000448792.1__fumarate reductase/succinate dehydrogenase flavoprotein subunit__577aa__COG1053;WP_000864074.1__4Fe-4S dicluster domain-containing protein__81aa__COG1146;WP_001249637.1__ABC transporter substrate-binding protein__476aa__COG0715;WP_000096311.1__ABC trans…
Acinetobacter_baumannii	NZ_CP136165	WP_001186395.1__chromate efflux transporter__449aa__COG2059;WP_000080817.1__GntR family transcriptional regulator__247aa__COG2188;WP_000448792.1__fumarate reductase/succinate dehydrogenase flavoprotein subunit__577aa__COG1053;WP_000864074.1__4Fe-4S dicluster domain-containing protein__81aa__COG1146;WP_001249637.1__ABC transporter substrate-binding protein__476aa__COG0715;WP_000096311.1__ABC trans…
Acinetobacter_baumannii	NZ_CP136169	WP_001186395.1__chromate efflux transporter__449aa__COG2059;WP_000080817.1__GntR family transcriptional regulator__247aa__COG2188;WP_000448792.1__fumarate reductase/succinate dehydrogenase flavoprotein subunit__577aa__COG1053;WP_000864074.1__4Fe-4S dicluster domain-containing protein__81aa__COG1146;WP_001249637.1__ABC transporter substrate-binding protein__476aa__COG0715;WP_000096311.1__ABC trans…
Acinetobacter_baumannii	NZ_CP073060	WP_021510779.1__chromate efflux transporter__449aa__COG2059;WP_000080819.1__GntR family transcriptional regulator__247aa__COG2188;WP_021510778.1__fumarate reductase/succinate dehydrogenase flavoprotein subunit__577aa__COG1053;WP_004739001.1__4Fe-4S dicluster domain-containing protein__81aa__COG1146;WP_021510777.1__ABC transporter substrate-binding protein__476aa__COG0715;WP_000097139.1__ABC trans…
Acinetobacter_baumannii	NZ_CP065051	WP_001186381.1__chromate efflux transporter__449aa__COG2059;WP_000080815.1__GntR family transcriptional regulator__247aa__COG2188;WP_000448787.1__fumarate reductase/succinate dehydrogenase flavoprotein subunit__577aa__COG1053;WP_000864074.1__4Fe-4S dicluster domain-containing protein__81aa__COG1146;WP_001230716.1__ABC transporter substrate-binding protein__476aa__COG0715;WP_046023737.1__ABC trans…
Acinetobacter_baumannii	NZ_CP009534	WP_001186380.1__chromate efflux transporter__449aa__COG2059;WP_000080820.1__GntR family transcriptional regulator__247aa__COG2188;WP_000448785.1__fumarate reductase/succinate dehydrogenase flavoprotein subunit__577aa__COG1053;WP_000864074.1__4Fe-4S dicluster domain-containing protein__81aa__COG1146;WP_024437284.1__ABC transporter substrate-binding protein__476aa__COG0715;WP_000096309.1__ABC trans…
Acinetobacter_baumannii	NZ_CP091339	WP_001186388.1__chromate efflux transporter__449aa__COG2059;WP_000080819.1__GntR family transcriptional regulator__247aa__COG2188;WP_000428993.1__fumarate reductase/succinate dehydrogenase flavoprotein subunit__577aa__COG1053;WP_000864073.1__4Fe-4S dicluster domain-containing protein__81aa__COG1146;WP_001249621.1__ABC transporter substrate-binding protein__476aa__COG0715;WP_000097138.1__ABC trans…
Acinetobacter_baumannii	NZ_CP091340	WP_001186388.1__chromate efflux transporter__449aa__COG2059;WP_000080819.1__GntR family transcriptional regulator__247aa__COG2188;WP_000428993.1__fumarate reductase/succinate dehydrogenase flavoprotein subunit__577aa__COG1053;WP_000864073.1__4Fe-4S dicluster domain-containing protein__81aa__COG1146;WP_001249621.1__ABC transporter substrate-binding protein__476aa__COG0715;WP_000097138.1__ABC trans…
Acinetobacter_baumannii	NZ_CP035049	WP_001186395.1__chromate efflux transporter__449aa__COG2059;WP_000080817.1__GntR family transcriptional regulator__247aa__COG2188;WP_000448792.1__fumarate reductase/succinate dehydrogenase flavoprotein subunit__577aa__COG1053;WP_000864074.1__4Fe-4S dicluster domain-containing protein__81aa__COG1146;WP_001249637.1__ABC transporter substrate-binding protein__476aa__COG0715;WP_000096311.1__ABC trans…
Acinetobacter_baumannii	NZ_CP051866	WP_064192579.1__chromate efflux transporter__449aa__COG2059;WP_064192586.1__GntR family transcriptional regulator__247aa__COG2188;WP_032060073.1__fumarate reductase/succinate dehydrogenase flavoprotein subunit__577aa__COG1053;WP_000864074.1__4Fe-4S dicluster domain-containing protein__81aa__COG1146;WP_064192584.1__ABC transporter substrate-binding protein__476aa__COG0715;WP_070115131.1__ABC trans…
Acinetobacter_baumannii	NZ_CP026761	WP_001186399.1__chromate efflux transporter__449aa__COG2059;WP_000080819.1__GntR family transcriptional regulator__247aa__COG2188;WP_000448793.1__fumarate reductase/succinate dehydrogenase flavoprotein subunit__577aa__COG1053;WP_000864074.1__4Fe-4S dicluster domain-containing protein__81aa__COG1146;WP_001249642.1__ABC transporter substrate-binding protein__476aa__COG0715;WP_000097135.1__ABC trans…
Acinetobacter_baumannii	NZ_CP107599	WP_001186381.1__chromate efflux transporter__449aa__COG2059;WP_000080815.1__GntR family transcriptional regulator__247aa__COG2188;WP_000448787.1__fumarate reductase/succinate dehydrogenase flavoprotein subunit__577aa__COG1053;WP_000864074.1__4Fe-4S dicluster domain-containing protein__81aa__COG1146;WP_001230716.1__ABC transporter substrate-binding protein__476aa__COG0715;WP_000096302.1__ABC trans…
Acinetobacter_baumannii	NZ_CP107616	WP_001186381.1__chromate efflux transporter__449aa__COG2059;WP_000080815.1__GntR family transcriptional regulator__247aa__COG2188;WP_000448787.1__fumarate reductase/succinate dehydrogenase flavoprotein subunit__577aa__COG1053;WP_000864074.1__4Fe-4S dicluster domain-containing protein__81aa__COG1146;WP_001230716.1__ABC transporter substrate-binding protein__476aa__COG0715;WP_000096302.1__ABC trans…
Acinetobacter_baumannii	NZ_CP091336	WP_001186395.1__chromate efflux transporter__449aa__COG2059;WP_000080817.1__GntR family transcriptional regulator__247aa__COG2188;WP_000448792.1__fumarate reductase/succinate dehydrogenase flavoprotein subunit__577aa__COG1053;WP_000864074.1__4Fe-4S dicluster domain-containing protein__81aa__COG1146;WP_001249637.1__ABC transporter substrate-binding protein__476aa__COG0715;WP_000096311.1__ABC trans…
Acinetobacter_baumannii	NZ_CP020598	WP_031958191.1__chromate efflux transporter__449aa__COG2059;WP_000080821.1__GntR family transcriptional regulator__247aa__COG2188;WP_000448778.1__fumarate reductase/succinate dehydrogenase flavoprotein subunit__577aa__COG1053;WP_000864074.1__4Fe-4S dicluster domain-containing protein__81aa__COG1146;WP_001249636.1__ABC transporter substrate-binding protein__476aa__COG0715;WP_000096301.1__ABC trans…
Acinetobacter_baumannii	NZ_CP060011	WP_001186395.1__chromate efflux transporter__449aa__COG2059;WP_000080817.1__GntR family transcriptional regulator__247aa__COG2188;WP_000448792.1__fumarate reductase/succinate dehydrogenase flavoprotein subunit__577aa__COG1053;WP_000864074.1__4Fe-4S dicluster domain-containing protein__81aa__COG1146;WP_001249637.1__ABC transporter substrate-binding protein__476aa__COG0715;WP_000096311.1__ABC trans…
Acinetobacter_baumannii	NZ_CP107593	WP_001186381.1__chromate efflux transporter__449aa__COG2059;WP_000080815.1__GntR family transcriptional regulator__247aa__COG2188;WP_000448787.1__fumarate reductase/succinate dehydrogenase flavoprotein subunit__577aa__COG1053;WP_000864074.1__4Fe-4S dicluster domain-containing protein__81aa__COG1146;WP_001230716.1__ABC transporter substrate-binding protein__476aa__COG0715;WP_000096302.1__ABC trans…
Acinetobacter_baumannii	NZ_CP134549	WP_001186395.1__chromate efflux transporter__449aa__COG2059;WP_000080817.1__GntR family transcriptional regulator__247aa__COG2188;WP_000448792.1__fumarate reductase/succinate dehydrogenase flavoprotein subunit__577aa__COG1053;WP_000864074.1__4Fe-4S dicluster domain-containing protein__81aa__COG1146;WP_001249637.1__ABC transporter substrate-binding protein__476aa__COG0715;WP_000096311.1__ABC trans…
Acinetobacter_baumannii	NZ_CP169832	WP_001186399.1__chromate efflux transporter__449aa__COG2059;WP_000080819.1__GntR family transcriptional regulator__247aa__COG2188;WP_000448793.1__fumarate reductase/succinate dehydrogenase flavoprotein subunit__577aa__COG1053;WP_000864074.1__4Fe-4S dicluster domain-containing protein__81aa__COG1146;WP_001249642.1__ABC transporter substrate-binding protein__476aa__COG0715;WP_000097135.1__ABC trans…
Acinetobacter_baumannii	NZ_CP020590	WP_001186395.1__chromate efflux transporter__449aa__COG2059;WP_000080817.1__GntR family transcriptional regulator__247aa__COG2188;WP_000448792.1__fumarate reductase/succinate dehydrogenase flavoprotein subunit__577aa__COG1053;WP_000864074.1__4Fe-4S dicluster domain-containing protein__81aa__COG1146;WP_001249637.1__ABC transporter substrate-binding protein__476aa__COG0715;WP_000096311.1__ABC trans…
Acinetobacter_baumannii	NZ_CP178406	WP_001186396.1__chromate efflux transporter__449aa__COG2059;WP_000080816.1__GntR family transcriptional regulator__247aa__COG2188;WP_000428988.1__fumarate reductase/succinate dehydrogenase flavoprotein subunit__577aa__COG1053;WP_000864073.1__4Fe-4S dicluster domain-containing protein__81aa__COG1146;WP_001249622.1__ABC transporter substrate-binding protein__476aa__COG0715;WP_096877317.1__ABC trans…
Acinetobacter_baumannii	NZ_CP034092	WP_001186397.1__chromate efflux transporter__449aa__COG2059;WP_000080816.1__GntR family transcriptional regulator__247aa__COG2188;WP_104159512.1__fumarate reductase/succinate dehydrogenase flavoprotein subunit__577aa__COG1053;WP_000864076.1__4Fe-4S dicluster domain-containing protein__81aa__COG1146;WP_001249623.1__ABC transporter substrate-binding protein__476aa__COG0715;WP_000096316.1__ABC trans…
Acinetobacter_baumannii	NZ_CP056784	WP_001186395.1__chromate efflux transporter__449aa__COG2059;WP_000080817.1__GntR family transcriptional regulator__247aa__COG2188;WP_000448792.1__fumarate reductase/succinate dehydrogenase flavoprotein subunit__577aa__COG1053;WP_000864074.1__4Fe-4S dicluster domain-containing protein__81aa__COG1146;WP_001249637.1__ABC transporter substrate-binding protein__476aa__COG0715;WP_000096311.1__ABC trans…
Acinetobacter_baumannii	NZ_CP191668	WP_001186396.1__chromate efflux transporter__449aa__COG2059;WP_000080816.1__GntR family transcriptional regulator__247aa__COG2188;WP_000428988.1__fumarate reductase/succinate dehydrogenase flavoprotein subunit__577aa__COG1053;WP_000864073.1__4Fe-4S dicluster domain-containing protein__81aa__COG1146;WP_001249622.1__ABC transporter substrate-binding protein__476aa__COG0715;WP_096877317.1__ABC trans…
Acinetobacter_baumannii	NZ_CP178418	WP_001186396.1__chromate efflux transporter__449aa__COG2059;WP_000080816.1__GntR family transcriptional regulator__247aa__COG2188;WP_000428988.1__fumarate reductase/succinate dehydrogenase flavoprotein subunit__577aa__COG1053;WP_000864073.1__4Fe-4S dicluster domain-containing protein__81aa__COG1146;WP_001249622.1__ABC transporter substrate-binding protein__476aa__COG0715;WP_096877317.1__ABC trans…
Acinetobacter_baumannii	NZ_CP178412	WP_001186396.1__chromate efflux transporter__449aa__COG2059;WP_000080816.1__GntR family transcriptional regulator__247aa__COG2188;WP_000428988.1__fumarate reductase/succinate dehydrogenase flavoprotein subunit__577aa__COG1053;WP_000864073.1__4Fe-4S dicluster domain-containing protein__81aa__COG1146;WP_001249622.1__ABC transporter substrate-binding protein__476aa__COG0715;WP_096877317.1__ABC trans…
Acinetobacter_baumannii	NZ_CP169869	WP_001186388.1__chromate efflux transporter__449aa__COG2059;WP_000080816.1__GntR family transcriptional regulator__247aa__COG2188;WP_016654112.1__fumarate reductase/succinate dehydrogenase flavoprotein subunit__577aa__COG1053;WP_000864074.1__4Fe-4S dicluster domain-containing protein__81aa__COG1146;WP_199947704.1__ABC transporter substrate-binding protein__476aa__COG0715;WP_199947706.1__ABC trans…
Acinetobacter_baumannii	NZ_CP088895	WP_001186396.1__chromate efflux transporter__449aa__COG2059;WP_000080816.1__GntR family transcriptional regulator__247aa__COG2188;WP_000428988.1__fumarate reductase/succinate dehydrogenase flavoprotein subunit__577aa__COG1053;WP_000864073.1__4Fe-4S dicluster domain-containing protein__81aa__COG1146;WP_001249622.1__ABC transporter substrate-binding protein__476aa__COG0715;WP_096877317.1__ABC trans…
Acinetobacter_baumannii	NZ_CP048827	WP_001186401.1__chromate efflux transporter__449aa__COG2059;WP_000080821.1__GntR family transcriptional regulator__247aa__COG2188;WP_000448778.1__fumarate reductase/succinate dehydrogenase flavoprotein subunit__577aa__COG1053;WP_000864074.1__4Fe-4S dicluster domain-containing protein__81aa__COG1146;WP_001249636.1__ABC transporter substrate-binding protein__476aa__COG0715;WP_000096301.1__ABC trans…
Acinetobacter_baumannii	NZ_CP199964	WP_001186396.1__chromate efflux transporter__449aa__COG2059;WP_000080816.1__GntR family transcriptional regulator__247aa__COG2188;WP_000428988.1__fumarate reductase/succinate dehydrogenase flavoprotein subunit__577aa__COG1053;WP_000864073.1__4Fe-4S dicluster domain-containing protein__81aa__COG1146;WP_001249622.1__ABC transporter substrate-binding protein__476aa__COG0715;WP_096877317.1__ABC trans…
Acinetobacter_baumannii	NZ_CP139831	WP_001186388.1__chromate efflux transporter__449aa__COG2059;WP_000080819.1__GntR family transcriptional regulator__247aa__COG2188;WP_000428993.1__fumarate reductase/succinate dehydrogenase flavoprotein subunit__577aa__COG1053;WP_000864073.1__4Fe-4S dicluster domain-containing protein__81aa__COG1146;WP_001249621.1__ABC transporter substrate-binding protein__476aa__COG0715;WP_000097138.1__ABC trans…
Acinetobacter_baumannii	NZ_CP196959	WP_001186397.1__chromate efflux transporter__449aa__COG2059;WP_000080816.1__GntR family transcriptional regulator__247aa__COG2188;WP_000428990.1__fumarate reductase/succinate dehydrogenase flavoprotein subunit__577aa__COG1053;WP_000864076.1__4Fe-4S dicluster domain-containing protein__81aa__COG1146;WP_001249623.1__ABC transporter substrate-binding protein__476aa__COG0715;WP_000096316.1__ABC trans…
Acinetobacter_baumannii	NZ_CP087312	WP_188137322.1__chromate efflux transporter__449aa__COG2059;WP_032000284.1__GntR family transcriptional regulator__247aa__COG2188;WP_032000286.1__fumarate reductase/succinate dehydrogenase flavoprotein subunit__577aa__COG1053;WP_000864073.1__4Fe-4S dicluster domain-containing protein__81aa__COG1146;WP_032000287.1__ABC transporter substrate-binding protein__476aa__COG0715;WP_017816468.1__ABC trans…
Acinetobacter_baumannii	NZ_CP150097	WP_023896772.1__chromate efflux transporter__449aa__COG2059;WP_023896771.1__GntR family transcriptional regulator__247aa__COG2188;WP_406859003.1__fumarate reductase/succinate dehydrogenase flavoprotein subunit__577aa__COG1053;WP_023896769.1__4Fe-4S dicluster domain-containing protein__81aa__COG1146;WP_023896768.1__ABC transporter substrate-binding protein__476aa__COG0715;WP_000096310.1__ABC trans…
Acinetobacter_baumannii	NZ_CP088894	WP_001186396.1__chromate efflux transporter__449aa__COG2059;WP_000080816.1__GntR family transcriptional regulator__247aa__COG2188;WP_000428988.1__fumarate reductase/succinate dehydrogenase flavoprotein subunit__577aa__COG1053;WP_000864073.1__4Fe-4S dicluster domain-containing protein__81aa__COG1146;WP_001249622.1__ABC transporter substrate-binding protein__476aa__COG0715;WP_096877317.1__ABC trans…
Acinetobacter_baumannii	NZ_CP117759	WP_001186395.1__chromate efflux transporter__449aa__COG2059;WP_000080817.1__GntR family transcriptional regulator__247aa__COG2188;WP_000448792.1__fumarate reductase/succinate dehydrogenase flavoprotein subunit__577aa__COG1053;WP_000864074.1__4Fe-4S dicluster domain-containing protein__81aa__COG1146;WP_001249637.1__ABC transporter substrate-binding protein__476aa__COG0715;WP_000096311.1__ABC trans…
Acinetobacter_baumannii	NZ_CP012004	WP_001186397.1__chromate efflux transporter__449aa__COG2059;WP_000080816.1__GntR family transcriptional regulator__247aa__COG2188;WP_000428990.1__fumarate reductase/succinate dehydrogenase flavoprotein subunit__577aa__COG1053;WP_000864076.1__4Fe-4S dicluster domain-containing protein__81aa__COG1146;WP_001249623.1__ABC transporter substrate-binding protein__476aa__COG0715;WP_000096316.1__ABC trans…
Acinetobacter_baumannii	NZ_CP171396	WP_023896772.1__chromate efflux transporter__449aa__COG2059;WP_023896771.1__GntR family transcriptional regulator__247aa__COG2188;WP_394556141.1__fumarate reductase/succinate dehydrogenase flavoprotein subunit__577aa__COG1053;WP_102760559.1__4Fe-4S dicluster domain-containing protein__81aa__COG1146;WP_394556140.1__ABC transporter substrate-binding protein__476aa__COG0715;WP_000096310.1__ABC trans…
Acinetobacter_baumannii	NZ_CP171398	WP_023896772.1__chromate efflux transporter__449aa__COG2059;WP_023896771.1__GntR family transcriptional regulator__247aa__COG2188;WP_394556141.1__fumarate reductase/succinate dehydrogenase flavoprotein subunit__577aa__COG1053;WP_102760559.1__4Fe-4S dicluster domain-containing protein__81aa__COG1146;WP_394556140.1__ABC transporter substrate-binding protein__476aa__COG0715;WP_000096310.1__ABC trans…
Acinetobacter_baumannii	NZ_CP195991	WP_032039224.1__chromate efflux transporter__449aa__COG2059;WP_000080821.1__GntR family transcriptional regulator__247aa__COG2188;WP_032039225.1__fumarate reductase/succinate dehydrogenase flavoprotein subunit__577aa__COG1053;WP_000864073.1__4Fe-4S dicluster domain-containing protein__81aa__COG1146;WP_032039228.1__ABC transporter substrate-binding protein__476aa__COG0715;WP_032039229.1__ABC trans…
Acinetobacter_baumannii	NZ_CP121557	WP_001186395.1__chromate efflux transporter__449aa__COG2059;WP_000080817.1__GntR family transcriptional regulator__247aa__COG2188;WP_000448792.1__fumarate reductase/succinate dehydrogenase flavoprotein subunit__577aa__COG1053;WP_000864074.1__4Fe-4S dicluster domain-containing protein__81aa__COG1146;WP_001249637.1__ABC transporter substrate-binding protein__476aa__COG0715;WP_000096311.1__ABC trans…
Acinetobacter_baumannii	NZ_CP049363	WP_001186395.1__chromate efflux transporter__449aa__COG2059;WP_000080817.1__GntR family transcriptional regulator__247aa__COG2188;WP_000448792.1__fumarate reductase/succinate dehydrogenase flavoprotein subunit__577aa__COG1053;WP_000864074.1__4Fe-4S dicluster domain-containing protein__81aa__COG1146;WP_001249637.1__ABC transporter substrate-binding protein__476aa__COG0715;WP_000096311.1__ABC trans…
Acinetobacter_baumannii	NZ_CP091465	WP_001186395.1__chromate efflux transporter__449aa__COG2059;WP_000080817.1__GntR family transcriptional regulator__247aa__COG2188;WP_000448792.1__fumarate reductase/succinate dehydrogenase flavoprotein subunit__577aa__COG1053;WP_000864074.1__4Fe-4S dicluster domain-containing protein__81aa__COG1146;WP_001249637.1__ABC transporter substrate-binding protein__476aa__COG0715;WP_000096311.1__ABC trans…
Acinetobacter_baumannii	NZ_CM125920	WP_442828767.1__chromate efflux transporter__449aa__COG2059;WP_114225245.1__GntR family transcriptional regulator__247aa__COG2188;WP_000428993.1__fumarate reductase/succinate dehydrogenase flavoprotein subunit__577aa__COG1053;WP_000864073.1__4Fe-4S dicluster domain-containing protein__81aa__COG1146;WP_114225246.1__ABC transporter substrate-binding protein__476aa__COG0715;WP_442828768.1__ABC trans…
Acinetobacter_baumannii	NZ_CM125924	WP_442828767.1__chromate efflux transporter__449aa__COG2059;WP_114225245.1__GntR family transcriptional regulator__247aa__COG2188;WP_000428993.1__fumarate reductase/succinate dehydrogenase flavoprotein subunit__577aa__COG1053;WP_000864073.1__4Fe-4S dicluster domain-containing protein__81aa__COG1146;WP_114225246.1__ABC transporter substrate-binding protein__476aa__COG0715;WP_442828768.1__ABC trans…
Acinetobacter_baumannii	NZ_CM125922	WP_442828767.1__chromate efflux transporter__449aa__COG2059;WP_114225245.1__GntR family transcriptional regulator__247aa__COG2188;WP_000428993.1__fumarate reductase/succinate dehydrogenase flavoprotein subunit__577aa__COG1053;WP_000864073.1__4Fe-4S dicluster domain-containing protein__81aa__COG1146;WP_114225246.1__ABC transporter substrate-binding protein__476aa__COG0715;WP_442828768.1__ABC trans…
Acinetobacter_baumannii	NZ_CM125925	WP_442828767.1__chromate efflux transporter__449aa__COG2059;WP_114225245.1__GntR family transcriptional regulator__247aa__COG2188;WP_000428993.1__fumarate reductase/succinate dehydrogenase flavoprotein subunit__577aa__COG1053;WP_000864073.1__4Fe-4S dicluster domain-containing protein__81aa__COG1146;WP_114225246.1__ABC transporter substrate-binding protein__476aa__COG0715;WP_442828768.1__ABC trans…
Acinetobacter_baumannii	NZ_JBPTSM010000004	WP_031965346.1__chromate efflux transporter__449aa__COG2059;WP_000080819.1__GntR family transcriptional regulator__247aa__COG2188;WP_032051133.1__fumarate reductase/succinate dehydrogenase flavoprotein subunit__577aa__COG1053;WP_000864074.1__4Fe-4S dicluster domain-containing protein__81aa__COG1146;WP_001249637.1__ABC transporter substrate-binding protein__476aa__COG0715;WP_000096311.1__ABC trans…
Acinetobacter_baumannii	NZ_AP031580	WP_001186395.1__chromate efflux transporter__449aa__COG2059;WP_000080817.1__GntR family transcriptional regulator__247aa__COG2188;WP_000448792.1__fumarate reductase/succinate dehydrogenase flavoprotein subunit__577aa__COG1053;WP_000864074.1__4Fe-4S dicluster domain-containing protein__81aa__COG1146;WP_001249637.1__ABC transporter substrate-binding protein__476aa__COG0715;WP_000096311.1__ABC trans…
Acinetobacter_baumannii	NZ_CP185448	WP_078202116.1__chromate efflux transporter__449aa__COG2059;WP_000080816.1__GntR family transcriptional regulator__247aa__COG2188;WP_000864074.1__4Fe-4S dicluster domain-containing protein__81aa__COG1146;WP_461949164.1__ABC transporter substrate-binding protein__462aa__COG0715;WP_078202120.1__ABC transporter permease__284aa__COG0600;WP_000117516.1__ABC transporter ATP-binding protein__279aa__COG1…
Acinetobacter_baumannii	NZ_CP185450	WP_078202116.1__chromate efflux transporter__449aa__COG2059;WP_000080816.1__GntR family transcriptional regulator__247aa__COG2188;WP_000864074.1__4Fe-4S dicluster domain-containing protein__81aa__COG1146;WP_461949164.1__ABC transporter substrate-binding protein__462aa__COG0715;WP_078202120.1__ABC transporter permease__284aa__COG0600;WP_000117516.1__ABC transporter ATP-binding protein__279aa__COG1…
Acinetobacter_baumannii	NZ_CP007535	WP_001186395.1__chromate efflux transporter__449aa__COG2059;WP_000080817.1__GntR family transcriptional regulator__247aa__COG2188;WP_000448792.1__fumarate reductase/succinate dehydrogenase flavoprotein subunit__577aa__COG1053;WP_000864074.1__4Fe-4S dicluster domain-containing protein__81aa__COG1146;WP_001249637.1__ABC transporter substrate-binding protein__476aa__COG0715;WP_000096311.1__ABC trans…
Acinetobacter_baumannii	NZ_CP076801	WP_001186382.1__chromate efflux transporter__449aa__COG2059;WP_000080819.1__GntR family transcriptional regulator__247aa__COG2188;WP_000428990.1__fumarate reductase/succinate dehydrogenase flavoprotein subunit__577aa__COG1053;WP_000864076.1__4Fe-4S dicluster domain-containing protein__81aa__COG1146;WP_001249623.1__ABC transporter substrate-binding protein__476aa__COG0715;WP_045901636.1__ABC trans…
Acinetobacter_baumannii	NZ_CP136167	WP_001186395.1__chromate efflux transporter__449aa__COG2059;WP_000080817.1__GntR family transcriptional regulator__247aa__COG2188;WP_000448792.1__fumarate reductase/succinate dehydrogenase flavoprotein subunit__577aa__COG1053;WP_000864074.1__4Fe-4S dicluster domain-containing protein__81aa__COG1146;WP_001249637.1__ABC transporter substrate-binding protein__476aa__COG0715;WP_000096311.1__ABC trans…
Acinetobacter_baumannii	NZ_CP137075	WP_031958191.1__chromate efflux transporter__449aa__COG2059;WP_000080821.1__GntR family transcriptional regulator__247aa__COG2188;WP_000448778.1__fumarate reductase/succinate dehydrogenase flavoprotein subunit__577aa__COG1053;WP_000864074.1__4Fe-4S dicluster domain-containing protein__81aa__COG1146;WP_001249636.1__ABC transporter substrate-binding protein__476aa__COG0715;WP_000096301.1__ABC trans…
Acinetobacter_baumannii	NZ_CP087309	WP_029424320.1__chromate efflux transporter__449aa__COG2059;WP_000080816.1__GntR family transcriptional regulator__247aa__COG2188;WP_057078069.1__fumarate reductase/succinate dehydrogenase flavoprotein subunit__577aa__COG1053;WP_000864074.1__4Fe-4S dicluster domain-containing protein__81aa__COG1146;WP_029424318.1__ABC transporter substrate-binding protein__476aa__COG0715;WP_029424317.1__ABC trans…
Acinetobacter_baumannii	NZ_CP169848	WP_001186395.1__chromate efflux transporter__449aa__COG2059;WP_000080817.1__GntR family transcriptional regulator__247aa__COG2188;WP_000448792.1__fumarate reductase/succinate dehydrogenase flavoprotein subunit__577aa__COG1053;WP_000864074.1__4Fe-4S dicluster domain-containing protein__81aa__COG1146;WP_001249637.1__ABC transporter substrate-binding protein__476aa__COG0715;WP_000096311.1__ABC trans…
Acinetobacter_baumannii	NZ_CP014538	WP_001186395.1__chromate efflux transporter__449aa__COG2059;WP_000080817.1__GntR family transcriptional regulator__247aa__COG2188;WP_000448792.1__fumarate reductase/succinate dehydrogenase flavoprotein subunit__577aa__COG1053;WP_000864074.1__4Fe-4S dicluster domain-containing protein__81aa__COG1146;WP_001249637.1__ABC transporter substrate-binding protein__476aa__COG0715;WP_000096311.1__ABC trans…
Acinetobacter_baumannii	NZ_CP112860	WP_001186395.1__chromate efflux transporter__449aa__COG2059;WP_000080817.1__GntR family transcriptional regulator__247aa__COG2188;WP_000448792.1__fumarate reductase/succinate dehydrogenase flavoprotein subunit__577aa__COG1053;WP_000864074.1__4Fe-4S dicluster domain-containing protein__81aa__COG1146;WP_001249637.1__ABC transporter substrate-binding protein__476aa__COG0715;WP_000096311.1__ABC trans…
Acinetobacter_baumannii	NZ_CP133052	WP_001186393.1__chromate efflux transporter__449aa__COG2059;WP_057093933.1__GntR family transcriptional regulator__247aa__COG2188;WP_057093930.1__fumarate reductase/succinate dehydrogenase flavoprotein subunit__577aa__COG1053;WP_000864073.1__4Fe-4S dicluster domain-containing protein__81aa__COG1146;WP_057093928.1__ABC transporter substrate-binding protein__476aa__COG0715;WP_057093926.1__ABC trans…
Acinetobacter_baumannii	NZ_CP043180	WP_096640611.1__chromate efflux transporter__449aa__COG2059;WP_096640613.1__GntR family transcriptional regulator__247aa__COG2188;WP_096640615.1__fumarate reductase/succinate dehydrogenase flavoprotein subunit__577aa__COG1053;WP_000864073.1__4Fe-4S dicluster domain-containing protein__81aa__COG1146;WP_096640617.1__ABC transporter substrate-binding protein__476aa__COG0715;WP_096640619.1__ABC trans…
Acinetobacter_baumannii	NZ_CP136171	WP_001186395.1__chromate efflux transporter__449aa__COG2059;WP_000080817.1__GntR family transcriptional regulator__247aa__COG2188;WP_000448792.1__fumarate reductase/succinate dehydrogenase flavoprotein subunit__577aa__COG1053;WP_000864074.1__4Fe-4S dicluster domain-containing protein__81aa__COG1146;WP_001249637.1__ABC transporter substrate-binding protein__476aa__COG0715;WP_000096311.1__ABC trans…
Acinetobacter_baumannii	NZ_CP136166	WP_001186395.1__chromate efflux transporter__449aa__COG2059;WP_000080817.1__GntR family transcriptional regulator__247aa__COG2188;WP_000448792.1__fumarate reductase/succinate dehydrogenase flavoprotein subunit__577aa__COG1053;WP_000864074.1__4Fe-4S dicluster domain-containing protein__81aa__COG1146;WP_001249637.1__ABC transporter substrate-binding protein__476aa__COG0715;WP_000096311.1__ABC trans…
Acinetobacter_baumannii	NZ_CP173428	WP_031958191.1__chromate efflux transporter__449aa__COG2059;WP_000080821.1__GntR family transcriptional regulator__247aa__COG2188;WP_000448778.1__fumarate reductase/succinate dehydrogenase flavoprotein subunit__577aa__COG1053;WP_000864074.1__4Fe-4S dicluster domain-containing protein__81aa__COG1146;WP_001249636.1__ABC transporter substrate-binding protein__476aa__COG0715;WP_000096301.1__ABC trans…
Acinetobacter_baumannii	NZ_CP136181	WP_001186395.1__chromate efflux transporter__449aa__COG2059;WP_000080817.1__GntR family transcriptional regulator__247aa__COG2188;WP_000448792.1__fumarate reductase/succinate dehydrogenase flavoprotein subunit__577aa__COG1053;WP_000864074.1__4Fe-4S dicluster domain-containing protein__81aa__COG1146;WP_001249637.1__ABC transporter substrate-binding protein__476aa__COG0715;WP_000096311.1__ABC trans…
Acinetobacter_baumannii	NZ_CP136179	WP_001186395.1__chromate efflux transporter__449aa__COG2059;WP_000080817.1__GntR family transcriptional regulator__247aa__COG2188;WP_000448792.1__fumarate reductase/succinate dehydrogenase flavoprotein subunit__577aa__COG1053;WP_000864074.1__4Fe-4S dicluster domain-containing protein__81aa__COG1146;WP_001249637.1__ABC transporter substrate-binding protein__476aa__COG0715;WP_000096311.1__ABC trans…
Acinetobacter_baumannii	NZ_CP072305	WP_001186397.1__chromate efflux transporter__449aa__COG2059;WP_000080816.1__GntR family transcriptional regulator__247aa__COG2188;WP_000428990.1__fumarate reductase/succinate dehydrogenase flavoprotein subunit__577aa__COG1053;WP_000864076.1__4Fe-4S dicluster domain-containing protein__81aa__COG1146;WP_115596549.1__ABC transporter substrate-binding protein__476aa__COG0715;WP_000096316.1__ABC trans…
Acinetobacter_baumannii	NZ_CP175832	WP_140951599.1__chromate efflux transporter__449aa__COG2059;WP_000080816.1__GntR family transcriptional regulator__247aa__COG2188;WP_140951597.1__fumarate reductase/succinate dehydrogenase flavoprotein subunit__577aa__COG1053;WP_000864074.1__4Fe-4S dicluster domain-containing protein__81aa__COG1146;WP_140951595.1__ABC transporter substrate-binding protein__476aa__COG0715;WP_031963678.1__ABC trans…
Acinetobacter_baumannii	NZ_CP136180	WP_001186395.1__chromate efflux transporter__449aa__COG2059;WP_000080817.1__GntR family transcriptional regulator__247aa__COG2188;WP_000448792.1__fumarate reductase/succinate dehydrogenase flavoprotein subunit__577aa__COG1053;WP_000864074.1__4Fe-4S dicluster domain-containing protein__81aa__COG1146;WP_001249637.1__ABC transporter substrate-binding protein__476aa__COG0715;WP_000096311.1__ABC trans…
Acinetobacter_baumannii	NZ_CP195996	WP_002057509.1__chromate efflux transporter__449aa__COG2059;WP_000080816.1__GntR family transcriptional regulator__247aa__COG2188;WP_265619008.1__fumarate reductase/succinate dehydrogenase flavoprotein subunit__577aa__COG1053;WP_000864073.1__4Fe-4S dicluster domain-containing protein__81aa__COG1146;WP_002057534.1__ABC transporter substrate-binding protein__476aa__COG0715;WP_002057542.1__ABC trans…
Acinetobacter_baumannii	NZ_CP175841	WP_001186396.1__chromate efflux transporter__449aa__COG2059;WP_000080816.1__GntR family transcriptional regulator__247aa__COG2188;WP_000428988.1__fumarate reductase/succinate dehydrogenase flavoprotein subunit__577aa__COG1053;WP_000864073.1__4Fe-4S dicluster domain-containing protein__81aa__COG1146;WP_001249622.1__ABC transporter substrate-binding protein__476aa__COG0715;WP_000096312.1__ABC trans…
Acinetobacter_baumannii	NZ_CP169785	WP_001186395.1__chromate efflux transporter__449aa__COG2059;WP_000080817.1__GntR family transcriptional regulator__247aa__COG2188;WP_000448792.1__fumarate reductase/succinate dehydrogenase flavoprotein subunit__577aa__COG1053;WP_000864074.1__4Fe-4S dicluster domain-containing protein__81aa__COG1146;WP_001249637.1__ABC transporter substrate-binding protein__476aa__COG0715;WP_000096311.1__ABC trans…
Acinetobacter_baumannii	NZ_CP113069	WP_065718616.1__chromate efflux transporter__449aa__COG2059;WP_000080816.1__GntR family transcriptional regulator__247aa__COG2188;WP_065718617.1__fumarate reductase/succinate dehydrogenase flavoprotein subunit__577aa__COG1053;WP_000864074.1__4Fe-4S dicluster domain-containing protein__81aa__COG1146;WP_001249640.1__ABC transporter substrate-binding protein__476aa__COG0715;WP_031963678.1__ABC trans…
Acinetobacter_baumannii	NZ_CP162300	WP_001186397.1__chromate efflux transporter__449aa__COG2059;WP_368219320.1__GntR family transcriptional regulator__247aa__COG2188;WP_000428990.1__fumarate reductase/succinate dehydrogenase flavoprotein subunit__577aa__COG1053;WP_000864076.1__4Fe-4S dicluster domain-containing protein__81aa__COG1146;WP_001249623.1__ABC transporter substrate-binding protein__476aa__COG0715;WP_000096316.1__ABC trans…
Acinetobacter_baumannii	NZ_CP136182	WP_001186395.1__chromate efflux transporter__449aa__COG2059;WP_000080817.1__GntR family transcriptional regulator__247aa__COG2188;WP_000448792.1__fumarate reductase/succinate dehydrogenase flavoprotein subunit__577aa__COG1053;WP_000864074.1__4Fe-4S dicluster domain-containing protein__81aa__COG1146;WP_001249637.1__ABC transporter substrate-binding protein__476aa__COG0715;WP_000096311.1__ABC trans…
Acinetobacter_baumannii	NZ_CP185455	WP_001186381.1__chromate efflux transporter__449aa__COG2059;WP_000080815.1__GntR family transcriptional regulator__247aa__COG2188;WP_000448787.1__fumarate reductase/succinate dehydrogenase flavoprotein subunit__577aa__COG1053;WP_000864074.1__4Fe-4S dicluster domain-containing protein__81aa__COG1146;WP_001230716.1__ABC transporter substrate-binding protein__476aa__COG0715;WP_046023737.1__ABC trans…
Acinetobacter_baumannii	NZ_CP161999	WP_001186393.1__chromate efflux transporter__449aa__COG2059;WP_057093933.1__GntR family transcriptional regulator__247aa__COG2188;WP_057093930.1__fumarate reductase/succinate dehydrogenase flavoprotein subunit__577aa__COG1053;WP_000864073.1__4Fe-4S dicluster domain-containing protein__81aa__COG1146;WP_367723322.1__ABC transporter substrate-binding protein__476aa__COG0715;WP_057093926.1__ABC trans…
Acinetobacter_baumannii	NZ_CP102762	WP_005128707.1__chromate efflux transporter__449aa__COG2059;WP_000080819.1__GntR family transcriptional regulator__247aa__COG2188;WP_005128705.1__fumarate reductase/succinate dehydrogenase flavoprotein subunit__577aa__COG1053;WP_000864074.1__4Fe-4S dicluster domain-containing protein__81aa__COG1146;WP_005128704.1__ABC transporter substrate-binding protein__476aa__COG0715;WP_005128703.1__ABC trans…
Acinetobacter_baumannii	NZ_CP193655	WP_001186395.1__chromate efflux transporter__449aa__COG2059;WP_000080817.1__GntR family transcriptional regulator__247aa__COG2188;WP_000448792.1__fumarate reductase/succinate dehydrogenase flavoprotein subunit__577aa__COG1053;WP_000864074.1__4Fe-4S dicluster domain-containing protein__81aa__COG1146;WP_001249637.1__ABC transporter substrate-binding protein__476aa__COG0715;WP_000096311.1__ABC trans…
Acinetobacter_baumannii	NZ_CP038644	WP_029424320.1__chromate efflux transporter__449aa__COG2059;WP_000080816.1__GntR family transcriptional regulator__247aa__COG2188;WP_057078069.1__fumarate reductase/succinate dehydrogenase flavoprotein subunit__577aa__COG1053;WP_000864074.1__4Fe-4S dicluster domain-containing protein__81aa__COG1146;WP_029424318.1__ABC transporter substrate-binding protein__476aa__COG0715;WP_029424317.1__ABC trans…
Acinetobacter_baumannii	NZ_CP136168	WP_001186395.1__chromate efflux transporter__449aa__COG2059;WP_000080817.1__GntR family transcriptional regulator__247aa__COG2188;WP_000448792.1__fumarate reductase/succinate dehydrogenase flavoprotein subunit__577aa__COG1053;WP_000864074.1__4Fe-4S dicluster domain-containing protein__81aa__COG1146;WP_001249637.1__ABC transporter substrate-binding protein__476aa__COG0715;WP_000096311.1__ABC trans…
Acinetobacter_baumannii	NZ_CP112859	WP_001186395.1__chromate efflux transporter__449aa__COG2059;WP_000080817.1__GntR family transcriptional regulator__247aa__COG2188;WP_000448792.1__fumarate reductase/succinate dehydrogenase flavoprotein subunit__577aa__COG1053;WP_000864074.1__4Fe-4S dicluster domain-containing protein__81aa__COG1146;WP_001249637.1__ABC transporter substrate-binding protein__476aa__COG0715;WP_000096311.1__ABC trans…
Acinetobacter_baumannii	NZ_CP142892	WP_001186395.1__chromate efflux transporter__449aa__COG2059;WP_000080817.1__GntR family transcriptional regulator__247aa__COG2188;WP_000448792.1__fumarate reductase/succinate dehydrogenase flavoprotein subunit__577aa__COG1053;WP_000864074.1__4Fe-4S dicluster domain-containing protein__81aa__COG1146;WP_001249637.1__ABC transporter substrate-binding protein__476aa__COG0715;WP_000096311.1__ABC trans…
Acinetobacter_baumannii	NZ_LN868200	WP_001186376.1__chromate efflux transporter__449aa__COG2059;WP_000080819.1__GntR family transcriptional regulator__247aa__COG2188;WP_000448780.1__fumarate reductase/succinate dehydrogenase flavoprotein subunit__577aa__COG1053;WP_000864073.1__4Fe-4S dicluster domain-containing protein__81aa__COG1146;WP_001249626.1__ABC transporter substrate-binding protein__476aa__COG0715;WP_000096316.1__ABC trans…
Acinetobacter_baumannii	NZ_CP059546	WP_001186397.1__chromate efflux transporter__449aa__COG2059;WP_114251857.1__GntR family transcriptional regulator__247aa__COG2188;WP_000448786.1__fumarate reductase/succinate dehydrogenase flavoprotein subunit__577aa__COG1053;WP_000864074.1__4Fe-4S dicluster domain-containing protein__81aa__COG1146;WP_001249640.1__ABC transporter substrate-binding protein__476aa__COG0715;WP_000096303.1__ABC trans…
Acinetobacter_baumannii	NZ_CP185458	WP_001186381.1__chromate efflux transporter__449aa__COG2059;WP_000080815.1__GntR family transcriptional regulator__247aa__COG2188;WP_000448787.1__fumarate reductase/succinate dehydrogenase flavoprotein subunit__577aa__COG1053;WP_000864074.1__4Fe-4S dicluster domain-containing protein__81aa__COG1146;WP_001230716.1__ABC transporter substrate-binding protein__476aa__COG0715;WP_046023737.1__ABC trans…
Acinetobacter_baumannii	NZ_CP197591	WP_416660920.1__chromate efflux transporter__449aa__COG2059;WP_442839139.1__GntR family transcriptional regulator__247aa__COG2188;WP_272366976.1__fumarate reductase/succinate dehydrogenase flavoprotein subunit__577aa__COG1053;WP_000864073.1__4Fe-4S dicluster domain-containing protein__81aa__COG1146;WP_442839138.1__ABC transporter substrate-binding protein__476aa__COG0715;WP_272373944.1__ABC trans…
Acinetobacter_baumannii	NZ_CP197592	WP_416660920.1__chromate efflux transporter__449aa__COG2059;WP_442839139.1__GntR family transcriptional regulator__247aa__COG2188;WP_272366976.1__fumarate reductase/succinate dehydrogenase flavoprotein subunit__577aa__COG1053;WP_000864073.1__4Fe-4S dicluster domain-containing protein__81aa__COG1146;WP_442839138.1__ABC transporter substrate-binding protein__476aa__COG0715;WP_272373944.1__ABC trans…
Acinetobacter_baumannii	NZ_CP058729	WP_001186388.1__chromate efflux transporter__449aa__COG2059;WP_000080818.1__GntR family transcriptional regulator__247aa__COG2188;WP_114154124.1__fumarate reductase/succinate dehydrogenase flavoprotein subunit__577aa__COG1053;WP_114154126.1__4Fe-4S dicluster domain-containing protein__81aa__COG1146;WP_114154128.1__ABC transporter substrate-binding protein__476aa__COG0715;WP_239819069.1__ABC trans…
Acinetobacter_baumannii	NZ_CP134601	WP_005128707.1__chromate efflux transporter__449aa__COG2059;WP_000080819.1__GntR family transcriptional regulator__247aa__COG2188;WP_005128705.1__fumarate reductase/succinate dehydrogenase flavoprotein subunit__577aa__COG1053;WP_000864074.1__4Fe-4S dicluster domain-containing protein__81aa__COG1146;WP_005128704.1__ABC transporter substrate-binding protein__476aa__COG0715;WP_005128703.1__ABC trans…
Acinetobacter_baumannii	NZ_CP087340	WP_001186397.1__chromate efflux transporter__449aa__COG2059;WP_000080816.1__GntR family transcriptional regulator__247aa__COG2188;WP_000428990.1__fumarate reductase/succinate dehydrogenase flavoprotein subunit__577aa__COG1053;WP_000864076.1__4Fe-4S dicluster domain-containing protein__81aa__COG1146;WP_071217620.1__ABC transporter substrate-binding protein__476aa__COG0715;WP_000096316.1__ABC trans…
Acinetobacter_baumannii	NZ_CP059547	WP_001186397.1__chromate efflux transporter__449aa__COG2059;WP_114251857.1__GntR family transcriptional regulator__247aa__COG2188;WP_000448786.1__fumarate reductase/succinate dehydrogenase flavoprotein subunit__577aa__COG1053;WP_000864074.1__4Fe-4S dicluster domain-containing protein__81aa__COG1146;WP_001249640.1__ABC transporter substrate-binding protein__476aa__COG0715;WP_000096303.1__ABC trans…
Acinetobacter_baumannii	NZ_CP169375	WP_001186393.1__chromate efflux transporter__449aa__COG2059;WP_057093933.1__GntR family transcriptional regulator__247aa__COG2188;WP_156580596.1__fumarate reductase/succinate dehydrogenase flavoprotein subunit__577aa__COG1053;WP_000864073.1__4Fe-4S dicluster domain-containing protein__81aa__COG1146;WP_057093928.1__ABC transporter substrate-binding protein__476aa__COG0715;WP_057093926.1__ABC trans…
Acinetobacter_baumannii	NZ_CP127906	WP_188142858.1__chromate efflux transporter__449aa__COG2059;WP_111849032.1__GntR family transcriptional regulator__247aa__COG2188;WP_279718549.1__fumarate reductase/succinate dehydrogenase flavoprotein subunit__577aa__COG1053;WP_000864074.1__4Fe-4S dicluster domain-containing protein__81aa__COG1146;WP_279718550.1__ABC transporter substrate-binding protein__476aa__COG0715;WP_000096310.1__ABC trans…
Acinetobacter_baumannii	NZ_OZ197095	WP_416631666.1__chromate efflux transporter__449aa__COG2059;WP_000080819.1__GntR family transcriptional regulator__247aa__COG2188;WP_057065607.1__fumarate reductase/succinate dehydrogenase flavoprotein subunit__577aa__COG1053;WP_057065606.1__4Fe-4S dicluster domain-containing protein__81aa__COG1146;WP_272296848.1__ABC transporter substrate-binding protein__476aa__COG0715;WP_057065604.1__ABC trans…
Acinetobacter_baumannii	NZ_CP123854	WP_262093564.1__chromate efflux transporter__449aa__COG2059;WP_216146541.1__GntR family transcriptional regulator__247aa__COG2188;WP_262093569.1__fumarate reductase/succinate dehydrogenase flavoprotein subunit__577aa__COG1053;WP_000864073.1__4Fe-4S dicluster domain-containing protein__81aa__COG1146;WP_262093570.1__ABC transporter substrate-binding protein__476aa__COG0715;WP_262093571.1__ABC trans…
Acinetobacter_baumannii	NZ_CP046536	WP_001186393.1__chromate efflux transporter__449aa__COG2059;WP_057093933.1__GntR family transcriptional regulator__247aa__COG2188;WP_156580596.1__fumarate reductase/succinate dehydrogenase flavoprotein subunit__577aa__COG1053;WP_000864073.1__4Fe-4S dicluster domain-containing protein__81aa__COG1146;WP_057093928.1__ABC transporter substrate-binding protein__476aa__COG0715;WP_057093926.1__ABC trans…
Acinetobacter_baumannii	NZ_CP128372	WP_031958191.1__chromate efflux transporter__449aa__COG2059;WP_000080821.1__GntR family transcriptional regulator__247aa__COG2188;WP_000448778.1__fumarate reductase/succinate dehydrogenase flavoprotein subunit__577aa__COG1053;WP_000864074.1__4Fe-4S dicluster domain-containing protein__81aa__COG1146;WP_001249636.1__ABC transporter substrate-binding protein__476aa__COG0715;WP_000096301.1__ABC trans…
Acinetobacter_baumannii	NZ_CP117764	WP_001186395.1__chromate efflux transporter__449aa__COG2059;WP_000080817.1__GntR family transcriptional regulator__247aa__COG2188;WP_000448792.1__fumarate reductase/succinate dehydrogenase flavoprotein subunit__577aa__COG1053;WP_000864074.1__4Fe-4S dicluster domain-containing protein__81aa__COG1146;WP_001249637.1__ABC transporter substrate-binding protein__476aa__COG0715;WP_000096311.1__ABC trans…
Acinetobacter_baumannii	NZ_CP041587	WP_001186385.1__chromate efflux transporter__449aa__COG2059;WP_001981304.1__GntR family transcriptional regulator__247aa__COG2188;WP_000448787.1__fumarate reductase/succinate dehydrogenase flavoprotein subunit__577aa__COG1053;WP_000864074.1__4Fe-4S dicluster domain-containing protein__81aa__COG1146;WP_001230715.1__ABC transporter substrate-binding protein__476aa__COG0715;WP_000096308.1__ABC trans…
Acinetobacter_baumannii	NZ_CP188291	WP_032000283.1__chromate efflux transporter__449aa__COG2059;WP_032000284.1__GntR family transcriptional regulator__247aa__COG2188;WP_032000286.1__fumarate reductase/succinate dehydrogenase flavoprotein subunit__577aa__COG1053;WP_000864073.1__4Fe-4S dicluster domain-containing protein__81aa__COG1146;WP_032000287.1__ABC transporter substrate-binding protein__476aa__COG0715;WP_426698224.1__ABC trans…
Acinetobacter_baumannii	NZ_CP059474	WP_001186384.1__chromate efflux transporter__449aa__COG2059;WP_000080816.1__GntR family transcriptional regulator__247aa__COG2188;WP_000448784.1__fumarate reductase/succinate dehydrogenase flavoprotein subunit__577aa__COG1053;WP_000864073.1__4Fe-4S dicluster domain-containing protein__81aa__COG1146;WP_001249641.1__ABC transporter substrate-binding protein__476aa__COG0715;WP_000096307.1__ABC trans…
Acinetobacter_baumannii	NZ_CP196001	WP_001186388.1__chromate efflux transporter__449aa__COG2059;WP_272405892.1__GntR family transcriptional regulator__247aa__COG2188;WP_272405893.1__fumarate reductase/succinate dehydrogenase flavoprotein subunit__577aa__COG1053;WP_000864074.1__4Fe-4S dicluster domain-containing protein__81aa__COG1146;WP_199968086.1__ABC transporter substrate-binding protein__476aa__COG0715;WP_000096300.1__ABC trans…
Acinetobacter_baumannii	NZ_CP139204	WP_001186401.1__chromate efflux transporter__449aa__COG2059;WP_000080821.1__GntR family transcriptional regulator__247aa__COG2188;WP_000448778.1__fumarate reductase/succinate dehydrogenase flavoprotein subunit__577aa__COG1053;WP_000864074.1__4Fe-4S dicluster domain-containing protein__81aa__COG1146;WP_001249636.1__ABC transporter substrate-binding protein__476aa__COG0715;WP_000096301.1__ABC trans…
Acinetobacter_baumannii	NZ_CP149800	WP_001186386.1__chromate efflux transporter__449aa__COG2059;WP_000080816.1__GntR family transcriptional regulator__247aa__COG2188;WP_000448794.1__fumarate reductase/succinate dehydrogenase flavoprotein subunit__577aa__COG1053;WP_000864073.1__4Fe-4S dicluster domain-containing protein__81aa__COG1146;WP_001249630.1__ABC transporter substrate-binding protein__476aa__COG0715;WP_000097134.1__ABC trans…
Acinetobacter_baumannii	NZ_CM129811	WP_001186400.1__chromate efflux transporter__449aa__COG2059;WP_000080819.1__GntR family transcriptional regulator__247aa__COG2188;WP_000448793.1__fumarate reductase/succinate dehydrogenase flavoprotein subunit__577aa__COG1053;WP_000864074.1__4Fe-4S dicluster domain-containing protein__81aa__COG1146;WP_001249627.1__ABC transporter substrate-binding protein__476aa__COG0715;WP_169329359.1__ABC trans…
Acinetobacter_baumannii	NZ_CP178250	WP_168726255.1__chromate efflux transporter__449aa__COG2059;WP_000080816.1__GntR family transcriptional regulator__247aa__COG2188;WP_000428988.1__fumarate reductase/succinate dehydrogenase flavoprotein subunit__577aa__COG1053;WP_000864073.1__4Fe-4S dicluster domain-containing protein__81aa__COG1146;WP_017816469.1__ABC transporter substrate-binding protein__476aa__COG0715;WP_017816468.1__ABC trans…
Acinetobacter_baumannii	NZ_CP134586	WP_005128707.1__chromate efflux transporter__449aa__COG2059;WP_394253735.1__GntR family transcriptional regulator__247aa__COG2188;WP_005128705.1__fumarate reductase/succinate dehydrogenase flavoprotein subunit__577aa__COG1053;WP_000864074.1__4Fe-4S dicluster domain-containing protein__81aa__COG1146;WP_005128704.1__ABC transporter substrate-binding protein__476aa__COG0715;WP_005128703.1__ABC trans…
Acinetobacter_baumannii	NZ_CP161986	WP_031958191.1__chromate efflux transporter__449aa__COG2059;WP_000080821.1__GntR family transcriptional regulator__247aa__COG2188;WP_000448778.1__fumarate reductase/succinate dehydrogenase flavoprotein subunit__577aa__COG1053;WP_000864074.1__4Fe-4S dicluster domain-containing protein__81aa__COG1146;WP_001249636.1__ABC transporter substrate-binding protein__476aa__COG0715;WP_000096301.1__ABC trans…
Acinetobacter_baumannii	NZ_CP161989	WP_031958191.1__chromate efflux transporter__449aa__COG2059;WP_000080821.1__GntR family transcriptional regulator__247aa__COG2188;WP_000448778.1__fumarate reductase/succinate dehydrogenase flavoprotein subunit__577aa__COG1053;WP_000864074.1__4Fe-4S dicluster domain-containing protein__81aa__COG1146;WP_367727073.1__ABC transporter substrate-binding protein__476aa__COG0715;WP_000096301.1__ABC trans…
Acinetobacter_baumannii	NZ_CP059548	WP_001186395.1__chromate efflux transporter__449aa__COG2059;WP_000080817.1__GntR family transcriptional regulator__247aa__COG2188;WP_000448792.1__fumarate reductase/succinate dehydrogenase flavoprotein subunit__577aa__COG1053;WP_000864074.1__4Fe-4S dicluster domain-containing protein__81aa__COG1146;WP_001249637.1__ABC transporter substrate-binding protein__476aa__COG0715;WP_000096311.1__ABC trans…
Acinetobacter_baumannii	NZ_CP123993	WP_270901690.1__GntR family transcriptional regulator__247aa__COG2188;WP_270901691.1__fumarate reductase/succinate dehydrogenase flavoprotein subunit__577aa__COG1053;WP_000864074.1__4Fe-4S dicluster domain-containing protein__81aa__COG1146;WP_270901692.1__ABC transporter substrate-binding protein__476aa__COG0715;WP_270901693.1__ABC transporter permease__284aa__COG0600;WP_000028994.1__ABC transpor…
Acinetobacter_baumannii	NZ_CP190363	WP_032000283.1__chromate efflux transporter__449aa__COG2059;WP_032000284.1__GntR family transcriptional regulator__247aa__COG2188;WP_032000286.1__fumarate reductase/succinate dehydrogenase flavoprotein subunit__577aa__COG1053;WP_000864073.1__4Fe-4S dicluster domain-containing protein__81aa__COG1146;WP_032000287.1__ABC transporter substrate-binding protein__476aa__COG0715;WP_017816468.1__ABC trans…
Acinetobacter_baumannii	NZ_CP191189	WP_032000283.1__chromate efflux transporter__449aa__COG2059;WP_032000284.1__GntR family transcriptional regulator__247aa__COG2188;WP_032000286.1__fumarate reductase/succinate dehydrogenase flavoprotein subunit__577aa__COG1053;WP_000864073.1__4Fe-4S dicluster domain-containing protein__81aa__COG1146;WP_032000287.1__ABC transporter substrate-binding protein__476aa__COG0715;WP_017816468.1__ABC trans…
Acinetobacter_baumannii	NZ_CP040080	WP_001186397.1__chromate efflux transporter__449aa__COG2059;WP_137345023.1__GntR family transcriptional regulator__247aa__COG2188;WP_032026328.1__fumarate reductase/succinate dehydrogenase flavoprotein subunit__577aa__COG1053;WP_000864074.1__4Fe-4S dicluster domain-containing protein__81aa__COG1146;WP_137345024.1__ABC transporter substrate-binding protein__476aa__COG0715;WP_024439063.1__ABC trans…
Acinetobacter_baumannii	NZ_CP049240	WP_001186388.1__chromate efflux transporter__449aa__COG2059;WP_000080819.1__GntR family transcriptional regulator__247aa__COG2188;WP_000428993.1__fumarate reductase/succinate dehydrogenase flavoprotein subunit__577aa__COG1053;WP_000864073.1__4Fe-4S dicluster domain-containing protein__81aa__COG1146;WP_001249621.1__ABC transporter substrate-binding protein__476aa__COG0715;WP_000097138.1__ABC trans…
Acinetobacter_baumannii	NZ_CP096812	WP_272326800.1__chromate efflux transporter__449aa__COG2059;WP_272326798.1__GntR family transcriptional regulator__247aa__COG2188;WP_272326795.1__fumarate reductase/succinate dehydrogenase flavoprotein subunit__577aa__COG1053;WP_000864073.1__4Fe-4S dicluster domain-containing protein__81aa__COG1146;WP_272326792.1__ABC transporter substrate-binding protein__476aa__COG0715;WP_272253060.1__ABC trans…
Acinetobacter_baumannii	NZ_CP051862	WP_001186391.1__chromate efflux transporter__449aa__COG2059;WP_000080812.1__GntR family transcriptional regulator__247aa__COG2188;WP_038343329.1__fumarate reductase/succinate dehydrogenase flavoprotein subunit__577aa__COG1053;WP_000864074.1__4Fe-4S dicluster domain-containing protein__81aa__COG1146;WP_001230713.1__ABC transporter substrate-binding protein__476aa__COG0715;WP_000097136.1__ABC trans…
Acinetobacter_baumannii	NZ_CP161995	WP_001186401.1__chromate efflux transporter__449aa__COG2059;WP_000080821.1__GntR family transcriptional regulator__247aa__COG2188;WP_000448778.1__fumarate reductase/succinate dehydrogenase flavoprotein subunit__577aa__COG1053;WP_000864074.1__4Fe-4S dicluster domain-containing protein__81aa__COG1146;WP_001249636.1__ABC transporter substrate-binding protein__476aa__COG0715;WP_000096301.1__ABC trans…
Acinetobacter_baumannii	NZ_CP038258	WP_017725119.1__chromate efflux transporter__449aa__COG2059;WP_017725120.1__GntR family transcriptional regulator__247aa__COG2188;WP_017725121.1__fumarate reductase/succinate dehydrogenase flavoprotein subunit__577aa__COG1053;WP_000864074.1__4Fe-4S dicluster domain-containing protein__81aa__COG1146;WP_017725122.1__ABC transporter substrate-binding protein__476aa__COG0715;WP_017725123.1__ABC trans…
Acinetobacter_baumannii	NZ_CP113070	WP_168726255.1__chromate efflux transporter__449aa__COG2059;WP_000080816.1__GntR family transcriptional regulator__247aa__COG2188;WP_000428988.1__fumarate reductase/succinate dehydrogenase flavoprotein subunit__577aa__COG1053;WP_000864073.1__4Fe-4S dicluster domain-containing protein__81aa__COG1146;WP_017816469.1__ABC transporter substrate-binding protein__476aa__COG0715;WP_017816468.1__ABC trans…
Acinetobacter_baumannii	NZ_CP113071	WP_168726255.1__chromate efflux transporter__449aa__COG2059;WP_000080816.1__GntR family transcriptional regulator__247aa__COG2188;WP_000428988.1__fumarate reductase/succinate dehydrogenase flavoprotein subunit__577aa__COG1053;WP_000864073.1__4Fe-4S dicluster domain-containing protein__81aa__COG1146;WP_017816469.1__ABC transporter substrate-binding protein__476aa__COG0715;WP_017816468.1__ABC trans…
Acinetobacter_baumannii	NZ_CP113073	WP_168726255.1__chromate efflux transporter__449aa__COG2059;WP_000080816.1__GntR family transcriptional regulator__247aa__COG2188;WP_000428988.1__fumarate reductase/succinate dehydrogenase flavoprotein subunit__577aa__COG1053;WP_000864073.1__4Fe-4S dicluster domain-containing protein__81aa__COG1146;WP_017816469.1__ABC transporter substrate-binding protein__476aa__COG0715;WP_017816468.1__ABC trans…
Acinetobacter_baumannii	NZ_CP178253	WP_168726255.1__chromate efflux transporter__449aa__COG2059;WP_000080816.1__GntR family transcriptional regulator__247aa__COG2188;WP_000428988.1__fumarate reductase/succinate dehydrogenase flavoprotein subunit__577aa__COG1053;WP_000864073.1__4Fe-4S dicluster domain-containing protein__81aa__COG1146;WP_017816469.1__ABC transporter substrate-binding protein__476aa__COG0715;WP_017816468.1__ABC trans…
Acinetobacter_baumannii	NZ_CP059039	WP_168726255.1__chromate efflux transporter__449aa__COG2059;WP_000080816.1__GntR family transcriptional regulator__247aa__COG2188;WP_000428988.1__fumarate reductase/succinate dehydrogenase flavoprotein subunit__577aa__COG1053;WP_000864073.1__4Fe-4S dicluster domain-containing protein__81aa__COG1146;WP_017816469.1__ABC transporter substrate-binding protein__476aa__COG0715;WP_017816468.1__ABC trans…
Acinetobacter_baumannii	NZ_CP113072	WP_168726255.1__chromate efflux transporter__449aa__COG2059;WP_000080816.1__GntR family transcriptional regulator__247aa__COG2188;WP_000428988.1__fumarate reductase/succinate dehydrogenase flavoprotein subunit__577aa__COG1053;WP_000864073.1__4Fe-4S dicluster domain-containing protein__81aa__COG1146;WP_017816469.1__ABC transporter substrate-binding protein__476aa__COG0715;WP_017816468.1__ABC trans…
Acinetobacter_baumannii	NZ_CP194651	WP_001186391.1__chromate efflux transporter__449aa__COG2059;WP_000080812.1__GntR family transcriptional regulator__247aa__COG2188;WP_038343329.1__fumarate reductase/succinate dehydrogenase flavoprotein subunit__577aa__COG1053;WP_000864074.1__4Fe-4S dicluster domain-containing protein__81aa__COG1146;WP_001230713.1__ABC transporter substrate-binding protein__476aa__COG0715;WP_000097136.1__ABC trans…
Acinetobacter_baumannii	NZ_CP194656	WP_001186391.1__chromate efflux transporter__449aa__COG2059;WP_000080812.1__GntR family transcriptional regulator__247aa__COG2188;WP_038343329.1__fumarate reductase/succinate dehydrogenase flavoprotein subunit__577aa__COG1053;WP_000864074.1__4Fe-4S dicluster domain-containing protein__81aa__COG1146;WP_001230713.1__ABC transporter substrate-binding protein__476aa__COG0715;WP_000097136.1__ABC trans…
Acinetobacter_baumannii	NZ_CP169866	WP_001186386.1__chromate efflux transporter__449aa__COG2059;WP_000080816.1__GntR family transcriptional regulator__247aa__COG2188;WP_000448794.1__fumarate reductase/succinate dehydrogenase flavoprotein subunit__577aa__COG1053;WP_000864073.1__4Fe-4S dicluster domain-containing protein__81aa__COG1146;WP_001249630.1__ABC transporter substrate-binding protein__476aa__COG0715;WP_000097134.1__ABC trans…
Acinetobacter_baumannii	NZ_AP022238	WP_001186397.1__chromate efflux transporter__449aa__COG2059;WP_000080816.1__GntR family transcriptional regulator__247aa__COG2188;WP_000428990.1__fumarate reductase/succinate dehydrogenase flavoprotein subunit__577aa__COG1053;WP_000864076.1__4Fe-4S dicluster domain-containing protein__81aa__COG1146;WP_114150141.1__ABC transporter substrate-binding protein__476aa__COG0715;WP_000096316.1__ABC trans…
Acinetobacter_baumannii	NZ_CP185772	WP_001186382.1__chromate efflux transporter__449aa__COG2059;WP_000080819.1__GntR family transcriptional regulator__247aa__COG2188;WP_261479572.1__fumarate reductase/succinate dehydrogenase flavoprotein subunit__577aa__COG1053;WP_000864074.1__4Fe-4S dicluster domain-containing protein__81aa__COG1146;WP_151437878.1__ABC transporter substrate-binding protein__476aa__COG0715;WP_000097139.1__ABC trans…
Acinetobacter_baumannii	NZ_CM132687	WP_108496666.1__chromate efflux transporter__449aa__COG2059;WP_000080816.1__GntR family transcriptional regulator__247aa__COG2188;WP_109428955.1__fumarate reductase/succinate dehydrogenase flavoprotein subunit__577aa__COG1053;WP_000864074.1__4Fe-4S dicluster domain-containing protein__81aa__COG1146;WP_108496664.1__ABC transporter substrate-binding protein__476aa__COG0715;WP_125728932.1__ABC trans…
Acinetobacter_baumannii	NZ_CP134566	WP_001186386.1__chromate efflux transporter__449aa__COG2059;WP_000080816.1__GntR family transcriptional regulator__247aa__COG2188;WP_000448794.1__fumarate reductase/succinate dehydrogenase flavoprotein subunit__577aa__COG1053;WP_000864073.1__4Fe-4S dicluster domain-containing protein__81aa__COG1146;WP_001249630.1__ABC transporter substrate-binding protein__476aa__COG0715;WP_000097134.1__ABC trans…
Acinetobacter_baumannii	NZ_CP012587	WP_001186397.1__chromate efflux transporter__449aa__COG2059;WP_000080816.1__GntR family transcriptional regulator__247aa__COG2188;WP_016654112.1__fumarate reductase/succinate dehydrogenase flavoprotein subunit__577aa__COG1053;WP_000864074.1__4Fe-4S dicluster domain-containing protein__81aa__COG1146;WP_069371073.1__ABC transporter substrate-binding protein__476aa__COG0715;WP_045544163.1__ABC trans…
Acinetobacter_baumannii	NZ_CP134555	WP_001186397.1__chromate efflux transporter__449aa__COG2059;WP_000080816.1__GntR family transcriptional regulator__247aa__COG2188;WP_000428990.1__fumarate reductase/succinate dehydrogenase flavoprotein subunit__577aa__COG1053;WP_000864076.1__4Fe-4S dicluster domain-containing protein__81aa__COG1146;WP_071217620.1__ABC transporter substrate-binding protein__476aa__COG0715;WP_000096316.1__ABC trans…
Acinetobacter_baumannii	NZ_CP169811	WP_001186396.1__chromate efflux transporter__449aa__COG2059;WP_000080816.1__GntR family transcriptional regulator__247aa__COG2188;WP_000428988.1__fumarate reductase/succinate dehydrogenase flavoprotein subunit__577aa__COG1053;WP_000864073.1__4Fe-4S dicluster domain-containing protein__81aa__COG1146;WP_001249622.1__ABC transporter substrate-binding protein__476aa__COG0715;WP_096877317.1__ABC trans…
Acinetobacter_baumannii	NZ_CP169819	WP_001186380.1__chromate efflux transporter__449aa__COG2059;WP_000080820.1__GntR family transcriptional regulator__247aa__COG2188;WP_000448785.1__fumarate reductase/succinate dehydrogenase flavoprotein subunit__577aa__COG1053;WP_000864074.1__4Fe-4S dicluster domain-containing protein__81aa__COG1146;WP_024437284.1__ABC transporter substrate-binding protein__476aa__COG0715;WP_000096309.1__ABC trans…
Acinetobacter_baumannii	NZ_CP190383	WP_001186395.1__chromate efflux transporter__449aa__COG2059;WP_000080817.1__GntR family transcriptional regulator__247aa__COG2188;WP_000448792.1__fumarate reductase/succinate dehydrogenase flavoprotein subunit__577aa__COG1053;WP_000864074.1__4Fe-4S dicluster domain-containing protein__81aa__COG1146;WP_001249637.1__ABC transporter substrate-binding protein__476aa__COG0715;WP_000096311.1__ABC trans…
Acinetobacter_baumannii	NZ_CP038262	WP_017725119.1__chromate efflux transporter__449aa__COG2059;WP_017725120.1__GntR family transcriptional regulator__247aa__COG2188;WP_017725121.1__fumarate reductase/succinate dehydrogenase flavoprotein subunit__577aa__COG1053;WP_000864074.1__4Fe-4S dicluster domain-containing protein__81aa__COG1146;WP_017725122.1__ABC transporter substrate-binding protein__476aa__COG0715;WP_017725123.1__ABC trans…
Acinetobacter_baumannii	NZ_CP185766	WP_001186382.1__chromate efflux transporter__449aa__COG2059;WP_000080819.1__GntR family transcriptional regulator__247aa__COG2188;WP_000428990.1__fumarate reductase/succinate dehydrogenase flavoprotein subunit__577aa__COG1053;WP_000864076.1__4Fe-4S dicluster domain-containing protein__81aa__COG1146;WP_001249623.1__ABC transporter substrate-binding protein__476aa__COG0715;WP_045901636.1__ABC trans…
Acinetobacter_baumannii	NZ_CP176840	WP_004841227.1__chromate efflux transporter__449aa__COG2059;WP_000080816.1__GntR family transcriptional regulator__247aa__COG2188;WP_409393922.1__fumarate reductase/succinate dehydrogenase flavoprotein subunit__577aa__COG1053;WP_000864074.1__4Fe-4S dicluster domain-containing protein__81aa__COG1146;WP_409393921.1__ABC transporter substrate-binding protein__476aa__COG0715;WP_000097139.1__ABC trans…
Acinetobacter_baumannii	NZ_CP195994	WP_017725119.1__chromate efflux transporter__449aa__COG2059;WP_017725120.1__GntR family transcriptional regulator__247aa__COG2188;WP_017725121.1__fumarate reductase/succinate dehydrogenase flavoprotein subunit__577aa__COG1053;WP_000864074.1__4Fe-4S dicluster domain-containing protein__81aa__COG1146;WP_017725122.1__ABC transporter substrate-binding protein__476aa__COG0715;WP_017725123.1__ABC trans…
Acinetobacter_baumannii	NZ_CP053218	WP_001186386.1__chromate efflux transporter__449aa__COG2059;WP_000080816.1__GntR family transcriptional regulator__247aa__COG2188;WP_000448794.1__fumarate reductase/succinate dehydrogenase flavoprotein subunit__577aa__COG1053;WP_000864073.1__4Fe-4S dicluster domain-containing protein__81aa__COG1146;WP_001249630.1__ABC transporter substrate-binding protein__476aa__COG0715;WP_000097134.1__ABC trans…
Acinetobacter_baumannii	NZ_CP103338	WP_001186391.1__chromate efflux transporter__449aa__COG2059;WP_000080812.1__GntR family transcriptional regulator__247aa__COG2188;WP_038343329.1__fumarate reductase/succinate dehydrogenase flavoprotein subunit__577aa__COG1053;WP_000864074.1__4Fe-4S dicluster domain-containing protein__81aa__COG1146;WP_001230713.1__ABC transporter substrate-binding protein__476aa__COG0715;WP_000097136.1__ABC trans…
Acinetobacter_baumannii	NZ_CP018332	WP_001186397.1__chromate efflux transporter__449aa__COG2059;WP_000080816.1__GntR family transcriptional regulator__247aa__COG2188;WP_017816470.1__fumarate reductase/succinate dehydrogenase flavoprotein subunit__577aa__COG1053;WP_000864074.1__4Fe-4S dicluster domain-containing protein__81aa__COG1146;WP_032014178.1__ABC transporter substrate-binding protein__476aa__COG0715;WP_032014180.1__ABC trans…
Acinetobacter_baumannii	NZ_CP043458	WP_001186400.1__chromate efflux transporter__449aa__COG2059;WP_000080819.1__GntR family transcriptional regulator__247aa__COG2188;WP_000448793.1__fumarate reductase/succinate dehydrogenase flavoprotein subunit__577aa__COG1053;WP_000864074.1__4Fe-4S dicluster domain-containing protein__81aa__COG1146;WP_001249627.1__ABC transporter substrate-binding protein__476aa__COG0715;WP_000097135.1__ABC trans…
Acinetobacter_baumannii	NZ_CP138324	WP_318787743.1__chromate efflux transporter__449aa__COG2059;WP_000080816.1__GntR family transcriptional regulator__247aa__COG2188;WP_002047284.1__fumarate reductase/succinate dehydrogenase flavoprotein subunit__577aa__COG1053;WP_000864074.1__4Fe-4S dicluster domain-containing protein__81aa__COG1146;WP_001249637.1__ABC transporter substrate-binding protein__476aa__COG0715;WP_000096308.1__ABC trans…
Acinetobacter_baumannii	NZ_CP191648	WP_001186391.1__chromate efflux transporter__449aa__COG2059;WP_000080812.1__GntR family transcriptional regulator__247aa__COG2188;WP_038343329.1__fumarate reductase/succinate dehydrogenase flavoprotein subunit__577aa__COG1053;WP_000864074.1__4Fe-4S dicluster domain-containing protein__81aa__COG1146;WP_001230713.1__ABC transporter substrate-binding protein__476aa__COG0715;WP_000097136.1__ABC trans…
Acinetobacter_baumannii	NZ_CP191669	WP_001186391.1__chromate efflux transporter__449aa__COG2059;WP_000080812.1__GntR family transcriptional regulator__247aa__COG2188;WP_038343329.1__fumarate reductase/succinate dehydrogenase flavoprotein subunit__577aa__COG1053;WP_000864074.1__4Fe-4S dicluster domain-containing protein__81aa__COG1146;WP_001230713.1__ABC transporter substrate-binding protein__476aa__COG0715;WP_000097136.1__ABC trans…
Acinetobacter_baumannii	NZ_CP134579	WP_001186397.1__chromate efflux transporter__449aa__COG2059;WP_000080816.1__GntR family transcriptional regulator__247aa__COG2188;WP_000428990.1__fumarate reductase/succinate dehydrogenase flavoprotein subunit__577aa__COG1053;WP_000864076.1__4Fe-4S dicluster domain-containing protein__81aa__COG1146;WP_071217620.1__ABC transporter substrate-binding protein__476aa__COG0715;WP_000096316.1__ABC trans…
Acinetobacter_baumannii	NZ_CP169842	WP_001186380.1__chromate efflux transporter__449aa__COG2059;WP_000080820.1__GntR family transcriptional regulator__247aa__COG2188;WP_000448785.1__fumarate reductase/succinate dehydrogenase flavoprotein subunit__577aa__COG1053;WP_000864074.1__4Fe-4S dicluster domain-containing protein__81aa__COG1146;WP_024437284.1__ABC transporter substrate-binding protein__476aa__COG0715;WP_000096309.1__ABC trans…
Acinetobacter_baumannii	NZ_CP091360	WP_001186401.1__chromate efflux transporter__449aa__COG2059;WP_000080821.1__GntR family transcriptional regulator__247aa__COG2188;WP_000448778.1__fumarate reductase/succinate dehydrogenase flavoprotein subunit__577aa__COG1053;WP_000864074.1__4Fe-4S dicluster domain-containing protein__81aa__COG1146;WP_001249636.1__ABC transporter substrate-binding protein__476aa__COG0715;WP_000096301.1__ABC trans…
Acinetobacter_baumannii	CP048102	XHU31752.1__chromate efflux transporter__449aa__COG2059;XHU31751.1__GntR family transcriptional regulator__247aa__COG2188;XHU31750.1__fumarate reductase/succinate dehydrogenase flavoprotein subunit__577aa__COG1053;XHU31749.1__ferredoxin family protein__81aa__COG1146;XHU31748.1__ABC transporter substrate-binding protein__476aa__COG0715;XHU31747.1__ABC transporter permease__284aa__COG0600;XHU31746.…
Acinetobacter_baumannii	CP196874	XYS21035.1__chromate efflux transporter__449aa__COG2059;XYS21034.1__GntR family transcriptional regulator__247aa__COG2188;XYS21033.1__fumarate reductase/succinate dehydrogenase flavoprotein subunit__577aa__COG1053;XYS21032.1__4Fe-4S dicluster domain-containing protein__81aa__COG1146;XYS21031.1__ABC transporter substrate-binding protein__476aa__COG0715;XYS21030.1__ABC transporter permease__284aa__…
Acinetobacter_baumannii	CP058625	QLG79099.1__chromate efflux transporter__449aa__COG2059;QLG79098.1__GntR family transcriptional regulator__247aa__COG2188;QLG79097.1__fumarate reductase/succinate dehydrogenase flavoprotein subunit__577aa__COG1053;QLG79096.1__ferredoxin family protein__81aa__COG1146;QLG79095.1__ABC transporter substrate-binding protein__476aa__COG0715;QLG79094.1__ABC transporter permease__284aa__COG0600;QLG79093.…
Acinetobacter_baumannii	CP099784	USX65994.1__chromate efflux transporter__449aa__COG2059;USX65995.1__GntR family transcriptional regulator__247aa__COG2188;USX65996.1__fumarate reductase/succinate dehydrogenase flavoprotein subunit__577aa__COG1053;USX65997.1__ferredoxin family protein__81aa__COG1146;USX65998.1__ABC transporter substrate-binding protein__476aa__COG0715;USX65999.1__ABC transporter permease__284aa__COG0600;USX66000.…
Acinetobacter_baumannii	CP099786	USX60545.1__GntR family transcriptional regulator__247aa__COG2188;USX60544.1__fumarate reductase/succinate dehydrogenase flavoprotein subunit__577aa__COG1053;USX60543.1__ferredoxin family protein__81aa__COG1146;USX60542.1__ABC transporter substrate-binding protein__476aa__COG0715;USX60541.1__ABC transporter permease__284aa__COG0600;USX60540.1__ABC transporter ATP-binding protein__279aa__COG1116;U…
Acinetobacter_baumannii	CP196864	XYS33425.1__chromate efflux transporter__449aa__COG2059;XYS33424.1__GntR family transcriptional regulator__247aa__COG2188;XYS33423.1__fumarate reductase/succinate dehydrogenase flavoprotein subunit__577aa__COG1053;XYS33422.1__4Fe-4S dicluster domain-containing protein__81aa__COG1146;XYS33421.1__ABC transporter substrate-binding protein__476aa__COG0715;XYS33420.1__ABC transporter permease__284aa__…
Acinetobacter_baumannii	CP184589	XQG13217.1__chromate efflux transporter__449aa__COG2059;XQG13218.1__GntR family transcriptional regulator__247aa__COG2188;XQG13219.1__fumarate reductase/succinate dehydrogenase flavoprotein subunit__577aa__COG1053;XQG13220.1__4Fe-4S dicluster domain-containing protein__81aa__COG1146;XQG13221.1__ABC transporter substrate-binding protein__476aa__COG0715;XQG13222.1__ABC transporter permease__284aa__…
Acinetobacter_baumannii	CP184595	XQG24389.1__chromate efflux transporter__449aa__COG2059;XQG24390.1__GntR family transcriptional regulator__247aa__COG2188;XQG24391.1__fumarate reductase/succinate dehydrogenase flavoprotein subunit__577aa__COG1053;XQG24392.1__4Fe-4S dicluster domain-containing protein__81aa__COG1146;XQG24393.1__ABC transporter substrate-binding protein__476aa__COG0715;XQG24394.1__ABC transporter permease__284aa__…
Acinetobacter_baumannii	CP196871	XYS15950.1__chromate efflux transporter__449aa__COG2059;XYS15951.1__GntR family transcriptional regulator__247aa__COG2188;XYS15952.1__fumarate reductase/succinate dehydrogenase flavoprotein subunit__577aa__COG1053;XYS15953.1__4Fe-4S dicluster domain-containing protein__81aa__COG1146;XYS15954.1__ABC transporter substrate-binding protein__476aa__COG0715;XYS15955.1__ABC transporter permease__284aa__…
Acinetobacter_baumannii	CP196883	XYS16838.1__chromate efflux transporter__449aa__COG2059;XYS16839.1__GntR family transcriptional regulator__247aa__COG2188;XYS16840.1__fumarate reductase/succinate dehydrogenase flavoprotein subunit__577aa__COG1053;XYS16841.1__4Fe-4S dicluster domain-containing protein__81aa__COG1146;XYS16842.1__ABC transporter substrate-binding protein__476aa__COG0715;XYS16843.1__ABC transporter permease__284aa__…
Acinetobacter_baumannii	CP195691	XXO88777.1__chromate efflux transporter__449aa__COG2059;XXO88778.1__GntR family transcriptional regulator__247aa__COG2188;XXO88779.1__fumarate reductase/succinate dehydrogenase flavoprotein subunit__577aa__COG1053;XXO88780.1__4Fe-4S dicluster domain-containing protein__81aa__COG1146;XXO88781.1__ABC transporter substrate-binding protein__476aa__COG0715;XXO88782.1__ABC transporter permease__284aa__…
[truncated: 27 more rows]
