# Supplementary material for: A novel GntR-ABC efflux system mediates oxidative stress response, drug resistance, motility and virulence in Acinetobacter baumannii ATCC 17978
Source: Front Microbiol. 2026 Apr 9;17:1748186. doi: 10.3389/fmicb.2026.1748186 (PMC13104710; doi:10.3389/fmicb.2026.1748186)
Supplement: Supplementary file 3 [file Table_3.xlsx]

## Sheet: Summary
Summary of in silico genomic analysis of AUO97_RS16340 (GntR Transcriptional Regulator) and AUO97_RS16355, AUO97_RS16360 and AUO97_RS16365 (ABC Efflux Pump) genes in representative Acinetobacter species (n = number of analyzed genomes) (n = 1,479) compiled from NCBI database.
	Prevalence (%)
n = 1,479 genomes	AUO97_RS16340 (A1S_1717)	AUO97_RS16355 (A1S_1720)	AUO97_RS16360 (A1S_1721)	AUO97_RS16365 (A1S_1722)
Acinetobacter spp.	73.16	69.71	70.52	72.14
	Prevalence (%)
n = 1,020 genomes	AUO97_RS16340 (A1S_1717)	AUO97_RS16355 (A1S_1720)	AUO97_RS16360 (A1S_1721)	AUO97_RS16365 (A1S_1722)
Acinetobacter baumannii	98.63	94.71	95.98	96.08

## Sheet: summary_Acinetobacter
Species	lcl|NZ_CP018664.1_prot_WP_000080816.1_3158	lcl|NZ_CP018664.1_prot_WP_001249623.1_3161	lcl|NZ_CP018664.1_prot_WP_000096316.1_3162	lcl|NZ_CP018664.1_prot_WP_000028994.1_3163
Acinetobacter	73.16	69.71	70.52	72.14
Species	lcl|NZ_CP018664.1_prot_WP_000080816.1_3158	lcl|NZ_CP018664.1_prot_WP_001249623.1_3161	lcl|NZ_CP018664.1_prot_WP_000096316.1_3162	lcl|NZ_CP018664.1_prot_WP_000028994.1_3163
Acinetobacter_baumannii	98.63	94.71	95.98	96.08
Acinetobacter_pittii	10.39	10.39	10.39	16.88
Acinetobacter_seifertii	0	0	0	0
Acinetobacter_indicus	0	0	0	0
Acinetobacter_johnsonii	0	0	3.7	0
Acinetobacter_nosocomialis	96.15	88.46	88.46	84.62
Acinetobacter_haemolyticus	0	0	0	0
Acinetobacter_junii	0	0	0	7.14
Acinetobacter_lwoffii	0	0	0	0
Acinetobacter_soli	0	0	0	92.31
Acinetobacter_thermotolerans	0	0	0	0
Acinetobacter_towneri	10	10	10	10
Acinetobacter_calcoaceticus	66.67	66.67	66.67	66.67
Acinetobacter_radioresistens	0	0	0	0
Acinetobacter_schindleri	22.22	22.22	0	22.22
Acinetobacter_bereziniae	0	0	0	0
Acinetobacter_ursingii	87.5	0	0	0
Acinetobacter_variabilis	0	0	0	0
Acinetobacter_lactucae	100	100	100	100
Acinetobacter_pseudolwoffii	0	0	0	0
Acinetobacter_baylyi	0	0	0	0
Acinetobacter_oleivorans	100	100	100	100
Acinetobacter_venetianus	0	0	0	0
Acinetobacter_chenhuanii	0	0	0	0
Acinetobacter_chinensis	0	0	0	0
Acinetobacter_guillouiae	0	0	0	0
Acinetobacter_piscicola	0	0	0	0
Acinetobacter_proteolyticus	100	100	50	50
Acinetobacter_vivianii	100	0	0	0
Acinetobacter_wuhouensis	0	0	0	0
Acinetobacter_bohemicus	0	0	0	100
Acinetobacter_bouvetii	0	0	0	0
Acinetobacter_colistiniresistens	100	100	100	100
Acinetobacter_corruptisaponis	100	100	100	100
Acinetobacter_courvalinii	100	100	100	100
Acinetobacter_cumulans	0	0	0	0
Acinetobacter_defluvii	0	0	0	0
Acinetobacter_dispersus	100	100	100	100
Acinetobacter_equi	0	0	0	0
Acinetobacter_gandensis	0	0	0	0
Acinetobacter_lanii	0	0	0	0
Acinetobacter_larvae	0	0	0	100
Acinetobacter_portensis	0	0	0	0
Acinetobacter_shaoyimingii	0	0	0	0
Acinetobacter_suaedae	0	0	0	0
Acinetobacter_tibetensis	0	0	0	0
Acinetobacter_wanghuae	0	0	0	0
Acinetobacter_yuyunsongii	0	0	0	0
Acinetobacter_zhairuonensis	0	0	0	0

## Sheet: summary_Gammaproteobacteria_ref
Species	lcl|NZ_CP018664.1_prot_WP_000080816.1_3158	lcl|NZ_CP018664.1_prot_WP_001249623.1_3161	lcl|NZ_CP018664.1_prot_WP_000096316.1_3162	lcl|NZ_CP018664.1_prot_WP_000028994.1_3163
Pseudomonadaceae	33.33	30.11	31.72	48.92
Enterobacteriaceae	63.38	0	12.68	18.31
Vibrionaceae	25	0	0	11.46
Lysobacteraceae	1.28	0	0	23.08
Shewanellaceae	2.04	0	0	2.04
Pasteurellaceae	4.88	0	4.88	4.88
Morganellaceae	25	0	0	0
Yersiniaceae	37.5	0	7.5	15
Halomonadaceae	15.79	2.63	7.89	15.79
Pectobacteriaceae	13.89	0	2.78	50
Erwiniaceae	20	0	2.86	5.71
Alteromonadaceae	6.9	3.45	3.45	34.48
Rhodanobacteraceae	8	0	0	4
Oceanospirillaceae	0	0	4	36
Aeromonadaceae	33.33	0	0	12.5
Moraxellaceae (wo Acinetobacter)	4.17	4.17	4.17	16.67
Methylococcaceae	22.73	9.09	13.64	22.73
Pseudoalteromonadaceae	0	0	0	0
Chromatiaceae	5.26	0	5.26	0
Colwelliaceae	5.56	0	0	5.56
Piscirickettsiaceae	0	0	27.78	22.22
Legionellaceae	0	0	0	0
Francisellaceae	0	0	0	5.88
Coxiellaceae	0	0	0	0
Marinobacteraceae	15.38	7.69	61.54	69.23
Ectothiorhodospiraceae	8.33	8.33	8.33	25
Cellvibrionaceae	10	10	20	30
Microbulbiferaceae	0	0	0	0
Orbaceae	50	0	0	0
Hafniaceae	33.33	0	0	0
Candidatus Pseudothioglobaceae	16.67	0	0	16.67
Thiotrichaceae	16.67	0	0	33.33
Halieaceae	20	0	0	40
Sedimenticolaceae	20	20	40	20
Budviciaceae	20	0	0	0
Alcanivoracaceae	40	40	40	80
Idiomarinaceae	0	0	0	0
Spongiibacteraceae	25	0	0	25
Bruguierivoracaceae	0	0	0	0
Kangiellaceae	0	0	0	0
Acidiferrobacteraceae	33.33	33.33	33.33	66.67
Gallaecimonadaceae	0	0	0	0
Hahellaceae	0	0	0	66.67
Saccharospirillaceae	33.33	0	0	66.67
Ferrimonadaceae	0	0	0	0
Moritellaceae	0	0	0	0
Cardiobacteriaceae	0	0	0	0
Ignatzschineriaceae	0	0	0	0
Granulosicoccaceae	50	0	0	50
Halothiobacillaceae	0	0	50	0
Methylothermaceae	0	0	0	100
Succinivibrionaceae	0	0	0	0
Aegicerorhabdaceae	0	0	0	0
Psychromonadaceae	0	0	0	0
Candidatus Comchoanobacteraceae	0	0	0	0
Candidatus Johnevansiaceae	0	0	0	0
Thioalkalibacteraceae	0	0	100	0
Wenzhouxiangellaceae	0	0	0	0
Candidatus Azoamicaceae	0	0	0	0
Celerinatantimonadaceae	0	0	0	100
Immundisolibacteraceae	0	0	0	0
Marinicellaceae	0	0	0	0
Nevskiaceae	0	0	0	0
Balneatrichaceae	0	0	0	100
Endozoicomonadaceae	0	0	0	0
Litorivicinaceae	0	0	0	0
Oleiphilaceae	100	100	100	100
Pleioneaceae	0	0	0	0
Zooshikellaceae	0	0	0	0
Ketobacteraceae	0	0	0	100
Pseudohongiellaceae	0	0	0	0
Steroidobacteraceae	0	0	0	0
Thiohalomonadaceae	0	0	0	0
Woeseiaceae	0	0	0	0

## Sheet: raw
Organism	Lineage	Assembly	Query	Hit	Locus_Tag	Location	Strand	E-value	Query_coverage
Abyssogena phaseoliformis symbiont OG214	cellular organisms; Bacteria; Pseudomonadati; Pseudomonadota; Gammaproteobacteria; unclassified Gammaproteobacteria; Abyssogena phaseoliformis symbiont	GCF_016592595.1_ASM1659259v1	lcl|NZ_CP018664.1_prot_WP_000080816.1_3158
Abyssogena phaseoliformis symbiont OG214	cellular organisms; Bacteria; Pseudomonadati; Pseudomonadota; Gammaproteobacteria; unclassified Gammaproteobacteria; Abyssogena phaseoliformis symbiont	GCF_016592595.1_ASM1659259v1	lcl|NZ_CP018664.1_prot_WP_001249623.1_3161
Abyssogena phaseoliformis symbiont OG214	cellular organisms; Bacteria; Pseudomonadati; Pseudomonadota; Gammaproteobacteria; unclassified Gammaproteobacteria; Abyssogena phaseoliformis symbiont	GCF_016592595.1_ASM1659259v1	lcl|NZ_CP018664.1_prot_WP_000096316.1_3162
Abyssogena phaseoliformis symbiont OG214	cellular organisms; Bacteria; Pseudomonadati; Pseudomonadota; Gammaproteobacteria; unclassified Gammaproteobacteria; Abyssogena phaseoliformis symbiont	GCF_016592595.1_ASM1659259v1	lcl|NZ_CP018664.1_prot_WP_000028994.1_3163
Acidiferrobacter thiooxydans	cellular organisms; Bacteria; Pseudomonadati; Pseudomonadota; Gammaproteobacteria; Acidiferrobacterales; Acidiferrobacteraceae	GCF_001705075.2_ASM170507v2	lcl|NZ_CP018664.1_prot_WP_000080816.1_3158	lcl|NZ_CP080624.1_prot_WP_083995684.1_3038	A9R16_RS15240	complement(3271879..3272637)	-	1.01e-73	100
Acidiferrobacter thiooxydans	cellular organisms; Bacteria; Pseudomonadati; Pseudomonadota; Gammaproteobacteria; Acidiferrobacterales; Acidiferrobacteraceae	GCF_001705075.2_ASM170507v2	lcl|NZ_CP018664.1_prot_WP_001249623.1_3161	lcl|NZ_CP080624.1_prot_WP_065969312.1_3031	A9R16_RS15205	complement(3262802..3264145)	-	5.91e-79	92
Acidiferrobacter thiooxydans	cellular organisms; Bacteria; Pseudomonadati; Pseudomonadota; Gammaproteobacteria; Acidiferrobacterales; Acidiferrobacteraceae	GCF_001705075.2_ASM170507v2	lcl|NZ_CP018664.1_prot_WP_000096316.1_3162	lcl|NZ_CP080624.1_prot_WP_211307002.1_3030	A9R16_RS15200	complement(3261829..3262719)	-	1.07e-68	83
Acidiferrobacter thiooxydans	cellular organisms; Bacteria; Pseudomonadati; Pseudomonadota; Gammaproteobacteria; Acidiferrobacterales; Acidiferrobacteraceae	GCF_001705075.2_ASM170507v2	lcl|NZ_CP018664.1_prot_WP_000028994.1_3163	lcl|NZ_CP080624.1_prot_WP_083995686.1_3029	A9R16_RS15195	complement(3261037..3261801)	-	1.13e-75	89
Acidihalobacter yilgarnensis	cellular organisms; Bacteria; Pseudomonadati; Pseudomonadota; Gammaproteobacteria; Chromatiales; Ectothiorhodospiraceae	GCF_001753245.1_ASM175324v1	lcl|NZ_CP018664.1_prot_WP_000080816.1_3158	lcl|NZ_CP017415.1_prot_WP_070079716.1_3392	BI364_RS16815	complement(3500931..3501695)	-	1.62e-75	95
Acidihalobacter yilgarnensis	cellular organisms; Bacteria; Pseudomonadati; Pseudomonadota; Gammaproteobacteria; Chromatiales; Ectothiorhodospiraceae	GCF_001753245.1_ASM175324v1	lcl|NZ_CP018664.1_prot_WP_001249623.1_3161	lcl|NZ_CP017415.1_prot_WP_197495767.1_3386	BI364_RS16785	complement(3492271..3493647)	-	1.24e-88	92
Acidihalobacter yilgarnensis	cellular organisms; Bacteria; Pseudomonadati; Pseudomonadota; Gammaproteobacteria; Chromatiales; Ectothiorhodospiraceae	GCF_001753245.1_ASM175324v1	lcl|NZ_CP018664.1_prot_WP_000096316.1_3162	lcl|NZ_CP017415.1_prot_WP_083251574.1_3385	BI364_RS16780	complement(3491320..3492165)	-	1.43e-72	98
Acidihalobacter yilgarnensis	cellular organisms; Bacteria; Pseudomonadati; Pseudomonadota; Gammaproteobacteria; Chromatiales; Ectothiorhodospiraceae	GCF_001753245.1_ASM175324v1	lcl|NZ_CP018664.1_prot_WP_000028994.1_3163	lcl|NZ_CP017415.1_prot_WP_233279545.1_3384	BI364_RS16775	complement(3490361..3491317)	-	1.27e-93	92
Acinetobacter baumannii	cellular organisms; Bacteria; Pseudomonadati; Pseudomonadota; Gammaproteobacteria; Moraxellales; Moraxellaceae	GCF_009035845.1_ASM903584v1	lcl|NZ_CP018664.1_prot_WP_000080816.1_3158	lcl|NZ_CP045110.1_prot_WP_000080816.1_1969	FQU82_RS10170	2075327..2076070	+	0	100
Acinetobacter baumannii	cellular organisms; Bacteria; Pseudomonadati; Pseudomonadota; Gammaproteobacteria; Moraxellales; Moraxellaceae	GCF_009035845.1_ASM903584v1	lcl|NZ_CP018664.1_prot_WP_001249623.1_3161	lcl|NZ_CP045110.1_prot_WP_001249641.1_1972	FQU82_RS10185	2078118..2079548	+	0	100
Acinetobacter baumannii	cellular organisms; Bacteria; Pseudomonadati; Pseudomonadota; Gammaproteobacteria; Moraxellales; Moraxellaceae	GCF_009035845.1_ASM903584v1	lcl|NZ_CP018664.1_prot_WP_000096316.1_3162	lcl|NZ_CP045110.1_prot_WP_000096307.1_1973	FQU82_RS10190	2079583..2080437	+	0	100
Acinetobacter baumannii	cellular organisms; Bacteria; Pseudomonadati; Pseudomonadota; Gammaproteobacteria; Moraxellales; Moraxellaceae	GCF_009035845.1_ASM903584v1	lcl|NZ_CP018664.1_prot_WP_000028994.1_3163	lcl|NZ_CP045110.1_prot_WP_000029003.1_1974	FQU82_RS10195	2080439..2081278	+	0	100
Acinetobacter baumannii	cellular organisms; Bacteria; Pseudomonadati; Pseudomonadota; Gammaproteobacteria; Moraxellales; Moraxellaceae	GCF_020911985.1_ASM2091198v1	lcl|NZ_CP018664.1_prot_WP_000080816.1_3158	lcl|NZ_CP074585.1_prot_WP_000080816.1_2053	KIH05_RS10530	2171066..2171809	+	0	100
Acinetobacter baumannii	cellular organisms; Bacteria; Pseudomonadati; Pseudomonadota; Gammaproteobacteria; Moraxellales; Moraxellaceae	GCF_020911985.1_ASM2091198v1	lcl|NZ_CP018664.1_prot_WP_001249623.1_3161	lcl|NZ_CP074585.1_prot_WP_001249641.1_2056	KIH05_RS10545	2173857..2175287	+	0	100
Acinetobacter baumannii	cellular organisms; Bacteria; Pseudomonadati; Pseudomonadota; Gammaproteobacteria; Moraxellales; Moraxellaceae	GCF_020911985.1_ASM2091198v1	lcl|NZ_CP018664.1_prot_WP_000096316.1_3162	lcl|NZ_CP074585.1_prot_WP_000096307.1_2057	KIH05_RS10550	2175322..2176176	+	0	100
Acinetobacter baumannii	cellular organisms; Bacteria; Pseudomonadati; Pseudomonadota; Gammaproteobacteria; Moraxellales; Moraxellaceae	GCF_020911985.1_ASM2091198v1	lcl|NZ_CP018664.1_prot_WP_000028994.1_3163	lcl|NZ_CP074585.1_prot_WP_000029003.1_2058	KIH05_RS10555	2176178..2177017	+	0	100
Acinetobacter baumannii	cellular organisms; Bacteria; Pseudomonadati; Pseudomonadota; Gammaproteobacteria; Moraxellales; Moraxellaceae	GCF_022870045.1_ASM2287004v1	lcl|NZ_CP018664.1_prot_WP_000080816.1_3158	lcl|NZ_CP064375.1_prot_WP_000080816.1_2949	IUJ44_RS15190	3189957..3190700	+	0	100
Acinetobacter baumannii	cellular organisms; Bacteria; Pseudomonadati; Pseudomonadota; Gammaproteobacteria; Moraxellales; Moraxellaceae	GCF_022870045.1_ASM2287004v1	lcl|NZ_CP018664.1_prot_WP_001249623.1_3161	lcl|NZ_CP064375.1_prot_WP_001249641.1_2952	IUJ44_RS15205	3192748..3194178	+	0	100
Acinetobacter baumannii	cellular organisms; Bacteria; Pseudomonadati; Pseudomonadota; Gammaproteobacteria; Moraxellales; Moraxellaceae	GCF_022870045.1_ASM2287004v1	lcl|NZ_CP018664.1_prot_WP_000096316.1_3162	lcl|NZ_CP064375.1_prot_WP_000096307.1_2953	IUJ44_RS15210	3194213..3195067	+	0	100
Acinetobacter baumannii	cellular organisms; Bacteria; Pseudomonadati; Pseudomonadota; Gammaproteobacteria; Moraxellales; Moraxellaceae	GCF_022870045.1_ASM2287004v1	lcl|NZ_CP018664.1_prot_WP_000028994.1_3163	lcl|NZ_CP064375.1_prot_WP_000029003.1_2954	IUJ44_RS15215	3195069..3195908	+	0	100
Acinetobacter baumannii	cellular organisms; Bacteria; Pseudomonadati; Pseudomonadota; Gammaproteobacteria; Moraxellales; Moraxellaceae	GCF_014672755.1_ASM1467275v1	lcl|NZ_CP018664.1_prot_WP_000080816.1_3158	lcl|NZ_CP059040.1_prot_WP_000080816.1_1754	H0N29_RS09025	complement(1923537..1924280)	-	0	100
Acinetobacter baumannii	cellular organisms; Bacteria; Pseudomonadati; Pseudomonadota; Gammaproteobacteria; Moraxellales; Moraxellaceae	GCF_014672755.1_ASM1467275v1	lcl|NZ_CP018664.1_prot_WP_001249623.1_3161	lcl|NZ_CP059040.1_prot_WP_001249641.1_1751	H0N29_RS09010	complement(1920059..1921489)	-	0	100
Acinetobacter baumannii	cellular organisms; Bacteria; Pseudomonadati; Pseudomonadota; Gammaproteobacteria; Moraxellales; Moraxellaceae	GCF_014672755.1_ASM1467275v1	lcl|NZ_CP018664.1_prot_WP_000096316.1_3162	lcl|NZ_CP059040.1_prot_WP_000096307.1_1750	H0N29_RS09005	complement(1919170..1920024)	-	0	100
Acinetobacter baumannii	cellular organisms; Bacteria; Pseudomonadati; Pseudomonadota; Gammaproteobacteria; Moraxellales; Moraxellaceae	GCF_014672755.1_ASM1467275v1	lcl|NZ_CP018664.1_prot_WP_000028994.1_3163	lcl|NZ_CP059040.1_prot_WP_000029003.1_1749	H0N29_RS09000	complement(1918329..1919168)	-	0	100
Acinetobacter baumannii	cellular organisms; Bacteria; Pseudomonadati; Pseudomonadota; Gammaproteobacteria; Moraxellales; Moraxellaceae	GCF_009759685.1_ASM975968v1	lcl|NZ_CP018664.1_prot_WP_000080816.1_3158	lcl|NZ_CP046654.1_prot_WP_000080816.1_3147	GO593_RS16180	3377636..3378379	+	0	100
Acinetobacter baumannii	cellular organisms; Bacteria; Pseudomonadati; Pseudomonadota; Gammaproteobacteria; Moraxellales; Moraxellaceae	GCF_009759685.1_ASM975968v1	lcl|NZ_CP018664.1_prot_WP_001249623.1_3161	lcl|NZ_CP046654.1_prot_WP_001249641.1_3150	GO593_RS16195	3380427..3381857	+	0	100
Acinetobacter baumannii	cellular organisms; Bacteria; Pseudomonadati; Pseudomonadota; Gammaproteobacteria; Moraxellales; Moraxellaceae	GCF_009759685.1_ASM975968v1	lcl|NZ_CP018664.1_prot_WP_000096316.1_3162	lcl|NZ_CP046654.1_prot_WP_000096307.1_3151	GO593_RS16200	3381892..3382746	+	0	100
Acinetobacter baumannii	cellular organisms; Bacteria; Pseudomonadati; Pseudomonadota; Gammaproteobacteria; Moraxellales; Moraxellaceae	GCF_009759685.1_ASM975968v1	lcl|NZ_CP018664.1_prot_WP_000028994.1_3163	lcl|NZ_CP046654.1_prot_WP_000029003.1_3152	GO593_RS16205	3382748..3383587	+	0	100
Acinetobacter baumannii	cellular organisms; Bacteria; Pseudomonadati; Pseudomonadota; Gammaproteobacteria; Moraxellales; Moraxellaceae	GCF_025995075.1_ASM2599507v1	lcl|NZ_CP018664.1_prot_WP_000080816.1_3158	lcl|NZ_AP025740.1_prot_WP_000080816.1_1685	OO714_RS08690	complement(1876254..1876997)	-	0	100
Acinetobacter baumannii	cellular organisms; Bacteria; Pseudomonadati; Pseudomonadota; Gammaproteobacteria; Moraxellales; Moraxellaceae	GCF_025995075.1_ASM2599507v1	lcl|NZ_CP018664.1_prot_WP_001249623.1_3161	lcl|NZ_AP025740.1_prot_WP_001249641.1_1682	OO714_RS08675	complement(1872776..1874206)	-	0	100
Acinetobacter baumannii	cellular organisms; Bacteria; Pseudomonadati; Pseudomonadota; Gammaproteobacteria; Moraxellales; Moraxellaceae	GCF_025995075.1_ASM2599507v1	lcl|NZ_CP018664.1_prot_WP_000096316.1_3162	lcl|NZ_AP025740.1_prot_WP_000096307.1_1681	OO714_RS08670	complement(1871887..1872741)	-	0	100
Acinetobacter baumannii	cellular organisms; Bacteria; Pseudomonadati; Pseudomonadota; Gammaproteobacteria; Moraxellales; Moraxellaceae	GCF_025995075.1_ASM2599507v1	lcl|NZ_CP018664.1_prot_WP_000028994.1_3163	lcl|NZ_AP025740.1_prot_WP_000029003.1_1680	OO714_RS08665	complement(1871046..1871885)	-	0	100
Acinetobacter baumannii	cellular organisms; Bacteria; Pseudomonadati; Pseudomonadota; Gammaproteobacteria; Moraxellales; Moraxellaceae	GCF_014874575.1_ASM1487457v1	lcl|NZ_CP018664.1_prot_WP_000080816.1_3158	lcl|NZ_CP059300.1_prot_WP_000080816.1_1077	H0529_RS05440	complement(1159446..1160189)	-	0	100
Acinetobacter baumannii	cellular organisms; Bacteria; Pseudomonadati; Pseudomonadota; Gammaproteobacteria; Moraxellales; Moraxellaceae	GCF_014874575.1_ASM1487457v1	lcl|NZ_CP018664.1_prot_WP_001249623.1_3161	lcl|NZ_CP059300.1_prot_WP_031965342.1_1074	H0529_RS05425	complement(1155968..1157398)	-	0	100
Acinetobacter baumannii	cellular organisms; Bacteria; Pseudomonadati; Pseudomonadota; Gammaproteobacteria; Moraxellales; Moraxellaceae	GCF_014874575.1_ASM1487457v1	lcl|NZ_CP018664.1_prot_WP_000096316.1_3162	lcl|NZ_CP059300.1_prot_WP_000097136.1_1073	H0529_RS05420	complement(1155079..1155933)	-	0	100
Acinetobacter baumannii	cellular organisms; Bacteria; Pseudomonadati; Pseudomonadota; Gammaproteobacteria; Moraxellales; Moraxellaceae	GCF_014874575.1_ASM1487457v1	lcl|NZ_CP018664.1_prot_WP_000028994.1_3163	lcl|NZ_CP059300.1_prot_WP_000117516.1_1072	H0529_RS05415	complement(1154238..1155077)	-	0	100
Acinetobacter baumannii	cellular organisms; Bacteria; Pseudomonadati; Pseudomonadota; Gammaproteobacteria; Moraxellales; Moraxellaceae	GCF_000746645.1_ASM74664v1	lcl|NZ_CP018664.1_prot_WP_000080816.1_3158	lcl|NZ_CP009257.1_prot_WP_000080820.1_3712	IX87_RS19115	3833411..3834154	+	0	100
Acinetobacter baumannii	cellular organisms; Bacteria; Pseudomonadati; Pseudomonadota; Gammaproteobacteria; Moraxellales; Moraxellaceae	GCF_000746645.1_ASM74664v1	lcl|NZ_CP018664.1_prot_WP_001249623.1_3161	lcl|NZ_CP009257.1_prot_WP_024437284.1_3715	IX87_RS19130	3836202..3837632	+	0	100
Acinetobacter baumannii	cellular organisms; Bacteria; Pseudomonadati; Pseudomonadota; Gammaproteobacteria; Moraxellales; Moraxellaceae	GCF_000746645.1_ASM74664v1	lcl|NZ_CP018664.1_prot_WP_000096316.1_3162	lcl|NZ_CP009257.1_prot_WP_000096309.1_3716	IX87_RS19135	3837667..3838521	+	0	100
Acinetobacter baumannii	cellular organisms; Bacteria; Pseudomonadati; Pseudomonadota; Gammaproteobacteria; Moraxellales; Moraxellaceae	GCF_000746645.1_ASM74664v1	lcl|NZ_CP018664.1_prot_WP_000028994.1_3163	lcl|NZ_CP009257.1_prot_WP_000028992.1_3717	IX87_RS19140	3838523..3839362	+	0	100
Acinetobacter baumannii	cellular organisms; Bacteria; Pseudomonadati; Pseudomonadota; Gammaproteobacteria; Moraxellales; Moraxellaceae	GCF_021484905.1_ASM2148490v1	lcl|NZ_CP018664.1_prot_WP_000080816.1_3158	lcl|NZ_CP090607.1_prot_WP_000080819.1_2214	LQQ45_RS11400	2203759..2204502	+	0	100
Acinetobacter baumannii	cellular organisms; Bacteria; Pseudomonadati; Pseudomonadota; Gammaproteobacteria; Moraxellales; Moraxellaceae	GCF_021484905.1_ASM2148490v1	lcl|NZ_CP018664.1_prot_WP_001249623.1_3161	lcl|NZ_CP090607.1_prot_WP_001249621.1_2217	LQQ45_RS11415	2206550..2207980	+	0	100
Acinetobacter baumannii	cellular organisms; Bacteria; Pseudomonadati; Pseudomonadota; Gammaproteobacteria; Moraxellales; Moraxellaceae	GCF_021484905.1_ASM2148490v1	lcl|NZ_CP018664.1_prot_WP_000096316.1_3162	lcl|NZ_CP090607.1_prot_WP_000097138.1_2218	LQQ45_RS11420	2208015..2208869	+	0	100
Acinetobacter baumannii	cellular organisms; Bacteria; Pseudomonadati; Pseudomonadota; Gammaproteobacteria; Moraxellales; Moraxellaceae	GCF_021484905.1_ASM2148490v1	lcl|NZ_CP018664.1_prot_WP_000028994.1_3163	lcl|NZ_CP090607.1_prot_WP_000029000.1_2219	LQQ45_RS11425	2208871..2209710	+	0	100
Acinetobacter baumannii	cellular organisms; Bacteria; Pseudomonadati; Pseudomonadota; Gammaproteobacteria; Moraxellales; Moraxellaceae	GCF_052052835.1_ASM5205283v1	lcl|NZ_CP018664.1_prot_WP_000080816.1_3158	lcl|NZ_CP175835.1_prot_WP_045544165.1_2101	ACKPDP_RS10725	2168298..2169041	+	0	100
Acinetobacter baumannii	cellular organisms; Bacteria; Pseudomonadati; Pseudomonadota; Gammaproteobacteria; Moraxellales; Moraxellaceae	GCF_052052835.1_ASM5205283v1	lcl|NZ_CP018664.1_prot_WP_001249623.1_3161	lcl|NZ_CP175835.1_prot_WP_045544164.1_2104	ACKPDP_RS10740	2171089..2172519	+	0	100
Acinetobacter baumannii	cellular organisms; Bacteria; Pseudomonadati; Pseudomonadota; Gammaproteobacteria; Moraxellales; Moraxellaceae	GCF_052052835.1_ASM5205283v1	lcl|NZ_CP018664.1_prot_WP_000096316.1_3162	lcl|NZ_CP175835.1_prot_WP_045544163.1_2105	ACKPDP_RS10745	2172554..2173408	+	0	100
Acinetobacter baumannii	cellular organisms; Bacteria; Pseudomonadati; Pseudomonadota; Gammaproteobacteria; Moraxellales; Moraxellaceae	GCF_052052835.1_ASM5205283v1	lcl|NZ_CP018664.1_prot_WP_000028994.1_3163	lcl|NZ_CP175835.1_prot_WP_045544162.1_2106	ACKPDP_RS10750	2173410..2174249	+	0	100
Acinetobacter baumannii	cellular organisms; Bacteria; Pseudomonadati; Pseudomonadota; Gammaproteobacteria; Moraxellales; Moraxellaceae	GCF_052054815.1_ASM5205481v1	lcl|NZ_CP018664.1_prot_WP_000080816.1_3158	lcl|NZ_CP175863.1_prot_WP_045544165.1_2022	ACKPDX_RS10330	2117130..2117873	+	0	100
Acinetobacter baumannii	cellular organisms; Bacteria; Pseudomonadati; Pseudomonadota; Gammaproteobacteria; Moraxellales; Moraxellaceae	GCF_052054815.1_ASM5205481v1	lcl|NZ_CP018664.1_prot_WP_001249623.1_3161	lcl|NZ_CP175863.1_prot_WP_045544164.1_2025	ACKPDX_RS10345	2119921..2121351	+	0	100
Acinetobacter baumannii	cellular organisms; Bacteria; Pseudomonadati; Pseudomonadota; Gammaproteobacteria; Moraxellales; Moraxellaceae	GCF_052054815.1_ASM5205481v1	lcl|NZ_CP018664.1_prot_WP_000096316.1_3162	lcl|NZ_CP175863.1_prot_WP_045544163.1_2026	ACKPDX_RS10350	2121386..2122240	+	0	100
Acinetobacter baumannii	cellular organisms; Bacteria; Pseudomonadati; Pseudomonadota; Gammaproteobacteria; Moraxellales; Moraxellaceae	GCF_052054815.1_ASM5205481v1	lcl|NZ_CP018664.1_prot_WP_000028994.1_3163	lcl|NZ_CP175863.1_prot_WP_045544162.1_2027	ACKPDX_RS10355	2122242..2123081	+	0	100
Acinetobacter baumannii	cellular organisms; Bacteria; Pseudomonadati; Pseudomonadota; Gammaproteobacteria; Moraxellales; Moraxellaceae	GCF_001896005.1_ASM189600v1	lcl|NZ_CP018664.1_prot_WP_000080816.1_3158	lcl|NZ_CP018254.1_prot_WP_000080820.1_2119	BS064_RS10955	complement(2240282..2241025)	-	0	100
Acinetobacter baumannii	cellular organisms; Bacteria; Pseudomonadati; Pseudomonadota; Gammaproteobacteria; Moraxellales; Moraxellaceae	GCF_001896005.1_ASM189600v1	lcl|NZ_CP018664.1_prot_WP_001249623.1_3161	lcl|NZ_CP018254.1_prot_WP_024437284.1_2116	BS064_RS10940	complement(2236804..2238234)	-	0	100
Acinetobacter baumannii	cellular organisms; Bacteria; Pseudomonadati; Pseudomonadota; Gammaproteobacteria; Moraxellales; Moraxellaceae	GCF_001896005.1_ASM189600v1	lcl|NZ_CP018664.1_prot_WP_000096316.1_3162	lcl|NZ_CP018254.1_prot_WP_000096309.1_2115	BS064_RS10935	complement(2235915..2236769)	-	0	100
Acinetobacter baumannii	cellular organisms; Bacteria; Pseudomonadati; Pseudomonadota; Gammaproteobacteria; Moraxellales; Moraxellaceae	GCF_001896005.1_ASM189600v1	lcl|NZ_CP018664.1_prot_WP_000028994.1_3163	lcl|NZ_CP018254.1_prot_WP_000028992.1_2114	BS064_RS10930	complement(2235074..2235913)	-	0	100
Acinetobacter baumannii	cellular organisms; Bacteria; Pseudomonadati; Pseudomonadota; Gammaproteobacteria; Moraxellales; Moraxellaceae	GCF_023360975.1_ASM2336097v1	lcl|NZ_CP018664.1_prot_WP_000080816.1_3158	lcl|NZ_CP096681.1_prot_WP_000080817.1_1854	M1S56_RS09475	complement(1867517..1868260)	-	0	100
Acinetobacter baumannii	cellular organisms; Bacteria; Pseudomonadati; Pseudomonadota; Gammaproteobacteria; Moraxellales; Moraxellaceae	GCF_023360975.1_ASM2336097v1	lcl|NZ_CP018664.1_prot_WP_001249623.1_3161	lcl|NZ_CP096681.1_prot_WP_001249637.1_1851	M1S56_RS09460	complement(1864039..1865469)	-	0	100
Acinetobacter baumannii	cellular organisms; Bacteria; Pseudomonadati; Pseudomonadota; Gammaproteobacteria; Moraxellales; Moraxellaceae	GCF_023360975.1_ASM2336097v1	lcl|NZ_CP018664.1_prot_WP_000096316.1_3162	lcl|NZ_CP096681.1_prot_WP_000096311.1_1850	M1S56_RS09455	complement(1863150..1864004)	-	0	100
Acinetobacter baumannii	cellular organisms; Bacteria; Pseudomonadati; Pseudomonadota; Gammaproteobacteria; Moraxellales; Moraxellaceae	GCF_023360975.1_ASM2336097v1	lcl|NZ_CP018664.1_prot_WP_000028994.1_3163	lcl|NZ_CP096681.1_prot_WP_000117516.1_1849	M1S56_RS09450	complement(1862309..1863148)	-	0	100
Acinetobacter baumannii	cellular organisms; Bacteria; Pseudomonadati; Pseudomonadota; Gammaproteobacteria; Moraxellales; Moraxellaceae	GCF_003010675.1_ASM301067v1	lcl|NZ_CP018664.1_prot_WP_000080816.1_3158	lcl|NZ_CP027611.1_prot_WP_000080820.1_3357	AM480_RS17415	complement(3541212..3541955)	-	0	100
Acinetobacter baumannii	cellular organisms; Bacteria; Pseudomonadati; Pseudomonadota; Gammaproteobacteria; Moraxellales; Moraxellaceae	GCF_003010675.1_ASM301067v1	lcl|NZ_CP018664.1_prot_WP_001249623.1_3161	lcl|NZ_CP027611.1_prot_WP_024437284.1_3354	AM480_RS17400	complement(3537734..3539164)	-	0	100
Acinetobacter baumannii	cellular organisms; Bacteria; Pseudomonadati; Pseudomonadota; Gammaproteobacteria; Moraxellales; Moraxellaceae	GCF_003010675.1_ASM301067v1	lcl|NZ_CP018664.1_prot_WP_000096316.1_3162	lcl|NZ_CP027611.1_prot_WP_000096309.1_3353	AM480_RS17395	complement(3536845..3537699)	-	0	100
Acinetobacter baumannii	cellular organisms; Bacteria; Pseudomonadati; Pseudomonadota; Gammaproteobacteria; Moraxellales; Moraxellaceae	GCF_003010675.1_ASM301067v1	lcl|NZ_CP018664.1_prot_WP_000028994.1_3163	lcl|NZ_CP027611.1_prot_WP_000028992.1_3352	AM480_RS17390	complement(3536004..3536843)	-	0	100
Acinetobacter baumannii	cellular organisms; Bacteria; Pseudomonadati; Pseudomonadota; Gammaproteobacteria; Moraxellales; Moraxellaceae	GCF_012934905.1_ASM1293490v1	lcl|NZ_CP018664.1_prot_WP_000080816.1_3158	lcl|NZ_CP050385.1_prot_WP_000080813.1_1475	HBK86_RS07485	1528607..1529350	+	0	100
Acinetobacter baumannii	cellular organisms; Bacteria; Pseudomonadati; Pseudomonadota; Gammaproteobacteria; Moraxellales; Moraxellaceae	GCF_012934905.1_ASM1293490v1	lcl|NZ_CP018664.1_prot_WP_001249623.1_3161
Acinetobacter baumannii	cellular organisms; Bacteria; Pseudomonadati; Pseudomonadota; Gammaproteobacteria; Moraxellales; Moraxellaceae	GCF_012934905.1_ASM1293490v1	lcl|NZ_CP018664.1_prot_WP_000096316.1_3162	lcl|NZ_CP050385.1_prot_WP_000096310.1_1479	HBK86_RS07505	1532861..1533715	+	0	100
Acinetobacter baumannii	cellular organisms; Bacteria; Pseudomonadati; Pseudomonadota; Gammaproteobacteria; Moraxellales; Moraxellaceae	GCF_012934905.1_ASM1293490v1	lcl|NZ_CP018664.1_prot_WP_000028994.1_3163	lcl|NZ_CP050385.1_prot_WP_000028991.1_1480	HBK86_RS07510	1533717..1534556	+	0	100
Acinetobacter baumannii	cellular organisms; Bacteria; Pseudomonadati; Pseudomonadota; Gammaproteobacteria; Moraxellales; Moraxellaceae	GCF_024139035.1_ASM2413903v1	lcl|NZ_CP018664.1_prot_WP_000080816.1_3158	lcl|NZ_CP076812.1_prot_WP_000080820.1_1008	KQ253_RS05090	1031419..1032162	+	0	100
Acinetobacter baumannii	cellular organisms; Bacteria; Pseudomonadati; Pseudomonadota; Gammaproteobacteria; Moraxellales; Moraxellaceae	GCF_024139035.1_ASM2413903v1	lcl|NZ_CP018664.1_prot_WP_001249623.1_3161	lcl|NZ_CP076812.1_prot_WP_024437284.1_1011	KQ253_RS05105	1034210..1035640	+	0	100
Acinetobacter baumannii	cellular organisms; Bacteria; Pseudomonadati; Pseudomonadota; Gammaproteobacteria; Moraxellales; Moraxellaceae	GCF_024139035.1_ASM2413903v1	lcl|NZ_CP018664.1_prot_WP_000096316.1_3162	lcl|NZ_CP076812.1_prot_WP_000096309.1_1012	KQ253_RS05110	1035675..1036529	+	0	100
Acinetobacter baumannii	cellular organisms; Bacteria; Pseudomonadati; Pseudomonadota; Gammaproteobacteria; Moraxellales; Moraxellaceae	GCF_024139035.1_ASM2413903v1	lcl|NZ_CP018664.1_prot_WP_000028994.1_3163	lcl|NZ_CP076812.1_prot_WP_041172583.1_1013	KQ253_RS05115	1036531..1037370	+	0	100
Acinetobacter baumannii	cellular organisms; Bacteria; Pseudomonadati; Pseudomonadota; Gammaproteobacteria; Moraxellales; Moraxellaceae	GCF_023981045.1_ASM2398104v1	lcl|NZ_CP018664.1_prot_WP_000080816.1_3158	lcl|NZ_CP045645.1_prot_WP_000080821.1_1928	GFM36_RS09895	2052038..2052781	+	0	100
Acinetobacter baumannii	cellular organisms; Bacteria; Pseudomonadati; Pseudomonadota; Gammaproteobacteria; Moraxellales; Moraxellaceae	GCF_023981045.1_ASM2398104v1	lcl|NZ_CP018664.1_prot_WP_001249623.1_3161	lcl|NZ_CP045645.1_prot_WP_001249636.1_1931	GFM36_RS09910	2054829..2056259	+	0	100
Acinetobacter baumannii	cellular organisms; Bacteria; Pseudomonadati; Pseudomonadota; Gammaproteobacteria; Moraxellales; Moraxellaceae	GCF_023981045.1_ASM2398104v1	lcl|NZ_CP018664.1_prot_WP_000096316.1_3162	lcl|NZ_CP045645.1_prot_WP_000096301.1_1932	GFM36_RS09915	2056294..2057148	+	0	100
Acinetobacter baumannii	cellular organisms; Bacteria; Pseudomonadati; Pseudomonadota; Gammaproteobacteria; Moraxellales; Moraxellaceae	GCF_023981045.1_ASM2398104v1	lcl|NZ_CP018664.1_prot_WP_000028994.1_3163	lcl|NZ_CP045645.1_prot_WP_000029005.1_1933	GFM36_RS09920	2057150..2057989	+	0	100
Acinetobacter baumannii	cellular organisms; Bacteria; Pseudomonadati; Pseudomonadota; Gammaproteobacteria; Moraxellales; Moraxellaceae	GCF_023517195.1_ASM2351719v1	lcl|NZ_CP018664.1_prot_WP_000080816.1_3158	lcl|NZ_CP077830.1_prot_WP_000080817.1_2067	KU058_RS10610	2169476..2170219	+	0	100
Acinetobacter baumannii	cellular organisms; Bacteria; Pseudomonadati; Pseudomonadota; Gammaproteobacteria; Moraxellales; Moraxellaceae	GCF_023517195.1_ASM2351719v1	lcl|NZ_CP018664.1_prot_WP_001249623.1_3161	lcl|NZ_CP077830.1_prot_WP_001249637.1_2070	KU058_RS10625	2172267..2173697	+	0	100
Acinetobacter baumannii	cellular organisms; Bacteria; Pseudomonadati; Pseudomonadota; Gammaproteobacteria; Moraxellales; Moraxellaceae	GCF_023517195.1_ASM2351719v1	lcl|NZ_CP018664.1_prot_WP_000096316.1_3162	lcl|NZ_CP077830.1_prot_WP_000096311.1_2071	KU058_RS10630	2173732..2174586	+	0	100
Acinetobacter baumannii	cellular organisms; Bacteria; Pseudomonadati; Pseudomonadota; Gammaproteobacteria; Moraxellales; Moraxellaceae	GCF_023517195.1_ASM2351719v1	lcl|NZ_CP018664.1_prot_WP_000028994.1_3163	lcl|NZ_CP077830.1_prot_WP_000117516.1_2072	KU058_RS10635	2174588..2175427	+	0	100
Acinetobacter baumannii	cellular organisms; Bacteria; Pseudomonadati; Pseudomonadota; Gammaproteobacteria; Moraxellales; Moraxellaceae	GCF_003812485.1_ASM381248v1	lcl|NZ_CP018664.1_prot_WP_000080816.1_3158	lcl|NZ_CP033869.1_prot_WP_000080820.1_2178	EGM95_RS11275	complement(2293073..2293816)	-	0	100
Acinetobacter baumannii	cellular organisms; Bacteria; Pseudomonadati; Pseudomonadota; Gammaproteobacteria; Moraxellales; Moraxellaceae	GCF_003812485.1_ASM381248v1	lcl|NZ_CP018664.1_prot_WP_001249623.1_3161	lcl|NZ_CP033869.1_prot_WP_024437284.1_2175	EGM95_RS11260	complement(2289595..2291025)	-	0	100
Acinetobacter baumannii	cellular organisms; Bacteria; Pseudomonadati; Pseudomonadota; Gammaproteobacteria; Moraxellales; Moraxellaceae	GCF_003812485.1_ASM381248v1	lcl|NZ_CP018664.1_prot_WP_000096316.1_3162	lcl|NZ_CP033869.1_prot_WP_000096309.1_2174	EGM95_RS11255	complement(2288706..2289560)	-	0	100
Acinetobacter baumannii	cellular organisms; Bacteria; Pseudomonadati; Pseudomonadota; Gammaproteobacteria; Moraxellales; Moraxellaceae	GCF_003812485.1_ASM381248v1	lcl|NZ_CP018664.1_prot_WP_000028994.1_3163	lcl|NZ_CP033869.1_prot_WP_041172583.1_2173	EGM95_RS11250	complement(2287865..2288704)	-	0	100
Acinetobacter baumannii	cellular organisms; Bacteria; Pseudomonadati; Pseudomonadota; Gammaproteobacteria; Moraxellales; Moraxellaceae	GCF_046097545.1_BAL114_Hybrid_assembly	lcl|NZ_CP018664.1_prot_WP_000080816.1_3158	lcl|NZ_CP175804.1_prot_WP_000080817.1_2025	ACJ23D_RS10380	complement(2132403..2133146)	-	0	100
Acinetobacter baumannii	cellular organisms; Bacteria; Pseudomonadati; Pseudomonadota; Gammaproteobacteria; Moraxellales; Moraxellaceae	GCF_046097545.1_BAL114_Hybrid_assembly	lcl|NZ_CP018664.1_prot_WP_001249623.1_3161	lcl|NZ_CP175804.1_prot_WP_001249637.1_2022	ACJ23D_RS10365	complement(2128925..2130355)	-	0	100
Acinetobacter baumannii	cellular organisms; Bacteria; Pseudomonadati; Pseudomonadota; Gammaproteobacteria; Moraxellales; Moraxellaceae	GCF_046097545.1_BAL114_Hybrid_assembly	lcl|NZ_CP018664.1_prot_WP_000096316.1_3162	lcl|NZ_CP175804.1_prot_WP_000096311.1_2021	ACJ23D_RS10360	complement(2128036..2128890)	-	0	100
Acinetobacter baumannii	cellular organisms; Bacteria; Pseudomonadati; Pseudomonadota; Gammaproteobacteria; Moraxellales; Moraxellaceae	GCF_046097545.1_BAL114_Hybrid_assembly	lcl|NZ_CP018664.1_prot_WP_000028994.1_3163	lcl|NZ_CP175804.1_prot_WP_000117516.1_2020	ACJ23D_RS10355	complement(2127195..2128034)	-	0	100
Acinetobacter baumannii	cellular organisms; Bacteria; Pseudomonadati; Pseudomonadota; Gammaproteobacteria; Moraxellales; Moraxellaceae	GCF_051397055.1_ASM5139705v1	lcl|NZ_CP018664.1_prot_WP_000080816.1_3158	lcl|NZ_CP187579.1_prot_WP_000080819.1_1933	ACPYKN_RS09920	complement(2075908..2076651)	-	0	100
Acinetobacter baumannii	cellular organisms; Bacteria; Pseudomonadati; Pseudomonadota; Gammaproteobacteria; Moraxellales; Moraxellaceae	GCF_051397055.1_ASM5139705v1	lcl|NZ_CP018664.1_prot_WP_001249623.1_3161	lcl|NZ_CP187579.1_prot_WP_001249621.1_1930	ACPYKN_RS09905	complement(2072430..2073860)	-	0	100
Acinetobacter baumannii	cellular organisms; Bacteria; Pseudomonadati; Pseudomonadota; Gammaproteobacteria; Moraxellales; Moraxellaceae	GCF_051397055.1_ASM5139705v1	lcl|NZ_CP018664.1_prot_WP_000096316.1_3162	lcl|NZ_CP187579.1_prot_WP_000097138.1_1929	ACPYKN_RS09900	complement(2071541..2072395)	-	0	100
Acinetobacter baumannii	cellular organisms; Bacteria; Pseudomonadati; Pseudomonadota; Gammaproteobacteria; Moraxellales; Moraxellaceae	GCF_051397055.1_ASM5139705v1	lcl|NZ_CP018664.1_prot_WP_000028994.1_3163	lcl|NZ_CP187579.1_prot_WP_000029000.1_1928	ACPYKN_RS09895	complement(2070700..2071539)	-	0	100
Acinetobacter baumannii	cellular organisms; Bacteria; Pseudomonadati; Pseudomonadota; Gammaproteobacteria; Moraxellales; Moraxellaceae	GCF_018808925.1_ASM1880892v1	lcl|NZ_CP018664.1_prot_WP_000080816.1_3158	lcl|NZ_CP048849.1_prot_WP_000080813.1_1903	AbD4_RS09720	2034422..2035165	+	0	100
Acinetobacter baumannii	cellular organisms; Bacteria; Pseudomonadati; Pseudomonadota; Gammaproteobacteria; Moraxellales; Moraxellaceae	GCF_018808925.1_ASM1880892v1	lcl|NZ_CP018664.1_prot_WP_001249623.1_3161	lcl|NZ_CP048849.1_prot_WP_001249628.1_1906	AbD4_RS09735	2037213..2038643	+	0	100
Acinetobacter baumannii	cellular organisms; Bacteria; Pseudomonadati; Pseudomonadota; Gammaproteobacteria; Moraxellales; Moraxellaceae	GCF_018808925.1_ASM1880892v1	lcl|NZ_CP018664.1_prot_WP_000096316.1_3162	lcl|NZ_CP048849.1_prot_WP_000096310.1_1907	AbD4_RS09740	2038678..2039532	+	0	100
Acinetobacter baumannii	cellular organisms; Bacteria; Pseudomonadati; Pseudomonadota; Gammaproteobacteria; Moraxellales; Moraxellaceae	GCF_018808925.1_ASM1880892v1	lcl|NZ_CP018664.1_prot_WP_000028994.1_3163	lcl|NZ_CP048849.1_prot_WP_000028991.1_1908	AbD4_RS09745	2039534..2040373	+	0	100
Acinetobacter baumannii	cellular organisms; Bacteria; Pseudomonadati; Pseudomonadota; Gammaproteobacteria; Moraxellales; Moraxellaceae	GCF_001578145.1_ASM157814v1	lcl|NZ_CP018664.1_prot_WP_000080816.1_3158	lcl|NZ_CP014528.1_prot_WP_000080821.1_1970	AZE33_RS10000	2089825..2090568	+	0	100
Acinetobacter baumannii	cellular organisms; Bacteria; Pseudomonadati; Pseudomonadota; Gammaproteobacteria; Moraxellales; Moraxellaceae	GCF_001578145.1_ASM157814v1	lcl|NZ_CP018664.1_prot_WP_001249623.1_3161	lcl|NZ_CP014528.1_prot_WP_001249636.1_1973	AZE33_RS10015	2092616..2094046	+	0	100
Acinetobacter baumannii	cellular organisms; Bacteria; Pseudomonadati; Pseudomonadota; Gammaproteobacteria; Moraxellales; Moraxellaceae	GCF_001578145.1_ASM157814v1	lcl|NZ_CP018664.1_prot_WP_000096316.1_3162	lcl|NZ_CP014528.1_prot_WP_000096301.1_1974	AZE33_RS10020	2094081..2094935	+	0	100
Acinetobacter baumannii	cellular organisms; Bacteria; Pseudomonadati; Pseudomonadota; Gammaproteobacteria; Moraxellales; Moraxellaceae	GCF_001578145.1_ASM157814v1	lcl|NZ_CP018664.1_prot_WP_000028994.1_3163	lcl|NZ_CP014528.1_prot_WP_000029005.1_1975	AZE33_RS10025	2094937..2095776	+	0	100
Acinetobacter baumannii	cellular organisms; Bacteria; Pseudomonadati; Pseudomonadota; Gammaproteobacteria; Moraxellales; Moraxellaceae	GCF_052216995.1_ASM5221699v1	lcl|NZ_CP018664.1_prot_WP_000080816.1_3158	lcl|NZ_CM125926.1_prot_WP_000080820.1_1842	ACTUVT_RS09435	1943326..1944069	+	0	100
Acinetobacter baumannii	cellular organisms; Bacteria; Pseudomonadati; Pseudomonadota; Gammaproteobacteria; Moraxellales; Moraxellaceae	GCF_052216995.1_ASM5221699v1	lcl|NZ_CP018664.1_prot_WP_001249623.1_3161	lcl|NZ_CM125926.1_prot_WP_024437284.1_1845	ACTUVT_RS09450	1946117..1947547	+	0	100
Acinetobacter baumannii	cellular organisms; Bacteria; Pseudomonadati; Pseudomonadota; Gammaproteobacteria; Moraxellales; Moraxellaceae	GCF_052216995.1_ASM5221699v1	lcl|NZ_CP018664.1_prot_WP_000096316.1_3162	lcl|NZ_CM125926.1_prot_WP_000096309.1_1846	ACTUVT_RS09455	1947582..1948436	+	0	100
Acinetobacter baumannii	cellular organisms; Bacteria; Pseudomonadati; Pseudomonadota; Gammaproteobacteria; Moraxellales; Moraxellaceae	GCF_052216995.1_ASM5221699v1	lcl|NZ_CP018664.1_prot_WP_000028994.1_3163	lcl|NZ_CM125926.1_prot_WP_000028992.1_1847	ACTUVT_RS09460	1948438..1949277	+	0	100
Acinetobacter baumannii	cellular organisms; Bacteria; Pseudomonadati; Pseudomonadota; Gammaproteobacteria; Moraxellales; Moraxellaceae	GCF_051294755.2_ASM5129475v2	lcl|NZ_CP018664.1_prot_WP_000080816.1_3158	lcl|NZ_CP191627.1_prot_WP_000080820.1_1598	ACQ0QX_RS08185	1671716..1672459	+	0	100
Acinetobacter baumannii	cellular organisms; Bacteria; Pseudomonadati; Pseudomonadota; Gammaproteobacteria; Moraxellales; Moraxellaceae	GCF_051294755.2_ASM5129475v2	lcl|NZ_CP018664.1_prot_WP_001249623.1_3161	lcl|NZ_CP191627.1_prot_WP_024437284.1_1601	ACQ0QX_RS08200	1674507..1675937	+	0	100
Acinetobacter baumannii	cellular organisms; Bacteria; Pseudomonadati; Pseudomonadota; Gammaproteobacteria; Moraxellales; Moraxellaceae	GCF_051294755.2_ASM5129475v2	lcl|NZ_CP018664.1_prot_WP_000096316.1_3162	lcl|NZ_CP191627.1_prot_WP_000096309.1_1602	ACQ0QX_RS08205	1675972..1676826	+	0	100
Acinetobacter baumannii	cellular organisms; Bacteria; Pseudomonadati; Pseudomonadota; Gammaproteobacteria; Moraxellales; Moraxellaceae	GCF_051294755.2_ASM5129475v2	lcl|NZ_CP018664.1_prot_WP_000028994.1_3163	lcl|NZ_CP191627.1_prot_WP_000028992.1_1603	ACQ0QX_RS08210	1676828..1677667	+	0	100
Acinetobacter baumannii	cellular organisms; Bacteria; Pseudomonadati; Pseudomonadota; Gammaproteobacteria; Moraxellales; Moraxellaceae	GCF_021899715.1_ASM2189971v1	lcl|NZ_CP018664.1_prot_WP_000080816.1_3158	lcl|NZ_CP091596.1_prot_WP_000080813.1_38	L5465_RS00660	39535..40278	+	0	100
Acinetobacter baumannii	cellular organisms; Bacteria; Pseudomonadati; Pseudomonadota; Gammaproteobacteria; Moraxellales; Moraxellaceae	GCF_021899715.1_ASM2189971v1	lcl|NZ_CP018664.1_prot_WP_001249623.1_3161	lcl|NZ_CP091596.1_prot_WP_001249628.1_41	L5465_RS00675	42326..43756	+	0	100
Acinetobacter baumannii	cellular organisms; Bacteria; Pseudomonadati; Pseudomonadota; Gammaproteobacteria; Moraxellales; Moraxellaceae	GCF_021899715.1_ASM2189971v1	lcl|NZ_CP018664.1_prot_WP_000096316.1_3162	lcl|NZ_CP091596.1_prot_WP_000096310.1_42	L5465_RS00680	43791..44645	+	0	100
Acinetobacter baumannii	cellular organisms; Bacteria; Pseudomonadati; Pseudomonadota; Gammaproteobacteria; Moraxellales; Moraxellaceae	GCF_021899715.1_ASM2189971v1	lcl|NZ_CP018664.1_prot_WP_000028994.1_3163	lcl|NZ_CP091596.1_prot_WP_000028991.1_43	L5465_RS00685	44647..45486	+	0	100
Acinetobacter baumannii	cellular organisms; Bacteria; Pseudomonadati; Pseudomonadota; Gammaproteobacteria; Moraxellales; Moraxellaceae	GCF_003431385.1_ASM343138v1	lcl|NZ_CP018664.1_prot_WP_000080816.1_3158	lcl|NZ_CP022283.1_prot_WP_000080813.1_2300	Aba7804_RS11900	complement(2473453..2474196)	-	0	100
Acinetobacter baumannii	cellular organisms; Bacteria; Pseudomonadati; Pseudomonadota; Gammaproteobacteria; Moraxellales; Moraxellaceae	GCF_003431385.1_ASM343138v1	lcl|NZ_CP018664.1_prot_WP_001249623.1_3161	lcl|NZ_CP022283.1_prot_WP_001249628.1_2297	Aba7804_RS11885	complement(2469975..2471405)	-	0	100
Acinetobacter baumannii	cellular organisms; Bacteria; Pseudomonadati; Pseudomonadota; Gammaproteobacteria; Moraxellales; Moraxellaceae	GCF_003431385.1_ASM343138v1	lcl|NZ_CP018664.1_prot_WP_000096316.1_3162	lcl|NZ_CP022283.1_prot_Aba7804_RS11880_2296	Aba7804_RS11880	complement(2469086..2469940)	-	0	100
Acinetobacter baumannii	cellular organisms; Bacteria; Pseudomonadati; Pseudomonadota; Gammaproteobacteria; Moraxellales; Moraxellaceae	GCF_003431385.1_ASM343138v1	lcl|NZ_CP018664.1_prot_WP_000028994.1_3163	lcl|NZ_CP022283.1_prot_WP_000028991.1_2295	Aba7804_RS11875	complement(2468245..2469084)	-	0	100
Acinetobacter baumannii	cellular organisms; Bacteria; Pseudomonadati; Pseudomonadota; Gammaproteobacteria; Moraxellales; Moraxellaceae	GCF_051294805.1_ASM5129480v1	lcl|NZ_CP018664.1_prot_WP_000080816.1_3158	lcl|NZ_CP191638.1_prot_WP_000080820.1_322	ACQ0QU_RS01610	complement(335485..336228)	-	0	100
Acinetobacter baumannii	cellular organisms; Bacteria; Pseudomonadati; Pseudomonadota; Gammaproteobacteria; Moraxellales; Moraxellaceae	GCF_051294805.1_ASM5129480v1	lcl|NZ_CP018664.1_prot_WP_001249623.1_3161	lcl|NZ_CP191638.1_prot_WP_024437284.1_319	ACQ0QU_RS01595	complement(332007..333437)	-	0	100
Acinetobacter baumannii	cellular organisms; Bacteria; Pseudomonadati; Pseudomonadota; Gammaproteobacteria; Moraxellales; Moraxellaceae	GCF_051294805.1_ASM5129480v1	lcl|NZ_CP018664.1_prot_WP_000096316.1_3162	lcl|NZ_CP191638.1_prot_WP_000096309.1_318	ACQ0QU_RS01590	complement(331118..331972)	-	0	100
Acinetobacter baumannii	cellular organisms; Bacteria; Pseudomonadati; Pseudomonadota; Gammaproteobacteria; Moraxellales; Moraxellaceae	GCF_051294805.1_ASM5129480v1	lcl|NZ_CP018664.1_prot_WP_000028994.1_3163	lcl|NZ_CP191638.1_prot_WP_000028992.1_317	ACQ0QU_RS01585	complement(330277..331116)	-	0	100
Acinetobacter baumannii	cellular organisms; Bacteria; Pseudomonadati; Pseudomonadota; Gammaproteobacteria; Moraxellales; Moraxellaceae	GCF_041154855.1_ASM4115485v1	lcl|NZ_CP018664.1_prot_WP_000080816.1_3158	lcl|NZ_AP031585.1_prot_WP_045544165.1_292	ACAK36_RS01465	299378..300121	+	0	100
Acinetobacter baumannii	cellular organisms; Bacteria; Pseudomonadati; Pseudomonadota; Gammaproteobacteria; Moraxellales; Moraxellaceae	GCF_041154855.1_ASM4115485v1	lcl|NZ_CP018664.1_prot_WP_001249623.1_3161	lcl|NZ_AP031585.1_prot_WP_045544164.1_295	ACAK36_RS01480	302169..303599	+	0	100
Acinetobacter baumannii	cellular organisms; Bacteria; Pseudomonadati; Pseudomonadota; Gammaproteobacteria; Moraxellales; Moraxellaceae	GCF_041154855.1_ASM4115485v1	lcl|NZ_CP018664.1_prot_WP_000096316.1_3162	lcl|NZ_AP031585.1_prot_WP_045544163.1_296	ACAK36_RS01485	303634..304488	+	0	100
Acinetobacter baumannii	cellular organisms; Bacteria; Pseudomonadati; Pseudomonadota; Gammaproteobacteria; Moraxellales; Moraxellaceae	GCF_041154855.1_ASM4115485v1	lcl|NZ_CP018664.1_prot_WP_000028994.1_3163	lcl|NZ_AP031585.1_prot_WP_045544162.1_297	ACAK36_RS01490	304490..305329	+	0	100
Acinetobacter baumannii	cellular organisms; Bacteria; Pseudomonadati; Pseudomonadota; Gammaproteobacteria; Moraxellales; Moraxellaceae	GCF_029674685.1_ASM2967468v1	lcl|NZ_CP018664.1_prot_WP_000080816.1_3158	lcl|NZ_CP121345.1_prot_WP_000080817.1_2050	PYY66_RS10530	complement(2136369..2137112)	-	0	100
Acinetobacter baumannii	cellular organisms; Bacteria; Pseudomonadati; Pseudomonadota; Gammaproteobacteria; Moraxellales; Moraxellaceae	GCF_029674685.1_ASM2967468v1	lcl|NZ_CP018664.1_prot_WP_001249623.1_3161	lcl|NZ_CP121345.1_prot_WP_001249637.1_2047	PYY66_RS10515	complement(2132891..2134321)	-	0	100
Acinetobacter baumannii	cellular organisms; Bacteria; Pseudomonadati; Pseudomonadota; Gammaproteobacteria; Moraxellales; Moraxellaceae	GCF_029674685.1_ASM2967468v1	lcl|NZ_CP018664.1_prot_WP_000096316.1_3162	lcl|NZ_CP121345.1_prot_WP_000096311.1_2046	PYY66_RS10510	complement(2132002..2132856)	-	0	100
Acinetobacter baumannii	cellular organisms; Bacteria; Pseudomonadati; Pseudomonadota; Gammaproteobacteria; Moraxellales; Moraxellaceae	GCF_029674685.1_ASM2967468v1	lcl|NZ_CP018664.1_prot_WP_000028994.1_3163	lcl|NZ_CP121345.1_prot_WP_000117516.1_2045	PYY66_RS10505	complement(2131161..2132000)	-	0	100
Acinetobacter baumannii	cellular organisms; Bacteria; Pseudomonadati; Pseudomonadota; Gammaproteobacteria; Moraxellales; Moraxellaceae	GCF_034494405.1_ASM3449440v1	lcl|NZ_CP018664.1_prot_WP_000080816.1_3158	lcl|NZ_CP140420.1_prot_WP_064192586.1_1924	U2S75_RS09835	2049872..2050615	+	0	100
Acinetobacter baumannii	cellular organisms; Bacteria; Pseudomonadati; Pseudomonadota; Gammaproteobacteria; Moraxellales; Moraxellaceae	GCF_034494405.1_ASM3449440v1	lcl|NZ_CP018664.1_prot_WP_001249623.1_3161	lcl|NZ_CP140420.1_prot_WP_064192584.1_1927	U2S75_RS09850	2052663..2054093	+	0	100
Acinetobacter baumannii	cellular organisms; Bacteria; Pseudomonadati; Pseudomonadota; Gammaproteobacteria; Moraxellales; Moraxellaceae	GCF_034494405.1_ASM3449440v1	lcl|NZ_CP018664.1_prot_WP_000096316.1_3162	lcl|NZ_CP140420.1_prot_WP_070115131.1_1928	U2S75_RS09855	2054128..2054982	+	0	100
Acinetobacter baumannii	cellular organisms; Bacteria; Pseudomonadati; Pseudomonadota; Gammaproteobacteria; Moraxellales; Moraxellaceae	GCF_034494405.1_ASM3449440v1	lcl|NZ_CP018664.1_prot_WP_000028994.1_3163	lcl|NZ_CP140420.1_prot_WP_064192582.1_1929	U2S75_RS09860	2054984..2055823	+	0	100
Acinetobacter baumannii	cellular organisms; Bacteria; Pseudomonadati; Pseudomonadota; Gammaproteobacteria; Moraxellales; Moraxellaceae	GCF_051294735.1_ASM5129473v1	lcl|NZ_CP018664.1_prot_WP_000080816.1_3158	lcl|NZ_CP191620.1_prot_WP_000080820.1_539	ACQ0QZ_RS02705	555155..555898	+	0	100
Acinetobacter baumannii	cellular organisms; Bacteria; Pseudomonadati; Pseudomonadota; Gammaproteobacteria; Moraxellales; Moraxellaceae	GCF_051294735.1_ASM5129473v1	lcl|NZ_CP018664.1_prot_WP_001249623.1_3161	lcl|NZ_CP191620.1_prot_WP_024437284.1_542	ACQ0QZ_RS02720	557946..559376	+	0	100
Acinetobacter baumannii	cellular organisms; Bacteria; Pseudomonadati; Pseudomonadota; Gammaproteobacteria; Moraxellales; Moraxellaceae	GCF_051294735.1_ASM5129473v1	lcl|NZ_CP018664.1_prot_WP_000096316.1_3162	lcl|NZ_CP191620.1_prot_WP_000096309.1_543	ACQ0QZ_RS02725	559411..560265	+	0	100
Acinetobacter baumannii	cellular organisms; Bacteria; Pseudomonadati; Pseudomonadota; Gammaproteobacteria; Moraxellales; Moraxellaceae	GCF_051294735.1_ASM5129473v1	lcl|NZ_CP018664.1_prot_WP_000028994.1_3163	lcl|NZ_CP191620.1_prot_WP_000028992.1_544	ACQ0QZ_RS02730	560267..561106	+	0	100
Acinetobacter baumannii	cellular organisms; Bacteria; Pseudomonadati; Pseudomonadota; Gammaproteobacteria; Moraxellales; Moraxellaceae	GCF_043048875.1_ASM4304887v1	lcl|NZ_CP018664.1_prot_WP_000080816.1_3158	lcl|NZ_CP134570.1_prot_WP_000080817.1_2079	RKQ61_RS10645	complement(2168693..2169436)	-	0	100
Acinetobacter baumannii	cellular organisms; Bacteria; Pseudomonadati; Pseudomonadota; Gammaproteobacteria; Moraxellales; Moraxellaceae	GCF_043048875.1_ASM4304887v1	lcl|NZ_CP018664.1_prot_WP_001249623.1_3161	lcl|NZ_CP134570.1_prot_WP_001249637.1_2076	RKQ61_RS10630	complement(2165215..2166645)	-	0	100
Acinetobacter baumannii	cellular organisms; Bacteria; Pseudomonadati; Pseudomonadota; Gammaproteobacteria; Moraxellales; Moraxellaceae	GCF_043048875.1_ASM4304887v1	lcl|NZ_CP018664.1_prot_WP_000096316.1_3162	lcl|NZ_CP134570.1_prot_WP_000096311.1_2075	RKQ61_RS10625	complement(2164326..2165180)	-	0	100
Acinetobacter baumannii	cellular organisms; Bacteria; Pseudomonadati; Pseudomonadota; Gammaproteobacteria; Moraxellales; Moraxellaceae	GCF_043048875.1_ASM4304887v1	lcl|NZ_CP018664.1_prot_WP_000028994.1_3163	lcl|NZ_CP134570.1_prot_WP_000117516.1_2074	RKQ61_RS10620	complement(2163485..2164324)	-	0	100
Acinetobacter baumannii	cellular organisms; Bacteria; Pseudomonadati; Pseudomonadota; Gammaproteobacteria; Moraxellales; Moraxellaceae	GCF_043046095.1_ASM4304609v1	lcl|NZ_CP018664.1_prot_WP_000080816.1_3158	lcl|NZ_CP134562.1_prot_WP_000080821.1_1945	RKQ65_RS10205	2070860..2071603	+	0	100
Acinetobacter baumannii	cellular organisms; Bacteria; Pseudomonadati; Pseudomonadota; Gammaproteobacteria; Moraxellales; Moraxellaceae	GCF_043046095.1_ASM4304609v1	lcl|NZ_CP018664.1_prot_WP_001249623.1_3161	lcl|NZ_CP134562.1_prot_WP_001249636.1_1948	RKQ65_RS10220	2073651..2075081	+	0	100
Acinetobacter baumannii	cellular organisms; Bacteria; Pseudomonadati; Pseudomonadota; Gammaproteobacteria; Moraxellales; Moraxellaceae	GCF_043046095.1_ASM4304609v1	lcl|NZ_CP018664.1_prot_WP_000096316.1_3162	lcl|NZ_CP134562.1_prot_WP_000096301.1_1949	RKQ65_RS10225	2075116..2075970	+	0	100
Acinetobacter baumannii	cellular organisms; Bacteria; Pseudomonadati; Pseudomonadota; Gammaproteobacteria; Moraxellales; Moraxellaceae	GCF_043046095.1_ASM4304609v1	lcl|NZ_CP018664.1_prot_WP_000028994.1_3163	lcl|NZ_CP134562.1_prot_WP_000029005.1_1950	RKQ65_RS10230	2075972..2076811	+	0	100
Acinetobacter baumannii	cellular organisms; Bacteria; Pseudomonadati; Pseudomonadota; Gammaproteobacteria; Moraxellales; Moraxellaceae	GCF_002996805.1_ASM299680v1	lcl|NZ_CP018664.1_prot_WP_000080816.1_3158	lcl|NZ_CP027528.1_prot_WP_000080819.1_984	AM462_RS04995	complement(1020296..1021039)	-	0	100
Acinetobacter baumannii	cellular organisms; Bacteria; Pseudomonadati; Pseudomonadota; Gammaproteobacteria; Moraxellales; Moraxellaceae	GCF_002996805.1_ASM299680v1	lcl|NZ_CP018664.1_prot_WP_001249623.1_3161	lcl|NZ_CP027528.1_prot_WP_001249621.1_981	AM462_RS04980	complement(1016818..1018248)	-	0	100
Acinetobacter baumannii	cellular organisms; Bacteria; Pseudomonadati; Pseudomonadota; Gammaproteobacteria; Moraxellales; Moraxellaceae	GCF_002996805.1_ASM299680v1	lcl|NZ_CP018664.1_prot_WP_000096316.1_3162	lcl|NZ_CP027528.1_prot_WP_000097138.1_980	AM462_RS04975	complement(1015929..1016783)	-	0	100
Acinetobacter baumannii	cellular organisms; Bacteria; Pseudomonadati; Pseudomonadota; Gammaproteobacteria; Moraxellales; Moraxellaceae	GCF_002996805.1_ASM299680v1	lcl|NZ_CP018664.1_prot_WP_000028994.1_3163	lcl|NZ_CP027528.1_prot_WP_000029000.1_979	AM462_RS04970	complement(1015088..1015927)	-	0	100
Acinetobacter baumannii	cellular organisms; Bacteria; Pseudomonadati; Pseudomonadota; Gammaproteobacteria; Moraxellales; Moraxellaceae	GCF_051294635.1_ASM5129463v1	lcl|NZ_CP018664.1_prot_WP_000080816.1_3158	lcl|NZ_CP191585.1_prot_WP_000080820.1_2674	ACQ0Q1_RS13785	2833220..2833963	+	0	100
Acinetobacter baumannii	cellular organisms; Bacteria; Pseudomonadati; Pseudomonadota; Gammaproteobacteria; Moraxellales; Moraxellaceae	GCF_051294635.1_ASM5129463v1	lcl|NZ_CP018664.1_prot_WP_001249623.1_3161	lcl|NZ_CP191585.1_prot_WP_024437284.1_2677	ACQ0Q1_RS13800	2836011..2837441	+	0	100
Acinetobacter baumannii	cellular organisms; Bacteria; Pseudomonadati; Pseudomonadota; Gammaproteobacteria; Moraxellales; Moraxellaceae	GCF_051294635.1_ASM5129463v1	lcl|NZ_CP018664.1_prot_WP_000096316.1_3162	lcl|NZ_CP191585.1_prot_WP_000096309.1_2678	ACQ0Q1_RS13805	2837476..2838330	+	0	100
Acinetobacter baumannii	cellular organisms; Bacteria; Pseudomonadati; Pseudomonadota; Gammaproteobacteria; Moraxellales; Moraxellaceae	GCF_051294635.1_ASM5129463v1	lcl|NZ_CP018664.1_prot_WP_000028994.1_3163	lcl|NZ_CP191585.1_prot_WP_000028992.1_2679	ACQ0Q1_RS13810	2838332..2839171	+	0	100
Acinetobacter baumannii	cellular organisms; Bacteria; Pseudomonadati; Pseudomonadota; Gammaproteobacteria; Moraxellales; Moraxellaceae	GCF_023809625.1_ASM2380962v1	lcl|NZ_CP018664.1_prot_WP_000080816.1_3158	lcl|NZ_CP098791.1_prot_WP_000080816.1_1870	NE421_RS09580	1994338..1995081	+	0	100
Acinetobacter baumannii	cellular organisms; Bacteria; Pseudomonadati; Pseudomonadota; Gammaproteobacteria; Moraxellales; Moraxellaceae	GCF_023809625.1_ASM2380962v1	lcl|NZ_CP018664.1_prot_WP_001249623.1_3161	lcl|NZ_CP098791.1_prot_WP_031965342.1_1873	NE421_RS09595	1997129..1998559	+	0	100
Acinetobacter baumannii	cellular organisms; Bacteria; Pseudomonadati; Pseudomonadota; Gammaproteobacteria; Moraxellales; Moraxellaceae	GCF_023809625.1_ASM2380962v1	lcl|NZ_CP018664.1_prot_WP_000096316.1_3162	lcl|NZ_CP098791.1_prot_WP_000097136.1_1874	NE421_RS09600	1998594..1999448	+	0	100
Acinetobacter baumannii	cellular organisms; Bacteria; Pseudomonadati; Pseudomonadota; Gammaproteobacteria; Moraxellales; Moraxellaceae	GCF_023809625.1_ASM2380962v1	lcl|NZ_CP018664.1_prot_WP_000028994.1_3163	lcl|NZ_CP098791.1_prot_WP_000117516.1_1875	NE421_RS09605	1999450..2000289	+	0	100
Acinetobacter baumannii	cellular organisms; Bacteria; Pseudomonadati; Pseudomonadota; Gammaproteobacteria; Moraxellales; Moraxellaceae	GCF_038987955.1_ASM3898795v1	lcl|NZ_CP018664.1_prot_WP_000080816.1_3158	lcl|NZ_CP144240.1_prot_WP_000080817.1_1970	V3O01_RS10060	complement(2061930..2062673)	-	0	100
Acinetobacter baumannii	cellular organisms; Bacteria; Pseudomonadati; Pseudomonadota; Gammaproteobacteria; Moraxellales; Moraxellaceae	GCF_038987955.1_ASM3898795v1	lcl|NZ_CP018664.1_prot_WP_001249623.1_3161	lcl|NZ_CP144240.1_prot_WP_001249637.1_1967	V3O01_RS10045	complement(2058452..2059882)	-	0	100
Acinetobacter baumannii	cellular organisms; Bacteria; Pseudomonadati; Pseudomonadota; Gammaproteobacteria; Moraxellales; Moraxellaceae	GCF_038987955.1_ASM3898795v1	lcl|NZ_CP018664.1_prot_WP_000096316.1_3162	lcl|NZ_CP144240.1_prot_WP_000096311.1_1966	V3O01_RS10040	complement(2057563..2058417)	-	0	100
Acinetobacter baumannii	cellular organisms; Bacteria; Pseudomonadati; Pseudomonadota; Gammaproteobacteria; Moraxellales; Moraxellaceae	GCF_038987955.1_ASM3898795v1	lcl|NZ_CP018664.1_prot_WP_000028994.1_3163	lcl|NZ_CP144240.1_prot_WP_000117516.1_1965	V3O01_RS10035	complement(2056722..2057561)	-	0	100
Acinetobacter baumannii	cellular organisms; Bacteria; Pseudomonadati; Pseudomonadota; Gammaproteobacteria; Moraxellales; Moraxellaceae	GCF_005518095.1_ASM551809v1	lcl|NZ_CP018664.1_prot_WP_000080816.1_3158	lcl|NZ_CP040259.1_prot_WP_000080813.1_2872	FED54_RS14925	3082238..3082981	+	0	100
Acinetobacter baumannii	cellular organisms; Bacteria; Pseudomonadati; Pseudomonadota; Gammaproteobacteria; Moraxellales; Moraxellaceae	GCF_005518095.1_ASM551809v1	lcl|NZ_CP018664.1_prot_WP_001249623.1_3161
Acinetobacter baumannii	cellular organisms; Bacteria; Pseudomonadati; Pseudomonadota; Gammaproteobacteria; Moraxellales; Moraxellaceae	GCF_005518095.1_ASM551809v1	lcl|NZ_CP018664.1_prot_WP_000096316.1_3162	lcl|NZ_CP040259.1_prot_WP_000096310.1_2876	FED54_RS14945	3086492..3087346	+	0	100
Acinetobacter baumannii	cellular organisms; Bacteria; Pseudomonadati; Pseudomonadota; Gammaproteobacteria; Moraxellales; Moraxellaceae	GCF_005518095.1_ASM551809v1	lcl|NZ_CP018664.1_prot_WP_000028994.1_3163	lcl|NZ_CP040259.1_prot_WP_000028991.1_2877	FED54_RS14950	3087348..3088187	+	0	100
Acinetobacter baumannii	cellular organisms; Bacteria; Pseudomonadati; Pseudomonadota; Gammaproteobacteria; Moraxellales; Moraxellaceae	GCF_051294795.1_ASM5129479v1	lcl|NZ_CP018664.1_prot_WP_000080816.1_3158	lcl|NZ_CP191634.1_prot_WP_000080820.1_1573	ACQ0QW_RS08060	1651103..1651846	+	0	100
Acinetobacter baumannii	cellular organisms; Bacteria; Pseudomonadati; Pseudomonadota; Gammaproteobacteria; Moraxellales; Moraxellaceae	GCF_051294795.1_ASM5129479v1	lcl|NZ_CP018664.1_prot_WP_001249623.1_3161	lcl|NZ_CP191634.1_prot_WP_024437284.1_1576	ACQ0QW_RS08075	1653894..1655324	+	0	100
Acinetobacter baumannii	cellular organisms; Bacteria; Pseudomonadati; Pseudomonadota; Gammaproteobacteria; Moraxellales; Moraxellaceae	GCF_051294795.1_ASM5129479v1	lcl|NZ_CP018664.1_prot_WP_000096316.1_3162	lcl|NZ_CP191634.1_prot_WP_000096309.1_1577	ACQ0QW_RS08080	1655359..1656213	+	0	100
Acinetobacter baumannii	cellular organisms; Bacteria; Pseudomonadati; Pseudomonadota; Gammaproteobacteria; Moraxellales; Moraxellaceae	GCF_051294795.1_ASM5129479v1	lcl|NZ_CP018664.1_prot_WP_000028994.1_3163	lcl|NZ_CP191634.1_prot_WP_000028992.1_1578	ACQ0QW_RS08085	1656215..1657054	+	0	100
Acinetobacter baumannii	cellular organisms; Bacteria; Pseudomonadati; Pseudomonadota; Gammaproteobacteria; Moraxellales; Moraxellaceae	GCF_051294675.1_ASM5129467v1	lcl|NZ_CP018664.1_prot_WP_000080816.1_3158	lcl|NZ_CP191603.1_prot_WP_000080820.1_33	ACQ0Q7_RS00165	32602..33345	+	0	100
Acinetobacter baumannii	cellular organisms; Bacteria; Pseudomonadati; Pseudomonadota; Gammaproteobacteria; Moraxellales; Moraxellaceae	GCF_051294675.1_ASM5129467v1	lcl|NZ_CP018664.1_prot_WP_001249623.1_3161	lcl|NZ_CP191603.1_prot_WP_024437284.1_36	ACQ0Q7_RS00180	35393..36823	+	0	100
Acinetobacter baumannii	cellular organisms; Bacteria; Pseudomonadati; Pseudomonadota; Gammaproteobacteria; Moraxellales; Moraxellaceae	GCF_051294675.1_ASM5129467v1	lcl|NZ_CP018664.1_prot_WP_000096316.1_3162	lcl|NZ_CP191603.1_prot_WP_000096309.1_37	ACQ0Q7_RS00185	36858..37712	+	0	100
Acinetobacter baumannii	cellular organisms; Bacteria; Pseudomonadati; Pseudomonadota; Gammaproteobacteria; Moraxellales; Moraxellaceae	GCF_051294675.1_ASM5129467v1	lcl|NZ_CP018664.1_prot_WP_000028994.1_3163	lcl|NZ_CP191603.1_prot_WP_000028992.1_38	ACQ0Q7_RS00190	37714..38553	+	0	100
Acinetobacter baumannii	cellular organisms; Bacteria; Pseudomonadati; Pseudomonadota; Gammaproteobacteria; Moraxellales; Moraxellaceae	GCF_051294685.1_ASM5129468v1	lcl|NZ_CP018664.1_prot_WP_000080816.1_3158	lcl|NZ_CP191599.1_prot_WP_000080820.1_970	ACQ0Q6_RS04900	complement(971848..972591)	-	0	100
Acinetobacter baumannii	cellular organisms; Bacteria; Pseudomonadati; Pseudomonadota; Gammaproteobacteria; Moraxellales; Moraxellaceae	GCF_051294685.1_ASM5129468v1	lcl|NZ_CP018664.1_prot_WP_001249623.1_3161	lcl|NZ_CP191599.1_prot_WP_024437284.1_967	ACQ0Q6_RS04885	complement(968370..969800)	-	0	100
Acinetobacter baumannii	cellular organisms; Bacteria; Pseudomonadati; Pseudomonadota; Gammaproteobacteria; Moraxellales; Moraxellaceae	GCF_051294685.1_ASM5129468v1	lcl|NZ_CP018664.1_prot_WP_000096316.1_3162	lcl|NZ_CP191599.1_prot_WP_000096309.1_966	ACQ0Q6_RS04880	complement(967481..968335)	-	0	100
Acinetobacter baumannii	cellular organisms; Bacteria; Pseudomonadati; Pseudomonadota; Gammaproteobacteria; Moraxellales; Moraxellaceae	GCF_051294685.1_ASM5129468v1	lcl|NZ_CP018664.1_prot_WP_000028994.1_3163	lcl|NZ_CP191599.1_prot_WP_000028992.1_965	ACQ0Q6_RS04875	complement(966640..967479)	-	0	100
Acinetobacter baumannii	cellular organisms; Bacteria; Pseudomonadati; Pseudomonadota; Gammaproteobacteria; Moraxellales; Moraxellaceae	GCF_051294705.1_ASM5129470v1	lcl|NZ_CP018664.1_prot_WP_000080816.1_3158	lcl|NZ_CP191611.1_prot_WP_000080820.1_210	ACQ0Q5_RS01050	complement(231189..231932)	-	0	100
Acinetobacter baumannii	cellular organisms; Bacteria; Pseudomonadati; Pseudomonadota; Gammaproteobacteria; Moraxellales; Moraxellaceae	GCF_051294705.1_ASM5129470v1	lcl|NZ_CP018664.1_prot_WP_001249623.1_3161	lcl|NZ_CP191611.1_prot_WP_024437284.1_207	ACQ0Q5_RS01035	complement(227711..229141)	-	0	100
Acinetobacter baumannii	cellular organisms; Bacteria; Pseudomonadati; Pseudomonadota; Gammaproteobacteria; Moraxellales; Moraxellaceae	GCF_051294705.1_ASM5129470v1	lcl|NZ_CP018664.1_prot_WP_000096316.1_3162	lcl|NZ_CP191611.1_prot_WP_000096309.1_206	ACQ0Q5_RS01030	complement(226822..227676)	-	0	100
Acinetobacter baumannii	cellular organisms; Bacteria; Pseudomonadati; Pseudomonadota; Gammaproteobacteria; Moraxellales; Moraxellaceae	GCF_051294705.1_ASM5129470v1	lcl|NZ_CP018664.1_prot_WP_000028994.1_3163	lcl|NZ_CP191611.1_prot_WP_000028992.1_205	ACQ0Q5_RS01025	complement(225981..226820)	-	0	100
Acinetobacter baumannii	cellular organisms; Bacteria; Pseudomonadati; Pseudomonadota; Gammaproteobacteria; Moraxellales; Moraxellaceae	GCF_041927285.1_ASM4192728v1	lcl|NZ_CP018664.1_prot_WP_000080816.1_3158	lcl|NZ_CP169298.1_prot_WP_000080820.1_1938	ACEYW7_RS09945	complement(2098409..2099152)	-	0	100
Acinetobacter baumannii	cellular organisms; Bacteria; Pseudomonadati; Pseudomonadota; Gammaproteobacteria; Moraxellales; Moraxellaceae	GCF_041927285.1_ASM4192728v1	lcl|NZ_CP018664.1_prot_WP_001249623.1_3161	lcl|NZ_CP169298.1_prot_WP_024437284.1_1935	ACEYW7_RS09930	complement(2094931..2096361)	-	0	100
Acinetobacter baumannii	cellular organisms; Bacteria; Pseudomonadati; Pseudomonadota; Gammaproteobacteria; Moraxellales; Moraxellaceae	GCF_041927285.1_ASM4192728v1	lcl|NZ_CP018664.1_prot_WP_000096316.1_3162	lcl|NZ_CP169298.1_prot_WP_000096309.1_1934	ACEYW7_RS09925	complement(2094042..2094896)	-	0	100
Acinetobacter baumannii	cellular organisms; Bacteria; Pseudomonadati; Pseudomonadota; Gammaproteobacteria; Moraxellales; Moraxellaceae	GCF_041927285.1_ASM4192728v1	lcl|NZ_CP018664.1_prot_WP_000028994.1_3163	lcl|NZ_CP169298.1_prot_WP_000028992.1_1933	ACEYW7_RS09920	complement(2093201..2094040)	-	0	100
Acinetobacter baumannii	cellular organisms; Bacteria; Pseudomonadati; Pseudomonadota; Gammaproteobacteria; Moraxellales; Moraxellaceae	GCF_012935005.1_ASM1293500v1	lcl|NZ_CP018664.1_prot_WP_000080816.1_3158	lcl|NZ_CP050403.1_prot_WP_000080819.1_1984	HBN34_RS10135	complement(2118928..2119671)	-	0	100
Acinetobacter baumannii	cellular organisms; Bacteria; Pseudomonadati; Pseudomonadota; Gammaproteobacteria; Moraxellales; Moraxellaceae	GCF_012935005.1_ASM1293500v1	lcl|NZ_CP018664.1_prot_WP_001249623.1_3161	lcl|NZ_CP050403.1_prot_WP_001249621.1_1981	HBN34_RS10120	complement(2115450..2116880)	-	0	100
Acinetobacter baumannii	cellular organisms; Bacteria; Pseudomonadati; Pseudomonadota; Gammaproteobacteria; Moraxellales; Moraxellaceae	GCF_012935005.1_ASM1293500v1	lcl|NZ_CP018664.1_prot_WP_000096316.1_3162	lcl|NZ_CP050403.1_prot_WP_000097138.1_1980	HBN34_RS10115	complement(2114561..2115415)	-	0	100
Acinetobacter baumannii	cellular organisms; Bacteria; Pseudomonadati; Pseudomonadota; Gammaproteobacteria; Moraxellales; Moraxellaceae	GCF_012935005.1_ASM1293500v1	lcl|NZ_CP018664.1_prot_WP_000028994.1_3163	lcl|NZ_CP050403.1_prot_WP_000029000.1_1979	HBN34_RS10110	complement(2113720..2114559)	-	0	100
Acinetobacter baumannii	cellular organisms; Bacteria; Pseudomonadati; Pseudomonadota; Gammaproteobacteria; Moraxellales; Moraxellaceae	GCF_024139095.1_ASM2413909v1	lcl|NZ_CP018664.1_prot_WP_000080816.1_3158	lcl|NZ_CP076821.1_prot_WP_000080819.1_2308	KQ255_RS11845	2418608..2419351	+	0	100
Acinetobacter baumannii	cellular organisms; Bacteria; Pseudomonadati; Pseudomonadota; Gammaproteobacteria; Moraxellales; Moraxellaceae	GCF_024139095.1_ASM2413909v1	lcl|NZ_CP018664.1_prot_WP_001249623.1_3161	lcl|NZ_CP076821.1_prot_WP_001249621.1_2311	KQ255_RS11860	2421399..2422829	+	0	100
Acinetobacter baumannii	cellular organisms; Bacteria; Pseudomonadati; Pseudomonadota; Gammaproteobacteria; Moraxellales; Moraxellaceae	GCF_024139095.1_ASM2413909v1	lcl|NZ_CP018664.1_prot_WP_000096316.1_3162	lcl|NZ_CP076821.1_prot_WP_000097138.1_2312	KQ255_RS11865	2422864..2423718	+	0	100
Acinetobacter baumannii	cellular organisms; Bacteria; Pseudomonadati; Pseudomonadota; Gammaproteobacteria; Moraxellales; Moraxellaceae	GCF_024139095.1_ASM2413909v1	lcl|NZ_CP018664.1_prot_WP_000028994.1_3163	lcl|NZ_CP076821.1_prot_WP_000029000.1_2313	KQ255_RS11870	2423720..2424559	+	0	100
Acinetobacter baumannii	cellular organisms; Bacteria; Pseudomonadati; Pseudomonadota; Gammaproteobacteria; Moraxellales; Moraxellaceae	GCF_006385075.1_ASM638507v1	lcl|NZ_CP018664.1_prot_WP_000080816.1_3158	lcl|NZ_CP041035.1_prot_WP_000080819.1_2084	FIM01_RS10735	complement(2150559..2151302)	-	0	100
Acinetobacter baumannii	cellular organisms; Bacteria; Pseudomonadati; Pseudomonadota; Gammaproteobacteria; Moraxellales; Moraxellaceae	GCF_006385075.1_ASM638507v1	lcl|NZ_CP018664.1_prot_WP_001249623.1_3161	lcl|NZ_CP041035.1_prot_WP_001249621.1_2081	FIM01_RS10720	complement(2147081..2148511)	-	0	100
Acinetobacter baumannii	cellular organisms; Bacteria; Pseudomonadati; Pseudomonadota; Gammaproteobacteria; Moraxellales; Moraxellaceae	GCF_006385075.1_ASM638507v1	lcl|NZ_CP018664.1_prot_WP_000096316.1_3162	lcl|NZ_CP041035.1_prot_WP_000097138.1_2080	FIM01_RS10715	complement(2146192..2147046)	-	0	100
Acinetobacter baumannii	cellular organisms; Bacteria; Pseudomonadati; Pseudomonadota; Gammaproteobacteria; Moraxellales; Moraxellaceae	GCF_006385075.1_ASM638507v1	lcl|NZ_CP018664.1_prot_WP_000028994.1_3163	lcl|NZ_CP041035.1_prot_WP_000029000.1_2079	FIM01_RS10710	complement(2145351..2146190)	-	0	100
Acinetobacter baumannii	cellular organisms; Bacteria; Pseudomonadati; Pseudomonadota; Gammaproteobacteria; Moraxellales; Moraxellaceae	GCF_021609965.1_ASM2160996v1	lcl|NZ_CP018664.1_prot_WP_000080816.1_3158	lcl|NZ_CP091172.1_prot_WP_000080819.1_2009	LQS91_RS10280	2064307..2065050	+	0	100
Acinetobacter baumannii	cellular organisms; Bacteria; Pseudomonadati; Pseudomonadota; Gammaproteobacteria; Moraxellales; Moraxellaceae	GCF_021609965.1_ASM2160996v1	lcl|NZ_CP018664.1_prot_WP_001249623.1_3161	lcl|NZ_CP091172.1_prot_WP_001249621.1_2012	LQS91_RS10295	2067098..2068528	+	0	100
Acinetobacter baumannii	cellular organisms; Bacteria; Pseudomonadati; Pseudomonadota; Gammaproteobacteria; Moraxellales; Moraxellaceae	GCF_021609965.1_ASM2160996v1	lcl|NZ_CP018664.1_prot_WP_000096316.1_3162	lcl|NZ_CP091172.1_prot_WP_000097138.1_2013	LQS91_RS10300	2068563..2069417	+	0	100
Acinetobacter baumannii	cellular organisms; Bacteria; Pseudomonadati; Pseudomonadota; Gammaproteobacteria; Moraxellales; Moraxellaceae	GCF_021609965.1_ASM2160996v1	lcl|NZ_CP018664.1_prot_WP_000028994.1_3163	lcl|NZ_CP091172.1_prot_WP_000029000.1_2014	LQS91_RS10305	2069419..2070258	+	0	100
Acinetobacter baumannii	cellular organisms; Bacteria; Pseudomonadati; Pseudomonadota; Gammaproteobacteria; Moraxellales; Moraxellaceae	GCF_051294665.1_ASM5129466v1	lcl|NZ_CP018664.1_prot_WP_000080816.1_3158	lcl|NZ_CP191590.1_prot_WP_000080820.1_2894	ACQ0RA_RS14905	3118808..3119551	+	0	100
Acinetobacter baumannii	cellular organisms; Bacteria; Pseudomonadati; Pseudomonadota; Gammaproteobacteria; Moraxellales; Moraxellaceae	GCF_051294665.1_ASM5129466v1	lcl|NZ_CP018664.1_prot_WP_001249623.1_3161	lcl|NZ_CP191590.1_prot_WP_024437284.1_2897	ACQ0RA_RS14920	3121599..3123029	+	0	100
Acinetobacter baumannii	cellular organisms; Bacteria; Pseudomonadati; Pseudomonadota; Gammaproteobacteria; Moraxellales; Moraxellaceae	GCF_051294665.1_ASM5129466v1	lcl|NZ_CP018664.1_prot_WP_000096316.1_3162	lcl|NZ_CP191590.1_prot_WP_000096309.1_2898	ACQ0RA_RS14925	3123064..3123918	+	0	100
Acinetobacter baumannii	cellular organisms; Bacteria; Pseudomonadati; Pseudomonadota; Gammaproteobacteria; Moraxellales; Moraxellaceae	GCF_051294665.1_ASM5129466v1	lcl|NZ_CP018664.1_prot_WP_000028994.1_3163	lcl|NZ_CP191590.1_prot_WP_000028992.1_2899	ACQ0RA_RS14930	3123920..3124759	+	0	100
Acinetobacter baumannii	cellular organisms; Bacteria; Pseudomonadati; Pseudomonadota; Gammaproteobacteria; Moraxellales; Moraxellaceae	GCF_003522665.1_ASM352266v1	lcl|NZ_CP018664.1_prot_WP_000080816.1_3158	lcl|NZ_CP023020.1_prot_WP_000080820.1_803	Aba9201_RS04070	complement(797590..798333)	-	0	100
Acinetobacter baumannii	cellular organisms; Bacteria; Pseudomonadati; Pseudomonadota; Gammaproteobacteria; Moraxellales; Moraxellaceae	GCF_003522665.1_ASM352266v1	lcl|NZ_CP018664.1_prot_WP_001249623.1_3161	lcl|NZ_CP023020.1_prot_WP_118896008.1_800	Aba9201_RS04055	complement(794112..795542)	-	0	100
Acinetobacter baumannii	cellular organisms; Bacteria; Pseudomonadati; Pseudomonadota; Gammaproteobacteria; Moraxellales; Moraxellaceae	GCF_003522665.1_ASM352266v1	lcl|NZ_CP018664.1_prot_WP_000096316.1_3162	lcl|NZ_CP023020.1_prot_WP_000096309.1_799	Aba9201_RS04050	complement(793223..794077)	-	0	100
Acinetobacter baumannii	cellular organisms; Bacteria; Pseudomonadati; Pseudomonadota; Gammaproteobacteria; Moraxellales; Moraxellaceae	GCF_003522665.1_ASM352266v1	lcl|NZ_CP018664.1_prot_WP_000028994.1_3163	lcl|NZ_CP023020.1_prot_WP_000028992.1_798	Aba9201_RS04045	complement(792382..793221)	-	0	100
Acinetobacter baumannii	cellular organisms; Bacteria; Pseudomonadati; Pseudomonadota; Gammaproteobacteria; Moraxellales; Moraxellaceae	GCF_022459155.1_ASM2245915v1	lcl|NZ_CP018664.1_prot_WP_000080816.1_3158	lcl|NZ_CP091364.1_prot_WP_000080817.1_2760	L2Z10_RS14260	2942794..2943537	+	0	100
Acinetobacter baumannii	cellular organisms; Bacteria; Pseudomonadati; Pseudomonadota; Gammaproteobacteria; Moraxellales; Moraxellaceae	GCF_022459155.1_ASM2245915v1	lcl|NZ_CP018664.1_prot_WP_001249623.1_3161	lcl|NZ_CP091364.1_prot_WP_001249637.1_2763	L2Z10_RS14275	2945585..2947015	+	0	100
Acinetobacter baumannii	cellular organisms; Bacteria; Pseudomonadati; Pseudomonadota; Gammaproteobacteria; Moraxellales; Moraxellaceae	GCF_022459155.1_ASM2245915v1	lcl|NZ_CP018664.1_prot_WP_000096316.1_3162	lcl|NZ_CP091364.1_prot_WP_000096311.1_2764	L2Z10_RS14280	2947050..2947904	+	0	100
Acinetobacter baumannii	cellular organisms; Bacteria; Pseudomonadati; Pseudomonadota; Gammaproteobacteria; Moraxellales; Moraxellaceae	GCF_022459155.1_ASM2245915v1	lcl|NZ_CP018664.1_prot_WP_000028994.1_3163	lcl|NZ_CP091364.1_prot_WP_000117516.1_2765	L2Z10_RS14285	2947906..2948745	+	0	100
Acinetobacter baumannii	cellular organisms; Bacteria; Pseudomonadati; Pseudomonadota; Gammaproteobacteria; Moraxellales; Moraxellaceae	GCF_039545565.1_NCSR_106_Hybrid_assembly	lcl|NZ_CP018664.1_prot_WP_000080816.1_3158	lcl|NZ_CP154372.1_prot_WP_000080819.1_2002	AAID36_RS10235	complement(2084633..2085376)	-	0	100
Acinetobacter baumannii	cellular organisms; Bacteria; Pseudomonadati; Pseudomonadota; Gammaproteobacteria; Moraxellales; Moraxellaceae	GCF_039545565.1_NCSR_106_Hybrid_assembly	lcl|NZ_CP018664.1_prot_WP_001249623.1_3161	lcl|NZ_CP154372.1_prot_WP_001249621.1_1999	AAID36_RS10220	complement(2081155..2082585)	-	0	100
Acinetobacter baumannii	cellular organisms; Bacteria; Pseudomonadati; Pseudomonadota; Gammaproteobacteria; Moraxellales; Moraxellaceae	GCF_039545565.1_NCSR_106_Hybrid_assembly	lcl|NZ_CP018664.1_prot_WP_000096316.1_3162	lcl|NZ_CP154372.1_prot_WP_000097138.1_1998	AAID36_RS10215	complement(2080266..2081120)	-	0	100
Acinetobacter baumannii	cellular organisms; Bacteria; Pseudomonadati; Pseudomonadota; Gammaproteobacteria; Moraxellales; Moraxellaceae	GCF_039545565.1_NCSR_106_Hybrid_assembly	lcl|NZ_CP018664.1_prot_WP_000028994.1_3163	lcl|NZ_CP154372.1_prot_WP_000029000.1_1997	AAID36_RS10210	complement(2079425..2080264)	-	0	100
Acinetobacter baumannii	cellular organisms; Bacteria; Pseudomonadati; Pseudomonadota; Gammaproteobacteria; Moraxellales; Moraxellaceae	GCF_003264275.1_ASM326427v1	lcl|NZ_CP018664.1_prot_WP_000080816.1_3158	lcl|NZ_CP021326.1_prot_WP_000080817.1_1894	CBL09_RS09780	complement(2037569..2038312)	-	0	100
Acinetobacter baumannii	cellular organisms; Bacteria; Pseudomonadati; Pseudomonadota; Gammaproteobacteria; Moraxellales; Moraxellaceae	GCF_003264275.1_ASM326427v1	lcl|NZ_CP018664.1_prot_WP_001249623.1_3161	lcl|NZ_CP021326.1_prot_WP_001249637.1_1891	CBL09_RS09765	complement(2034091..2035521)	-	0	100
Acinetobacter baumannii	cellular organisms; Bacteria; Pseudomonadati; Pseudomonadota; Gammaproteobacteria; Moraxellales; Moraxellaceae	GCF_003264275.1_ASM326427v1	lcl|NZ_CP018664.1_prot_WP_000096316.1_3162	lcl|NZ_CP021326.1_prot_WP_000096311.1_1890	CBL09_RS09760	complement(2033202..2034056)	-	0	100
Acinetobacter baumannii	cellular organisms; Bacteria; Pseudomonadati; Pseudomonadota; Gammaproteobacteria; Moraxellales; Moraxellaceae	GCF_003264275.1_ASM326427v1	lcl|NZ_CP018664.1_prot_WP_000028994.1_3163	lcl|NZ_CP021326.1_prot_WP_000117516.1_1889	CBL09_RS09755	complement(2032361..2033200)	-	0	100
Acinetobacter baumannii	cellular organisms; Bacteria; Pseudomonadati; Pseudomonadota; Gammaproteobacteria; Moraxellales; Moraxellaceae	GCF_052071855.1_ASM5207185v1	lcl|NZ_CP018664.1_prot_WP_000080816.1_3158	lcl|NZ_CM125434.1_prot_WP_000080819.1_1925	ACTMC7_RS09875	complement(2040791..2041534)	-	0	100
Acinetobacter baumannii	cellular organisms; Bacteria; Pseudomonadati; Pseudomonadota; Gammaproteobacteria; Moraxellales; Moraxellaceae	GCF_052071855.1_ASM5207185v1	lcl|NZ_CP018664.1_prot_WP_001249623.1_3161	lcl|NZ_CM125434.1_prot_WP_001249621.1_1922	ACTMC7_RS09860	complement(2037313..2038743)	-	0	100
Acinetobacter baumannii	cellular organisms; Bacteria; Pseudomonadati; Pseudomonadota; Gammaproteobacteria; Moraxellales; Moraxellaceae	GCF_052071855.1_ASM5207185v1	lcl|NZ_CP018664.1_prot_WP_000096316.1_3162	lcl|NZ_CM125434.1_prot_WP_000097138.1_1921	ACTMC7_RS09855	complement(2036424..2037278)	-	0	100
Acinetobacter baumannii	cellular organisms; Bacteria; Pseudomonadati; Pseudomonadota; Gammaproteobacteria; Moraxellales; Moraxellaceae	GCF_052071855.1_ASM5207185v1	lcl|NZ_CP018664.1_prot_WP_000028994.1_3163	lcl|NZ_CM125434.1_prot_WP_000029000.1_1920	ACTMC7_RS09850	complement(2035583..2036422)	-	0	100
Acinetobacter baumannii	cellular organisms; Bacteria; Pseudomonadati; Pseudomonadota; Gammaproteobacteria; Moraxellales; Moraxellaceae	GCF_022459415.1_ASM2245941v1	lcl|NZ_CP018664.1_prot_WP_000080816.1_3158	lcl|NZ_CP091367.1_prot_WP_000080819.1_891	L2Z07_RS04500	911506..912249	+	0	100
Acinetobacter baumannii	cellular organisms; Bacteria; Pseudomonadati; Pseudomonadota; Gammaproteobacteria; Moraxellales; Moraxellaceae	GCF_022459415.1_ASM2245941v1	lcl|NZ_CP018664.1_prot_WP_001249623.1_3161	lcl|NZ_CP091367.1_prot_WP_001249621.1_894	L2Z07_RS04515	914297..915727	+	0	100
Acinetobacter baumannii	cellular organisms; Bacteria; Pseudomonadati; Pseudomonadota; Gammaproteobacteria; Moraxellales; Moraxellaceae	GCF_022459415.1_ASM2245941v1	lcl|NZ_CP018664.1_prot_WP_000096316.1_3162	lcl|NZ_CP091367.1_prot_WP_000097138.1_895	L2Z07_RS04520	915762..916616	+	0	100
Acinetobacter baumannii	cellular organisms; Bacteria; Pseudomonadati; Pseudomonadota; Gammaproteobacteria; Moraxellales; Moraxellaceae	GCF_022459415.1_ASM2245941v1	lcl|NZ_CP018664.1_prot_WP_000028994.1_3163	lcl|NZ_CP091367.1_prot_WP_000029000.1_896	L2Z07_RS04525	916618..917457	+	0	100
Acinetobacter baumannii	cellular organisms; Bacteria; Pseudomonadati; Pseudomonadota; Gammaproteobacteria; Moraxellales; Moraxellaceae	GCF_025916215.1_ASM2591621v1	lcl|NZ_CP018664.1_prot_WP_000080816.1_3158	lcl|NZ_CP109836.1_prot_WP_000080817.1_2119	OHJ24_RS10830	complement(2220831..2221574)	-	0	100
Acinetobacter baumannii	cellular organisms; Bacteria; Pseudomonadati; Pseudomonadota; Gammaproteobacteria; Moraxellales; Moraxellaceae	GCF_025916215.1_ASM2591621v1	lcl|NZ_CP018664.1_prot_WP_001249623.1_3161	lcl|NZ_CP109836.1_prot_WP_001249637.1_2116	OHJ24_RS10815	complement(2217353..2218783)	-	0	100
Acinetobacter baumannii	cellular organisms; Bacteria; Pseudomonadati; Pseudomonadota; Gammaproteobacteria; Moraxellales; Moraxellaceae	GCF_025916215.1_ASM2591621v1	lcl|NZ_CP018664.1_prot_WP_000096316.1_3162	lcl|NZ_CP109836.1_prot_WP_000096311.1_2115	OHJ24_RS10810	complement(2216464..2217318)	-	0	100
Acinetobacter baumannii	cellular organisms; Bacteria; Pseudomonadati; Pseudomonadota; Gammaproteobacteria; Moraxellales; Moraxellaceae	GCF_025916215.1_ASM2591621v1	lcl|NZ_CP018664.1_prot_WP_000028994.1_3163	lcl|NZ_CP109836.1_prot_WP_000117516.1_2114	OHJ24_RS10805	complement(2215623..2216462)	-	0	100
Acinetobacter baumannii	cellular organisms; Bacteria; Pseudomonadati; Pseudomonadota; Gammaproteobacteria; Moraxellales; Moraxellaceae	GCF_043051495.1_ASM4305149v1	lcl|NZ_CP018664.1_prot_WP_000080816.1_3158	lcl|NZ_CP134580.1_prot_WP_000080817.1_1866	RKQ57_RS09580	complement(2023074..2023817)	-	0	100
Acinetobacter baumannii	cellular organisms; Bacteria; Pseudomonadati; Pseudomonadota; Gammaproteobacteria; Moraxellales; Moraxellaceae	GCF_043051495.1_ASM4305149v1	lcl|NZ_CP018664.1_prot_WP_001249623.1_3161	lcl|NZ_CP134580.1_prot_WP_001249637.1_1863	RKQ57_RS09565	complement(2019596..2021026)	-	0	100
Acinetobacter baumannii	cellular organisms; Bacteria; Pseudomonadati; Pseudomonadota; Gammaproteobacteria; Moraxellales; Moraxellaceae	GCF_043051495.1_ASM4305149v1	lcl|NZ_CP018664.1_prot_WP_000096316.1_3162	lcl|NZ_CP134580.1_prot_WP_000096311.1_1862	RKQ57_RS09560	complement(2018707..2019561)	-	0	100
Acinetobacter baumannii	cellular organisms; Bacteria; Pseudomonadati; Pseudomonadota; Gammaproteobacteria; Moraxellales; Moraxellaceae	GCF_043051495.1_ASM4305149v1	lcl|NZ_CP018664.1_prot_WP_000028994.1_3163	lcl|NZ_CP134580.1_prot_WP_000117516.1_1861	RKQ57_RS09555	complement(2017866..2018705)	-	0	100
Acinetobacter baumannii	cellular organisms; Bacteria; Pseudomonadati; Pseudomonadota; Gammaproteobacteria; Moraxellales; Moraxellaceae	GCF_015732435.1_ASM1573243v1	lcl|NZ_CP018664.1_prot_WP_000080816.1_3158	lcl|NZ_CP060732.1_prot_WP_000080817.1_2213	H7H20_RS11275	2306023..2306766	+	0	100
Acinetobacter baumannii	cellular organisms; Bacteria; Pseudomonadati; Pseudomonadota; Gammaproteobacteria; Moraxellales; Moraxellaceae	GCF_015732435.1_ASM1573243v1	lcl|NZ_CP018664.1_prot_WP_001249623.1_3161	lcl|NZ_CP060732.1_prot_WP_001249637.1_2216	H7H20_RS11290	2308814..2310244	+	0	100
Acinetobacter baumannii	cellular organisms; Bacteria; Pseudomonadati; Pseudomonadota; Gammaproteobacteria; Moraxellales; Moraxellaceae	GCF_015732435.1_ASM1573243v1	lcl|NZ_CP018664.1_prot_WP_000096316.1_3162	lcl|NZ_CP060732.1_prot_WP_000096311.1_2217	H7H20_RS11295	2310279..2311133	+	0	100
Acinetobacter baumannii	cellular organisms; Bacteria; Pseudomonadati; Pseudomonadota; Gammaproteobacteria; Moraxellales; Moraxellaceae	GCF_015732435.1_ASM1573243v1	lcl|NZ_CP018664.1_prot_WP_000028994.1_3163	lcl|NZ_CP060732.1_prot_WP_000117516.1_2218	H7H20_RS11300	2311135..2311974	+	0	100
Acinetobacter baumannii	cellular organisms; Bacteria; Pseudomonadati; Pseudomonadota; Gammaproteobacteria; Moraxellales; Moraxellaceae	GCF_053891325.1_ASM5389132v1	lcl|NZ_CP018664.1_prot_WP_000080816.1_3158	lcl|NZ_CM132686.1_prot_WP_000080813.1_1980	ACWB20_RS10155	complement(2131293..2132036)	-	0	100
Acinetobacter baumannii	cellular organisms; Bacteria; Pseudomonadati; Pseudomonadota; Gammaproteobacteria; Moraxellales; Moraxellaceae	GCF_053891325.1_ASM5389132v1	lcl|NZ_CP018664.1_prot_WP_001249623.1_3161
Acinetobacter baumannii	cellular organisms; Bacteria; Pseudomonadati; Pseudomonadota; Gammaproteobacteria; Moraxellales; Moraxellaceae	GCF_053891325.1_ASM5389132v1	lcl|NZ_CP018664.1_prot_WP_000096316.1_3162	lcl|NZ_CM132686.1_prot_WP_000096310.1_1976	ACWB20_RS10135	complement(2126928..2127782)	-	0	100
Acinetobacter baumannii	cellular organisms; Bacteria; Pseudomonadati; Pseudomonadota; Gammaproteobacteria; Moraxellales; Moraxellaceae	GCF_053891325.1_ASM5389132v1	lcl|NZ_CP018664.1_prot_WP_000028994.1_3163	lcl|NZ_CM132686.1_prot_WP_000028991.1_1975	ACWB20_RS10130	complement(2126087..2126926)	-	0	100
Acinetobacter baumannii	cellular organisms; Bacteria; Pseudomonadati; Pseudomonadota; Gammaproteobacteria; Moraxellales; Moraxellaceae	GCF_022548575.1_ASM2254857v1	lcl|NZ_CP018664.1_prot_WP_000080816.1_3158	lcl|NZ_CP091358.1_prot_WP_000080817.1_1984	L2Z17_RS10265	2113928..2114671	+	0	100
Acinetobacter baumannii	cellular organisms; Bacteria; Pseudomonadati; Pseudomonadota; Gammaproteobacteria; Moraxellales; Moraxellaceae	GCF_022548575.1_ASM2254857v1	lcl|NZ_CP018664.1_prot_WP_001249623.1_3161	lcl|NZ_CP091358.1_prot_WP_001249637.1_1987	L2Z17_RS10280	2116719..2118149	+	0	100
Acinetobacter baumannii	cellular organisms; Bacteria; Pseudomonadati; Pseudomonadota; Gammaproteobacteria; Moraxellales; Moraxellaceae	GCF_022548575.1_ASM2254857v1	lcl|NZ_CP018664.1_prot_WP_000096316.1_3162	lcl|NZ_CP091358.1_prot_WP_000096311.1_1988	L2Z17_RS10285	2118184..2119038	+	0	100
Acinetobacter baumannii	cellular organisms; Bacteria; Pseudomonadati; Pseudomonadota; Gammaproteobacteria; Moraxellales; Moraxellaceae	GCF_022548575.1_ASM2254857v1	lcl|NZ_CP018664.1_prot_WP_000028994.1_3163	lcl|NZ_CP091358.1_prot_WP_000117516.1_1989	L2Z17_RS10290	2119040..2119879	+	0	100
Acinetobacter baumannii	cellular organisms; Bacteria; Pseudomonadati; Pseudomonadota; Gammaproteobacteria; Moraxellales; Moraxellaceae	GCF_050030185.1_ASM5003018v1	lcl|NZ_CP018664.1_prot_WP_000080816.1_3158	lcl|NZ_CP179694.1_prot_WP_000080820.1_1999	ACMFG8_RS10250	complement(2164704..2165447)	-	0	100
Acinetobacter baumannii	cellular organisms; Bacteria; Pseudomonadati; Pseudomonadota; Gammaproteobacteria; Moraxellales; Moraxellaceae	GCF_050030185.1_ASM5003018v1	lcl|NZ_CP018664.1_prot_WP_001249623.1_3161	lcl|NZ_CP179694.1_prot_WP_024437284.1_1996	ACMFG8_RS10235	complement(2161226..2162656)	-	0	100
Acinetobacter baumannii	cellular organisms; Bacteria; Pseudomonadati; Pseudomonadota; Gammaproteobacteria; Moraxellales; Moraxellaceae	GCF_050030185.1_ASM5003018v1	lcl|NZ_CP018664.1_prot_WP_000096316.1_3162	lcl|NZ_CP179694.1_prot_WP_000096309.1_1995	ACMFG8_RS10230	complement(2160337..2161191)	-	0	100
Acinetobacter baumannii	cellular organisms; Bacteria; Pseudomonadati; Pseudomonadota; Gammaproteobacteria; Moraxellales; Moraxellaceae	GCF_050030185.1_ASM5003018v1	lcl|NZ_CP018664.1_prot_WP_000028994.1_3163	lcl|NZ_CP179694.1_prot_WP_041172583.1_1994	ACMFG8_RS10225	complement(2159496..2160335)	-	0	100
Acinetobacter baumannii	cellular organisms; Bacteria; Pseudomonadati; Pseudomonadota; Gammaproteobacteria; Moraxellales; Moraxellaceae	GCF_038441215.1_ASM3844121v1	lcl|NZ_CP018664.1_prot_WP_000080816.1_3158	lcl|NZ_CP131893.1_prot_WP_000080817.1_1898	Q7569_RS09760	2030407..2031150	+	0	100
Acinetobacter baumannii	cellular organisms; Bacteria; Pseudomonadati; Pseudomonadota; Gammaproteobacteria; Moraxellales; Moraxellaceae	GCF_038441215.1_ASM3844121v1	lcl|NZ_CP018664.1_prot_WP_001249623.1_3161	lcl|NZ_CP131893.1_prot_WP_001249637.1_1901	Q7569_RS09775	2033198..2034628	+	0	100
Acinetobacter baumannii	cellular organisms; Bacteria; Pseudomonadati; Pseudomonadota; Gammaproteobacteria; Moraxellales; Moraxellaceae	GCF_038441215.1_ASM3844121v1	lcl|NZ_CP018664.1_prot_WP_000096316.1_3162	lcl|NZ_CP131893.1_prot_WP_000096311.1_1902	Q7569_RS09780	2034663..2035517	+	0	100
Acinetobacter baumannii	cellular organisms; Bacteria; Pseudomonadati; Pseudomonadota; Gammaproteobacteria; Moraxellales; Moraxellaceae	GCF_038441215.1_ASM3844121v1	lcl|NZ_CP018664.1_prot_WP_000028994.1_3163	lcl|NZ_CP131893.1_prot_WP_000117516.1_1903	Q7569_RS09785	2035519..2036358	+	0	100
Acinetobacter baumannii	cellular organisms; Bacteria; Pseudomonadati; Pseudomonadota; Gammaproteobacteria; Moraxellales; Moraxellaceae	GCF_052040225.1_ASM5204022v1	lcl|NZ_CP018664.1_prot_WP_000080816.1_3158	lcl|NZ_CP196985.1_prot_WP_000080817.1_1996	ACTHIY_RS10230	complement(2127428..2128171)	-	0	100
Acinetobacter baumannii	cellular organisms; Bacteria; Pseudomonadati; Pseudomonadota; Gammaproteobacteria; Moraxellales; Moraxellaceae	GCF_052040225.1_ASM5204022v1	lcl|NZ_CP018664.1_prot_WP_001249623.1_3161	lcl|NZ_CP196985.1_prot_WP_001249637.1_1993	ACTHIY_RS10215	complement(2123950..2125380)	-	0	100
Acinetobacter baumannii	cellular organisms; Bacteria; Pseudomonadati; Pseudomonadota; Gammaproteobacteria; Moraxellales; Moraxellaceae	GCF_052040225.1_ASM5204022v1	lcl|NZ_CP018664.1_prot_WP_000096316.1_3162	lcl|NZ_CP196985.1_prot_WP_000096311.1_1992	ACTHIY_RS10210	complement(2123061..2123915)	-	0	100
Acinetobacter baumannii	cellular organisms; Bacteria; Pseudomonadati; Pseudomonadota; Gammaproteobacteria; Moraxellales; Moraxellaceae	GCF_052040225.1_ASM5204022v1	lcl|NZ_CP018664.1_prot_WP_000028994.1_3163	lcl|NZ_CP196985.1_prot_WP_000117516.1_1991	ACTHIY_RS10205	complement(2122220..2123059)	-	0	100
Acinetobacter baumannii	cellular organisms; Bacteria; Pseudomonadati; Pseudomonadota; Gammaproteobacteria; Moraxellales; Moraxellaceae	GCF_012931625.1_ASM1293162v1	lcl|NZ_CP018664.1_prot_WP_000080816.1_3158	lcl|NZ_CP051869.1_prot_WP_032000284.1_3086	HIN87_RS15860	3261666..3262409	+	0	100
Acinetobacter baumannii	cellular organisms; Bacteria; Pseudomonadati; Pseudomonadota; Gammaproteobacteria; Moraxellales; Moraxellaceae	GCF_012931625.1_ASM1293162v1	lcl|NZ_CP018664.1_prot_WP_001249623.1_3161	lcl|NZ_CP051869.1_prot_WP_032000287.1_3089	HIN87_RS15875	3264457..3265887	+	0	100
Acinetobacter baumannii	cellular organisms; Bacteria; Pseudomonadati; Pseudomonadota; Gammaproteobacteria; Moraxellales; Moraxellaceae	GCF_012931625.1_ASM1293162v1	lcl|NZ_CP018664.1_prot_WP_000096316.1_3162	lcl|NZ_CP051869.1_prot_WP_017816468.1_3090	HIN87_RS15880	3265922..3266776	+	0	100
Acinetobacter baumannii	cellular organisms; Bacteria; Pseudomonadati; Pseudomonadota; Gammaproteobacteria; Moraxellales; Moraxellaceae	GCF_012931625.1_ASM1293162v1	lcl|NZ_CP018664.1_prot_WP_000028994.1_3163	lcl|NZ_CP051869.1_prot_WP_000029002.1_3091	HIN87_RS15885	3266778..3267617	+	0	100
Acinetobacter baumannii	cellular organisms; Bacteria; Pseudomonadati; Pseudomonadota; Gammaproteobacteria; Moraxellales; Moraxellaceae	GCF_023361075.1_ASM2336107v1	lcl|NZ_CP018664.1_prot_WP_000080816.1_3158	lcl|NZ_CP096690.1_prot_WP_000080817.1_1924	M1S54_RS09885	complement(2052375..2053118)	-	0	100
Acinetobacter baumannii	cellular organisms; Bacteria; Pseudomonadati; Pseudomonadota; Gammaproteobacteria; Moraxellales; Moraxellaceae	GCF_023361075.1_ASM2336107v1	lcl|NZ_CP018664.1_prot_WP_001249623.1_3161	lcl|NZ_CP096690.1_prot_WP_001249637.1_1921	M1S54_RS09870	complement(2048897..2050327)	-	0	100
Acinetobacter baumannii	cellular organisms; Bacteria; Pseudomonadati; Pseudomonadota; Gammaproteobacteria; Moraxellales; Moraxellaceae	GCF_023361075.1_ASM2336107v1	lcl|NZ_CP018664.1_prot_WP_000096316.1_3162	lcl|NZ_CP096690.1_prot_WP_000096311.1_1920	M1S54_RS09865	complement(2048008..2048862)	-	0	100
Acinetobacter baumannii	cellular organisms; Bacteria; Pseudomonadati; Pseudomonadota; Gammaproteobacteria; Moraxellales; Moraxellaceae	GCF_023361075.1_ASM2336107v1	lcl|NZ_CP018664.1_prot_WP_000028994.1_3163	lcl|NZ_CP096690.1_prot_WP_000117516.1_1919	M1S54_RS09860	complement(2047167..2048006)	-	0	100
Acinetobacter baumannii	cellular organisms; Bacteria; Pseudomonadati; Pseudomonadota; Gammaproteobacteria; Moraxellales; Moraxellaceae	GCF_038441245.1_ASM3844124v1	lcl|NZ_CP018664.1_prot_WP_000080816.1_3158	lcl|NZ_CP131901.1_prot_WP_000080817.1_1947	Q7566_RS09975	2018513..2019256	+	0	100
Acinetobacter baumannii	cellular organisms; Bacteria; Pseudomonadati; Pseudomonadota; Gammaproteobacteria; Moraxellales; Moraxellaceae	GCF_038441245.1_ASM3844124v1	lcl|NZ_CP018664.1_prot_WP_001249623.1_3161	lcl|NZ_CP131901.1_prot_WP_001249637.1_1950	Q7566_RS09990	2021304..2022734	+	0	100
Acinetobacter baumannii	cellular organisms; Bacteria; Pseudomonadati; Pseudomonadota; Gammaproteobacteria; Moraxellales; Moraxellaceae	GCF_038441245.1_ASM3844124v1	lcl|NZ_CP018664.1_prot_WP_000096316.1_3162	lcl|NZ_CP131901.1_prot_WP_000096311.1_1951	Q7566_RS09995	2022769..2023623	+	0	100
Acinetobacter baumannii	cellular organisms; Bacteria; Pseudomonadati; Pseudomonadota; Gammaproteobacteria; Moraxellales; Moraxellaceae	GCF_038441245.1_ASM3844124v1	lcl|NZ_CP018664.1_prot_WP_000028994.1_3163	lcl|NZ_CP131901.1_prot_WP_000117516.1_1952	Q7566_RS10000	2023625..2024464	+	0	100
Acinetobacter baumannii	cellular organisms; Bacteria; Pseudomonadati; Pseudomonadota; Gammaproteobacteria; Moraxellales; Moraxellaceae	GCF_017724155.1_ASM1772415v1	lcl|NZ_CP018664.1_prot_WP_000080816.1_3158	lcl|NZ_CP072280.1_prot_WP_045544165.1_1952	J6F37_RS09970	complement(2079296..2080039)	-	0	100
Acinetobacter baumannii	cellular organisms; Bacteria; Pseudomonadati; Pseudomonadota; Gammaproteobacteria; Moraxellales; Moraxellaceae	GCF_017724155.1_ASM1772415v1	lcl|NZ_CP018664.1_prot_WP_001249623.1_3161	lcl|NZ_CP072280.1_prot_WP_045544164.1_1949	J6F37_RS09955	complement(2075818..2077248)	-	0	100
Acinetobacter baumannii	cellular organisms; Bacteria; Pseudomonadati; Pseudomonadota; Gammaproteobacteria; Moraxellales; Moraxellaceae	GCF_017724155.1_ASM1772415v1	lcl|NZ_CP018664.1_prot_WP_000096316.1_3162	lcl|NZ_CP072280.1_prot_WP_045544163.1_1948	J6F37_RS09950	complement(2074929..2075783)	-	0	100
Acinetobacter baumannii	cellular organisms; Bacteria; Pseudomonadati; Pseudomonadota; Gammaproteobacteria; Moraxellales; Moraxellaceae	GCF_017724155.1_ASM1772415v1	lcl|NZ_CP018664.1_prot_WP_000028994.1_3163	lcl|NZ_CP072280.1_prot_WP_045544162.1_1947	J6F37_RS09945	complement(2074088..2074927)	-	0	100
Acinetobacter baumannii	cellular organisms; Bacteria; Pseudomonadati; Pseudomonadota; Gammaproteobacteria; Moraxellales; Moraxellaceae	GCF_025258785.1_ASM2525878v1	lcl|NZ_CP018664.1_prot_WP_000080816.1_3158	lcl|NZ_CP104347.1_prot_WP_000080820.1_1591	N4T36_RS10175	1599625..1600368	+	0	100
Acinetobacter baumannii	cellular organisms; Bacteria; Pseudomonadati; Pseudomonadota; Gammaproteobacteria; Moraxellales; Moraxellaceae	GCF_025258785.1_ASM2525878v1	lcl|NZ_CP018664.1_prot_WP_001249623.1_3161	lcl|NZ_CP104347.1_prot_WP_118896008.1_1594	N4T36_RS10190	1602416..1603846	+	0	100
Acinetobacter baumannii	cellular organisms; Bacteria; Pseudomonadati; Pseudomonadota; Gammaproteobacteria; Moraxellales; Moraxellaceae	GCF_025258785.1_ASM2525878v1	lcl|NZ_CP018664.1_prot_WP_000096316.1_3162	lcl|NZ_CP104347.1_prot_WP_000096309.1_1595	N4T36_RS10195	1603881..1604735	+	0	100
Acinetobacter baumannii	cellular organisms; Bacteria; Pseudomonadati; Pseudomonadota; Gammaproteobacteria; Moraxellales; Moraxellaceae	GCF_025258785.1_ASM2525878v1	lcl|NZ_CP018664.1_prot_WP_000028994.1_3163	lcl|NZ_CP104347.1_prot_WP_000028992.1_1596	N4T36_RS10200	1604737..1605576	+	0	100
Acinetobacter baumannii	cellular organisms; Bacteria; Pseudomonadati; Pseudomonadota; Gammaproteobacteria; Moraxellales; Moraxellaceae	GCF_017726495.1_ASM1772649v1	lcl|NZ_CP018664.1_prot_WP_000080816.1_3158	lcl|NZ_CP072295.1_prot_WP_045544165.1_1950	J6I63_RS09965	complement(2078117..2078860)	-	0	100
Acinetobacter baumannii	cellular organisms; Bacteria; Pseudomonadati; Pseudomonadota; Gammaproteobacteria; Moraxellales; Moraxellaceae	GCF_017726495.1_ASM1772649v1	lcl|NZ_CP018664.1_prot_WP_001249623.1_3161	lcl|NZ_CP072295.1_prot_WP_045544164.1_1947	J6I63_RS09950	complement(2074639..2076069)	-	0	100
Acinetobacter baumannii	cellular organisms; Bacteria; Pseudomonadati; Pseudomonadota; Gammaproteobacteria; Moraxellales; Moraxellaceae	GCF_017726495.1_ASM1772649v1	lcl|NZ_CP018664.1_prot_WP_000096316.1_3162	lcl|NZ_CP072295.1_prot_WP_045544163.1_1946	J6I63_RS09945	complement(2073750..2074604)	-	0	100
Acinetobacter baumannii	cellular organisms; Bacteria; Pseudomonadati; Pseudomonadota; Gammaproteobacteria; Moraxellales; Moraxellaceae	GCF_017726495.1_ASM1772649v1	lcl|NZ_CP018664.1_prot_WP_000028994.1_3163	lcl|NZ_CP072295.1_prot_WP_045544162.1_1945	J6I63_RS09940	complement(2072909..2073748)	-	0	100
Acinetobacter baumannii	cellular organisms; Bacteria; Pseudomonadati; Pseudomonadota; Gammaproteobacteria; Moraxellales; Moraxellaceae	GCF_017724115.1_ASM1772411v1	lcl|NZ_CP018664.1_prot_WP_000080816.1_3158	lcl|NZ_CP072275.1_prot_WP_045544165.1_1950	J6F34_RS09965	complement(2078108..2078851)	-	0	100
Acinetobacter baumannii	cellular organisms; Bacteria; Pseudomonadati; Pseudomonadota; Gammaproteobacteria; Moraxellales; Moraxellaceae	GCF_017724115.1_ASM1772411v1	lcl|NZ_CP018664.1_prot_WP_001249623.1_3161	lcl|NZ_CP072275.1_prot_WP_045544164.1_1947	J6F34_RS09950	complement(2074630..2076060)	-	0	100
Acinetobacter baumannii	cellular organisms; Bacteria; Pseudomonadati; Pseudomonadota; Gammaproteobacteria; Moraxellales; Moraxellaceae	GCF_017724115.1_ASM1772411v1	lcl|NZ_CP018664.1_prot_WP_000096316.1_3162	lcl|NZ_CP072275.1_prot_WP_045544163.1_1946	J6F34_RS09945	complement(2073741..2074595)	-	0	100
Acinetobacter baumannii	cellular organisms; Bacteria; Pseudomonadati; Pseudomonadota; Gammaproteobacteria; Moraxellales; Moraxellaceae	GCF_017724115.1_ASM1772411v1	lcl|NZ_CP018664.1_prot_WP_000028994.1_3163	lcl|NZ_CP072275.1_prot_WP_045544162.1_1945	J6F34_RS09940	complement(2072900..2073739)	-	0	100
Acinetobacter baumannii	cellular organisms; Bacteria; Pseudomonadati; Pseudomonadota; Gammaproteobacteria; Moraxellales; Moraxellaceae	GCF_017724215.1_ASM1772421v1	lcl|NZ_CP018664.1_prot_WP_000080816.1_3158	lcl|NZ_CP072290.1_prot_WP_045544165.1_1950	J6I51_RS09965	complement(2078108..2078851)	-	0	100
Acinetobacter baumannii	cellular organisms; Bacteria; Pseudomonadati; Pseudomonadota; Gammaproteobacteria; Moraxellales; Moraxellaceae	GCF_017724215.1_ASM1772421v1	lcl|NZ_CP018664.1_prot_WP_001249623.1_3161	lcl|NZ_CP072290.1_prot_WP_045544164.1_1947	J6I51_RS09950	complement(2074630..2076060)	-	0	100
Acinetobacter baumannii	cellular organisms; Bacteria; Pseudomonadati; Pseudomonadota; Gammaproteobacteria; Moraxellales; Moraxellaceae	GCF_017724215.1_ASM1772421v1	lcl|NZ_CP018664.1_prot_WP_000096316.1_3162	lcl|NZ_CP072290.1_prot_WP_045544163.1_1946	J6I51_RS09945	complement(2073741..2074595)	-	0	100
Acinetobacter baumannii	cellular organisms; Bacteria; Pseudomonadati; Pseudomonadota; Gammaproteobacteria; Moraxellales; Moraxellaceae	GCF_017724215.1_ASM1772421v1	lcl|NZ_CP018664.1_prot_WP_000028994.1_3163	lcl|NZ_CP072290.1_prot_WP_045544162.1_1945	J6I51_RS09940	complement(2072900..2073739)	-	0	100
Acinetobacter baumannii	cellular organisms; Bacteria; Pseudomonadati; Pseudomonadota; Gammaproteobacteria; Moraxellales; Moraxellaceae	GCF_017726555.1_ASM1772655v1	lcl|NZ_CP018664.1_prot_WP_000080816.1_3158	lcl|NZ_CP072300.1_prot_WP_045544165.1_1950	J6I82_RS09965	complement(2078108..2078851)	-	0	100
Acinetobacter baumannii	cellular organisms; Bacteria; Pseudomonadati; Pseudomonadota; Gammaproteobacteria; Moraxellales; Moraxellaceae	GCF_017726555.1_ASM1772655v1	lcl|NZ_CP018664.1_prot_WP_001249623.1_3161	lcl|NZ_CP072300.1_prot_WP_045544164.1_1947	J6I82_RS09950	complement(2074630..2076060)	-	0	100
Acinetobacter baumannii	cellular organisms; Bacteria; Pseudomonadati; Pseudomonadota; Gammaproteobacteria; Moraxellales; Moraxellaceae	GCF_017726555.1_ASM1772655v1	lcl|NZ_CP018664.1_prot_WP_000096316.1_3162	lcl|NZ_CP072300.1_prot_WP_045544163.1_1946	J6I82_RS09945	complement(2073741..2074595)	-	0	100
Acinetobacter baumannii	cellular organisms; Bacteria; Pseudomonadati; Pseudomonadota; Gammaproteobacteria; Moraxellales; Moraxellaceae	GCF_017726555.1_ASM1772655v1	lcl|NZ_CP018664.1_prot_WP_000028994.1_3163	lcl|NZ_CP072300.1_prot_WP_045544162.1_1945	J6I82_RS09940	complement(2072900..2073739)	-	0	100
Acinetobacter baumannii	cellular organisms; Bacteria; Pseudomonadati; Pseudomonadota; Gammaproteobacteria; Moraxellales; Moraxellaceae	GCF_003431865.1_ASM343186v1	lcl|NZ_CP018664.1_prot_WP_000080816.1_3158	lcl|NZ_CP027178.1_prot_WP_000080816.1_1664	CSB70_RS08590	1737635..1738378	+	0	100
Acinetobacter baumannii	cellular organisms; Bacteria; Pseudomonadati; Pseudomonadota; Gammaproteobacteria; Moraxellales; Moraxellaceae	GCF_003431865.1_ASM343186v1	lcl|NZ_CP018664.1_prot_WP_001249623.1_3161	lcl|NZ_CP027178.1_prot_WP_001230714.1_1667	CSB70_RS08605	1740426..1741856	+	0	100
Acinetobacter baumannii	cellular organisms; Bacteria; Pseudomonadati; Pseudomonadota; Gammaproteobacteria; Moraxellales; Moraxellaceae	GCF_003431865.1_ASM343186v1	lcl|NZ_CP018664.1_prot_WP_000096316.1_3162	lcl|NZ_CP027178.1_prot_WP_000096306.1_1668	CSB70_RS08610	1741891..1742745	+	0	100
Acinetobacter baumannii	cellular organisms; Bacteria; Pseudomonadati; Pseudomonadota; Gammaproteobacteria; Moraxellales; Moraxellaceae	GCF_003431865.1_ASM343186v1	lcl|NZ_CP018664.1_prot_WP_000028994.1_3163	lcl|NZ_CP027178.1_prot_WP_000028994.1_1669	CSB70_RS08615	1742747..1743586	+	0	100
Acinetobacter baumannii	cellular organisms; Bacteria; Pseudomonadati; Pseudomonadota; Gammaproteobacteria; Moraxellales; Moraxellaceae	GCF_025369955.1_ASM2536995v1	lcl|NZ_CP018664.1_prot_WP_000080816.1_3158	lcl|NZ_CP104448.1_prot_WP_000080820.1_3206	N5T86_RS17625	complement(3256953..3257696)	-	0	100
Acinetobacter baumannii	cellular organisms; Bacteria; Pseudomonadati; Pseudomonadota; Gammaproteobacteria; Moraxellales; Moraxellaceae	GCF_025369955.1_ASM2536995v1	lcl|NZ_CP018664.1_prot_WP_001249623.1_3161	lcl|NZ_CP104448.1_prot_WP_118896008.1_3203	N5T86_RS17610	complement(3253475..3254905)	-	0	100
Acinetobacter baumannii	cellular organisms; Bacteria; Pseudomonadati; Pseudomonadota; Gammaproteobacteria; Moraxellales; Moraxellaceae	GCF_025369955.1_ASM2536995v1	lcl|NZ_CP018664.1_prot_WP_000096316.1_3162	lcl|NZ_CP104448.1_prot_WP_000096309.1_3202	N5T86_RS17605	complement(3252586..3253440)	-	0	100
Acinetobacter baumannii	cellular organisms; Bacteria; Pseudomonadati; Pseudomonadota; Gammaproteobacteria; Moraxellales; Moraxellaceae	GCF_025369955.1_ASM2536995v1	lcl|NZ_CP018664.1_prot_WP_000028994.1_3163	lcl|NZ_CP104448.1_prot_WP_000028992.1_3201	N5T86_RS17600	complement(3251745..3252584)	-	0	100
Acinetobacter baumannii	cellular organisms; Bacteria; Pseudomonadati; Pseudomonadota; Gammaproteobacteria; Moraxellales; Moraxellaceae	GCF_025258845.1_ASM2525884v1	lcl|NZ_CP018664.1_prot_WP_000080816.1_3158	lcl|NZ_CP104351.1_prot_WP_000080820.1_1917	N4T38_RS09855	1960479..1961222	+	0	100
Acinetobacter baumannii	cellular organisms; Bacteria; Pseudomonadati; Pseudomonadota; Gammaproteobacteria; Moraxellales; Moraxellaceae	GCF_025258845.1_ASM2525884v1	lcl|NZ_CP018664.1_prot_WP_001249623.1_3161	lcl|NZ_CP104351.1_prot_WP_118896008.1_1920	N4T38_RS09870	1963270..1964700	+	0	100
Acinetobacter baumannii	cellular organisms; Bacteria; Pseudomonadati; Pseudomonadota; Gammaproteobacteria; Moraxellales; Moraxellaceae	GCF_025258845.1_ASM2525884v1	lcl|NZ_CP018664.1_prot_WP_000096316.1_3162	lcl|NZ_CP104351.1_prot_WP_000096309.1_1921	N4T38_RS09875	1964735..1965589	+	0	100
Acinetobacter baumannii	cellular organisms; Bacteria; Pseudomonadati; Pseudomonadota; Gammaproteobacteria; Moraxellales; Moraxellaceae	GCF_025258845.1_ASM2525884v1	lcl|NZ_CP018664.1_prot_WP_000028994.1_3163	lcl|NZ_CP104351.1_prot_WP_000028992.1_1922	N4T38_RS09880	1965591..1966430	+	0	100
Acinetobacter baumannii	cellular organisms; Bacteria; Pseudomonadati; Pseudomonadota; Gammaproteobacteria; Moraxellales; Moraxellaceae	GCF_009455505.1_ASM945550v1	lcl|NZ_CP018664.1_prot_WP_000080816.1_3158	lcl|NZ_CP045528.1_prot_WP_000080817.1_411	DLI71_RS02060	406843..407586	+	0	100
Acinetobacter baumannii	cellular organisms; Bacteria; Pseudomonadati; Pseudomonadota; Gammaproteobacteria; Moraxellales; Moraxellaceae	GCF_009455505.1_ASM945550v1	lcl|NZ_CP018664.1_prot_WP_001249623.1_3161	lcl|NZ_CP045528.1_prot_WP_001249637.1_414	DLI71_RS02075	409634..411064	+	0	100
Acinetobacter baumannii	cellular organisms; Bacteria; Pseudomonadati; Pseudomonadota; Gammaproteobacteria; Moraxellales; Moraxellaceae	GCF_009455505.1_ASM945550v1	lcl|NZ_CP018664.1_prot_WP_000096316.1_3162	lcl|NZ_CP045528.1_prot_WP_000096311.1_415	DLI71_RS02080	411099..411953	+	0	100
Acinetobacter baumannii	cellular organisms; Bacteria; Pseudomonadati; Pseudomonadota; Gammaproteobacteria; Moraxellales; Moraxellaceae	GCF_009455505.1_ASM945550v1	lcl|NZ_CP018664.1_prot_WP_000028994.1_3163	lcl|NZ_CP045528.1_prot_WP_000117516.1_416	DLI71_RS02085	411955..412794	+	0	100
Acinetobacter baumannii	cellular organisms; Bacteria; Pseudomonadati; Pseudomonadota; Gammaproteobacteria; Moraxellales; Moraxellaceae	GCF_025258745.1_ASM2525874v1	lcl|NZ_CP018664.1_prot_WP_000080816.1_3158	lcl|NZ_CP104340.1_prot_WP_000080820.1_707	N4T41_RS05155	723575..724318	+	0	100
Acinetobacter baumannii	cellular organisms; Bacteria; Pseudomonadati; Pseudomonadota; Gammaproteobacteria; Moraxellales; Moraxellaceae	GCF_025258745.1_ASM2525874v1	lcl|NZ_CP018664.1_prot_WP_001249623.1_3161	lcl|NZ_CP104340.1_prot_WP_118896008.1_710	N4T41_RS05170	726366..727796	+	0	100
Acinetobacter baumannii	cellular organisms; Bacteria; Pseudomonadati; Pseudomonadota; Gammaproteobacteria; Moraxellales; Moraxellaceae	GCF_025258745.1_ASM2525874v1	lcl|NZ_CP018664.1_prot_WP_000096316.1_3162	lcl|NZ_CP104340.1_prot_WP_000096309.1_711	N4T41_RS05175	727831..728685	+	0	100
Acinetobacter baumannii	cellular organisms; Bacteria; Pseudomonadati; Pseudomonadota; Gammaproteobacteria; Moraxellales; Moraxellaceae	GCF_025258745.1_ASM2525874v1	lcl|NZ_CP018664.1_prot_WP_000028994.1_3163	lcl|NZ_CP104340.1_prot_WP_000028992.1_712	N4T41_RS05180	728687..729526	+	0	100
Acinetobacter baumannii	cellular organisms; Bacteria; Pseudomonadati; Pseudomonadota; Gammaproteobacteria; Moraxellales; Moraxellaceae	GCF_025258805.1_ASM2525880v1	lcl|NZ_CP018664.1_prot_WP_000080816.1_3158	lcl|NZ_CP104350.1_prot_WP_000080820.1_3261	N4T37_RS18725	complement(3385273..3386016)	-	0	100
Acinetobacter baumannii	cellular organisms; Bacteria; Pseudomonadati; Pseudomonadota; Gammaproteobacteria; Moraxellales; Moraxellaceae	GCF_025258805.1_ASM2525880v1	lcl|NZ_CP018664.1_prot_WP_001249623.1_3161	lcl|NZ_CP104350.1_prot_WP_118896008.1_3258	N4T37_RS18710	complement(3381795..3383225)	-	0	100
Acinetobacter baumannii	cellular organisms; Bacteria; Pseudomonadati; Pseudomonadota; Gammaproteobacteria; Moraxellales; Moraxellaceae	GCF_025258805.1_ASM2525880v1	lcl|NZ_CP018664.1_prot_WP_000096316.1_3162	lcl|NZ_CP104350.1_prot_WP_000096309.1_3257	N4T37_RS18705	complement(3380906..3381760)	-	0	100
Acinetobacter baumannii	cellular organisms; Bacteria; Pseudomonadati; Pseudomonadota; Gammaproteobacteria; Moraxellales; Moraxellaceae	GCF_025258805.1_ASM2525880v1	lcl|NZ_CP018664.1_prot_WP_000028994.1_3163	lcl|NZ_CP104350.1_prot_WP_000028992.1_3256	N4T37_RS18700	complement(3380065..3380904)	-	0	100
Acinetobacter baumannii	cellular organisms; Bacteria; Pseudomonadati; Pseudomonadota; Gammaproteobacteria; Moraxellales; Moraxellaceae	GCF_012931645.1_ASM1293164v1	lcl|NZ_CP018664.1_prot_WP_000080816.1_3158	lcl|NZ_CP051875.1_prot_WP_032000284.1_1982	HIN86_RS10140	complement(2100147..2100890)	-	0	100
Acinetobacter baumannii	cellular organisms; Bacteria; Pseudomonadati; Pseudomonadota; Gammaproteobacteria; Moraxellales; Moraxellaceae	GCF_012931645.1_ASM1293164v1	lcl|NZ_CP018664.1_prot_WP_001249623.1_3161	lcl|NZ_CP051875.1_prot_WP_032000287.1_1979	HIN86_RS10125	complement(2096669..2098099)	-	0	100
Acinetobacter baumannii	cellular organisms; Bacteria; Pseudomonadati; Pseudomonadota; Gammaproteobacteria; Moraxellales; Moraxellaceae	GCF_012931645.1_ASM1293164v1	lcl|NZ_CP018664.1_prot_WP_000096316.1_3162	lcl|NZ_CP051875.1_prot_WP_017816468.1_1978	HIN86_RS10120	complement(2095780..2096634)	-	0	100
Acinetobacter baumannii	cellular organisms; Bacteria; Pseudomonadati; Pseudomonadota; Gammaproteobacteria; Moraxellales; Moraxellaceae	GCF_012931645.1_ASM1293164v1	lcl|NZ_CP018664.1_prot_WP_000028994.1_3163	lcl|NZ_CP051875.1_prot_WP_000029002.1_1977	HIN86_RS10115	complement(2094939..2095778)	-	0	100
Acinetobacter baumannii	cellular organisms; Bacteria; Pseudomonadati; Pseudomonadota; Gammaproteobacteria; Moraxellales; Moraxellaceae	GCF_025258765.1_ASM2525876v1	lcl|NZ_CP018664.1_prot_WP_000080816.1_3158	lcl|NZ_CP104342.1_prot_WP_000080820.1_1917	N4T35_RS09855	1960479..1961222	+	0	100
Acinetobacter baumannii	cellular organisms; Bacteria; Pseudomonadati; Pseudomonadota; Gammaproteobacteria; Moraxellales; Moraxellaceae	GCF_025258765.1_ASM2525876v1	lcl|NZ_CP018664.1_prot_WP_001249623.1_3161	lcl|NZ_CP104342.1_prot_WP_118896008.1_1920	N4T35_RS09870	1963270..1964700	+	0	100
Acinetobacter baumannii	cellular organisms; Bacteria; Pseudomonadati; Pseudomonadota; Gammaproteobacteria; Moraxellales; Moraxellaceae	GCF_025258765.1_ASM2525876v1	lcl|NZ_CP018664.1_prot_WP_000096316.1_3162	lcl|NZ_CP104342.1_prot_WP_000096309.1_1921	N4T35_RS09875	1964735..1965589	+	0	100
Acinetobacter baumannii	cellular organisms; Bacteria; Pseudomonadati; Pseudomonadota; Gammaproteobacteria; Moraxellales; Moraxellaceae	GCF_025258765.1_ASM2525876v1	lcl|NZ_CP018664.1_prot_WP_000028994.1_3163	lcl|NZ_CP104342.1_prot_WP_000028992.1_1922	N4T35_RS09880	1965591..1966430	+	0	100
Acinetobacter baumannii	cellular organisms; Bacteria; Pseudomonadati; Pseudomonadota; Gammaproteobacteria; Moraxellales; Moraxellaceae	GCF_017723975.1_ASM1772397v1	lcl|NZ_CP018664.1_prot_WP_000080816.1_3158	lcl|NZ_CP072270.1_prot_WP_045544165.1_1945	J6E47_RS09935	complement(2073539..2074282)	-	0	100
Acinetobacter baumannii	cellular organisms; Bacteria; Pseudomonadati; Pseudomonadota; Gammaproteobacteria; Moraxellales; Moraxellaceae	GCF_017723975.1_ASM1772397v1	lcl|NZ_CP018664.1_prot_WP_001249623.1_3161	lcl|NZ_CP072270.1_prot_WP_045544164.1_1942	J6E47_RS09920	complement(2070061..2071491)	-	0	100
Acinetobacter baumannii	cellular organisms; Bacteria; Pseudomonadati; Pseudomonadota; Gammaproteobacteria; Moraxellales; Moraxellaceae	GCF_017723975.1_ASM1772397v1	lcl|NZ_CP018664.1_prot_WP_000096316.1_3162	lcl|NZ_CP072270.1_prot_WP_045544163.1_1941	J6E47_RS09915	complement(2069172..2070026)	-	0	100
Acinetobacter baumannii	cellular organisms; Bacteria; Pseudomonadati; Pseudomonadota; Gammaproteobacteria; Moraxellales; Moraxellaceae	GCF_017723975.1_ASM1772397v1	lcl|NZ_CP018664.1_prot_WP_000028994.1_3163	lcl|NZ_CP072270.1_prot_WP_045544162.1_1940	J6E47_RS09910	complement(2068331..2069170)	-	0	100
Acinetobacter baumannii	cellular organisms; Bacteria; Pseudomonadati; Pseudomonadota; Gammaproteobacteria; Moraxellales; Moraxellaceae	GCF_024749745.1_ASM2474974v1	lcl|NZ_CP018664.1_prot_WP_000080816.1_3158	lcl|NZ_CP087351.1_prot_WP_000080817.1_2283	LO008_RS11610	complement(2364079..2364822)	-	0	100
Acinetobacter baumannii	cellular organisms; Bacteria; Pseudomonadati; Pseudomonadota; Gammaproteobacteria; Moraxellales; Moraxellaceae	GCF_024749745.1_ASM2474974v1	lcl|NZ_CP018664.1_prot_WP_001249623.1_3161	lcl|NZ_CP087351.1_prot_WP_001249637.1_2280	LO008_RS11595	complement(2360601..2362031)	-	0	100
Acinetobacter baumannii	cellular organisms; Bacteria; Pseudomonadati; Pseudomonadota; Gammaproteobacteria; Moraxellales; Moraxellaceae	GCF_024749745.1_ASM2474974v1	lcl|NZ_CP018664.1_prot_WP_000096316.1_3162	lcl|NZ_CP087351.1_prot_WP_000096311.1_2279	LO008_RS11590	complement(2359712..2360566)	-	0	100
Acinetobacter baumannii	cellular organisms; Bacteria; Pseudomonadati; Pseudomonadota; Gammaproteobacteria; Moraxellales; Moraxellaceae	GCF_024749745.1_ASM2474974v1	lcl|NZ_CP018664.1_prot_WP_000028994.1_3163	lcl|NZ_CP087351.1_prot_WP_000117516.1_2278	LO008_RS11585	complement(2358871..2359710)	-	0	100
Acinetobacter baumannii	cellular organisms; Bacteria; Pseudomonadati; Pseudomonadota; Gammaproteobacteria; Moraxellales; Moraxellaceae	GCF_024749765.1_ASM2474976v1	lcl|NZ_CP018664.1_prot_WP_000080816.1_3158	lcl|NZ_CP087354.1_prot_WP_000080817.1_1916	LO000_RS09825	2012090..2012833	+	0	100
Acinetobacter baumannii	cellular organisms; Bacteria; Pseudomonadati; Pseudomonadota; Gammaproteobacteria; Moraxellales; Moraxellaceae	GCF_024749765.1_ASM2474976v1	lcl|NZ_CP018664.1_prot_WP_001249623.1_3161	lcl|NZ_CP087354.1_prot_WP_001249637.1_1919	LO000_RS09840	2014881..2016311	+	0	100
Acinetobacter baumannii	cellular organisms; Bacteria; Pseudomonadati; Pseudomonadota; Gammaproteobacteria; Moraxellales; Moraxellaceae	GCF_024749765.1_ASM2474976v1	lcl|NZ_CP018664.1_prot_WP_000096316.1_3162	lcl|NZ_CP087354.1_prot_WP_000096311.1_1920	LO000_RS09845	2016346..2017200	+	0	100
Acinetobacter baumannii	cellular organisms; Bacteria; Pseudomonadati; Pseudomonadota; Gammaproteobacteria; Moraxellales; Moraxellaceae	GCF_024749765.1_ASM2474976v1	lcl|NZ_CP018664.1_prot_WP_000028994.1_3163	lcl|NZ_CP087354.1_prot_WP_000117516.1_1921	LO000_RS09850	2017202..2018041	+	0	100
Acinetobacter baumannii	cellular organisms; Bacteria; Pseudomonadati; Pseudomonadota; Gammaproteobacteria; Moraxellales; Moraxellaceae	GCF_003345235.1_ASM334523v1	lcl|NZ_CP018664.1_prot_WP_000080816.1_3158	lcl|NZ_CP026338.1_prot_WP_000080820.1_1819	Aba810CP_RS09400	1926857..1927600	+	0	100
Acinetobacter baumannii	cellular organisms; Bacteria; Pseudomonadati; Pseudomonadota; Gammaproteobacteria; Moraxellales; Moraxellaceae	GCF_003345235.1_ASM334523v1	lcl|NZ_CP018664.1_prot_WP_001249623.1_3161	lcl|NZ_CP026338.1_prot_WP_024437284.1_1822	Aba810CP_RS09415	1929648..1931078	+	0	100
Acinetobacter baumannii	cellular organisms; Bacteria; Pseudomonadati; Pseudomonadota; Gammaproteobacteria; Moraxellales; Moraxellaceae	GCF_003345235.1_ASM334523v1	lcl|NZ_CP018664.1_prot_WP_000096316.1_3162	lcl|NZ_CP026338.1_prot_WP_000096309.1_1823	Aba810CP_RS09420	1931113..1931967	+	0	100
Acinetobacter baumannii	cellular organisms; Bacteria; Pseudomonadati; Pseudomonadota; Gammaproteobacteria; Moraxellales; Moraxellaceae	GCF_003345235.1_ASM334523v1	lcl|NZ_CP018664.1_prot_WP_000028994.1_3163	lcl|NZ_CP026338.1_prot_WP_000028992.1_1824	Aba810CP_RS09425	1931969..1932808	+	0	100
Acinetobacter baumannii	cellular organisms; Bacteria; Pseudomonadati; Pseudomonadota; Gammaproteobacteria; Moraxellales; Moraxellaceae	GCF_040834015.1_ASM4083401v1	lcl|NZ_CP018664.1_prot_WP_000080816.1_3158	lcl|NZ_CP162145.1_prot_WP_000080819.1_1970	AB3L01_RS10105	complement(2068290..2069033)	-	0	100
Acinetobacter baumannii	cellular organisms; Bacteria; Pseudomonadati; Pseudomonadota; Gammaproteobacteria; Moraxellales; Moraxellaceae	GCF_040834015.1_ASM4083401v1	lcl|NZ_CP018664.1_prot_WP_001249623.1_3161	lcl|NZ_CP162145.1_prot_WP_001249621.1_1967	AB3L01_RS10090	complement(2064812..2066242)	-	0	100
Acinetobacter baumannii	cellular organisms; Bacteria; Pseudomonadati; Pseudomonadota; Gammaproteobacteria; Moraxellales; Moraxellaceae	GCF_040834015.1_ASM4083401v1	lcl|NZ_CP018664.1_prot_WP_000096316.1_3162	lcl|NZ_CP162145.1_prot_WP_000097138.1_1966	AB3L01_RS10085	complement(2063923..2064777)	-	0	100
Acinetobacter baumannii	cellular organisms; Bacteria; Pseudomonadati; Pseudomonadota; Gammaproteobacteria; Moraxellales; Moraxellaceae	GCF_040834015.1_ASM4083401v1	lcl|NZ_CP018664.1_prot_WP_000028994.1_3163	lcl|NZ_CP162145.1_prot_WP_000029000.1_1965	AB3L01_RS10080	complement(2063082..2063921)	-	0	100
Acinetobacter baumannii	cellular organisms; Bacteria; Pseudomonadati; Pseudomonadota; Gammaproteobacteria; Moraxellales; Moraxellaceae	GCF_039780165.1_ASM3978016v1	lcl|NZ_CP018664.1_prot_WP_000080816.1_3158	lcl|NZ_CP156044.1_prot_WP_000080819.1_1900	ABFK62_RS09720	2004529..2005272	+	0	100
Acinetobacter baumannii	cellular organisms; Bacteria; Pseudomonadati; Pseudomonadota; Gammaproteobacteria; Moraxellales; Moraxellaceae	GCF_039780165.1_ASM3978016v1	lcl|NZ_CP018664.1_prot_WP_001249623.1_3161	lcl|NZ_CP156044.1_prot_WP_001249621.1_1903	ABFK62_RS09735	2007320..2008750	+	0	100
Acinetobacter baumannii	cellular organisms; Bacteria; Pseudomonadati; Pseudomonadota; Gammaproteobacteria; Moraxellales; Moraxellaceae	GCF_039780165.1_ASM3978016v1	lcl|NZ_CP018664.1_prot_WP_000096316.1_3162	lcl|NZ_CP156044.1_prot_WP_000097138.1_1904	ABFK62_RS09740	2008785..2009639	+	0	100
Acinetobacter baumannii	cellular organisms; Bacteria; Pseudomonadati; Pseudomonadota; Gammaproteobacteria; Moraxellales; Moraxellaceae	GCF_039780165.1_ASM3978016v1	lcl|NZ_CP018664.1_prot_WP_000028994.1_3163	lcl|NZ_CP156044.1_prot_WP_000029000.1_1905	ABFK62_RS09745	2009641..2010480	+	0	100
Acinetobacter baumannii	cellular organisms; Bacteria; Pseudomonadati; Pseudomonadota; Gammaproteobacteria; Moraxellales; Moraxellaceae	GCF_025258705.1_ASM2525870v1	lcl|NZ_CP018664.1_prot_WP_000080816.1_3158	lcl|NZ_CP104335.1_prot_WP_000080820.1_3256	N4T40_RS16740	complement(3382926..3383669)	-	0	100
Acinetobacter baumannii	cellular organisms; Bacteria; Pseudomonadati; Pseudomonadota; Gammaproteobacteria; Moraxellales; Moraxellaceae	GCF_025258705.1_ASM2525870v1	lcl|NZ_CP018664.1_prot_WP_001249623.1_3161	lcl|NZ_CP104335.1_prot_WP_118896008.1_3253	N4T40_RS16725	complement(3379448..3380878)	-	0	100
Acinetobacter baumannii	cellular organisms; Bacteria; Pseudomonadati; Pseudomonadota; Gammaproteobacteria; Moraxellales; Moraxellaceae	GCF_025258705.1_ASM2525870v1	lcl|NZ_CP018664.1_prot_WP_000096316.1_3162	lcl|NZ_CP104335.1_prot_WP_000096309.1_3252	N4T40_RS16720	complement(3378559..3379413)	-	0	100
Acinetobacter baumannii	cellular organisms; Bacteria; Pseudomonadati; Pseudomonadota; Gammaproteobacteria; Moraxellales; Moraxellaceae	GCF_025258705.1_ASM2525870v1	lcl|NZ_CP018664.1_prot_WP_000028994.1_3163	lcl|NZ_CP104335.1_prot_WP_000028992.1_3251	N4T40_RS16715	complement(3377718..3378557)	-	0	100
Acinetobacter baumannii	cellular organisms; Bacteria; Pseudomonadati; Pseudomonadota; Gammaproteobacteria; Moraxellales; Moraxellaceae	GCF_051294695.1_ASM5129469v1	lcl|NZ_CP018664.1_prot_WP_000080816.1_3158	lcl|NZ_CP191608.1_prot_WP_000080820.1_1775	ACQ0Q3_RS09100	complement(1866051..1866794)	-	0	100
Acinetobacter baumannii	cellular organisms; Bacteria; Pseudomonadati; Pseudomonadota; Gammaproteobacteria; Moraxellales; Moraxellaceae	GCF_051294695.1_ASM5129469v1	lcl|NZ_CP018664.1_prot_WP_001249623.1_3161	lcl|NZ_CP191608.1_prot_WP_024437284.1_1772	ACQ0Q3_RS09085	complement(1862573..1864003)	-	0	100
Acinetobacter baumannii	cellular organisms; Bacteria; Pseudomonadati; Pseudomonadota; Gammaproteobacteria; Moraxellales; Moraxellaceae	GCF_051294695.1_ASM5129469v1	lcl|NZ_CP018664.1_prot_WP_000096316.1_3162	lcl|NZ_CP191608.1_prot_WP_000096309.1_1771	ACQ0Q3_RS09080	complement(1861684..1862538)	-	0	100
Acinetobacter baumannii	cellular organisms; Bacteria; Pseudomonadati; Pseudomonadota; Gammaproteobacteria; Moraxellales; Moraxellaceae	GCF_051294695.1_ASM5129469v1	lcl|NZ_CP018664.1_prot_WP_000028994.1_3163	lcl|NZ_CP191608.1_prot_WP_000028992.1_1770	ACQ0Q3_RS09075	complement(1860843..1861682)	-	0	100
Acinetobacter baumannii	cellular organisms; Bacteria; Pseudomonadati; Pseudomonadota; Gammaproteobacteria; Moraxellales; Moraxellaceae	GCF_016864295.1_ASM1686429v1	lcl|NZ_CP018664.1_prot_WP_000080816.1_3158	lcl|NZ_CP060029.1_prot_WP_000080811.1_3127	H4B47_RS15965	complement(3294005..3294748)	-	0	100
Acinetobacter baumannii	cellular organisms; Bacteria; Pseudomonadati; Pseudomonadota; Gammaproteobacteria; Moraxellales; Moraxellaceae	GCF_016864295.1_ASM1686429v1	lcl|NZ_CP018664.1_prot_WP_001249623.1_3161	lcl|NZ_CP060029.1_prot_WP_001249640.1_3124	H4B47_RS15950	complement(3290527..3291957)	-	0	100
Acinetobacter baumannii	cellular organisms; Bacteria; Pseudomonadati; Pseudomonadota; Gammaproteobacteria; Moraxellales; Moraxellaceae	GCF_016864295.1_ASM1686429v1	lcl|NZ_CP018664.1_prot_WP_000096316.1_3162	lcl|NZ_CP060029.1_prot_WP_000096303.1_3123	H4B47_RS15945	complement(3289638..3290492)	-	0	100
Acinetobacter baumannii	cellular organisms; Bacteria; Pseudomonadati; Pseudomonadota; Gammaproteobacteria; Moraxellales; Moraxellaceae	GCF_016864295.1_ASM1686429v1	lcl|NZ_CP018664.1_prot_WP_000028994.1_3163	lcl|NZ_CP060029.1_prot_WP_000028996.1_3122	H4B47_RS15940	complement(3288797..3289636)	-	0	100
Acinetobacter baumannii	cellular organisms; Bacteria; Pseudomonadati; Pseudomonadota; Gammaproteobacteria; Moraxellales; Moraxellaceae	GCF_001026965.1_ASM102696v1	lcl|NZ_CP018664.1_prot_WP_000080816.1_3158	lcl|NZ_CP010779.1_prot_WP_000080817.1_1893	TE32_RS09650	complement(2037730..2038473)	-	0	100
Acinetobacter baumannii	cellular organisms; Bacteria; Pseudomonadati; Pseudomonadota; Gammaproteobacteria; Moraxellales; Moraxellaceae	GCF_001026965.1_ASM102696v1	lcl|NZ_CP018664.1_prot_WP_001249623.1_3161	lcl|NZ_CP010779.1_prot_WP_001249637.1_1890	TE32_RS09635	complement(2034252..2035682)	-	0	100
Acinetobacter baumannii	cellular organisms; Bacteria; Pseudomonadati; Pseudomonadota; Gammaproteobacteria; Moraxellales; Moraxellaceae	GCF_001026965.1_ASM102696v1	lcl|NZ_CP018664.1_prot_WP_000096316.1_3162	lcl|NZ_CP010779.1_prot_WP_000096311.1_1889	TE32_RS09630	complement(2033363..2034217)	-	0	100
Acinetobacter baumannii	cellular organisms; Bacteria; Pseudomonadati; Pseudomonadota; Gammaproteobacteria; Moraxellales; Moraxellaceae	GCF_001026965.1_ASM102696v1	lcl|NZ_CP018664.1_prot_WP_000028994.1_3163	lcl|NZ_CP010779.1_prot_WP_000117516.1_1888	TE32_RS09625	complement(2032522..2033361)	-	0	100
Acinetobacter baumannii	cellular organisms; Bacteria; Pseudomonadati; Pseudomonadota; Gammaproteobacteria; Moraxellales; Moraxellaceae	GCF_046097195.1_ASM4609719v1	lcl|NZ_CP018664.1_prot_WP_000080816.1_3158	lcl|NZ_CP175642.1_prot_WP_000080819.1_3681	ACJ228_RS18880	3949017..3949760	+	0	100
Acinetobacter baumannii	cellular organisms; Bacteria; Pseudomonadati; Pseudomonadota; Gammaproteobacteria; Moraxellales; Moraxellaceae	GCF_046097195.1_ASM4609719v1	lcl|NZ_CP018664.1_prot_WP_001249623.1_3161	lcl|NZ_CP175642.1_prot_WP_001249621.1_3684	ACJ228_RS18895	3951808..3953238	+	0	100
Acinetobacter baumannii	cellular organisms; Bacteria; Pseudomonadati; Pseudomonadota; Gammaproteobacteria; Moraxellales; Moraxellaceae	GCF_046097195.1_ASM4609719v1	lcl|NZ_CP018664.1_prot_WP_000096316.1_3162	lcl|NZ_CP175642.1_prot_WP_000097138.1_3685	ACJ228_RS18900	3953273..3954127	+	0	100
Acinetobacter baumannii	cellular organisms; Bacteria; Pseudomonadati; Pseudomonadota; Gammaproteobacteria; Moraxellales; Moraxellaceae	GCF_046097195.1_ASM4609719v1	lcl|NZ_CP018664.1_prot_WP_000028994.1_3163	lcl|NZ_CP175642.1_prot_WP_000029000.1_3686	ACJ228_RS18905	3954129..3954968	+	0	100
Acinetobacter baumannii	cellular organisms; Bacteria; Pseudomonadati; Pseudomonadota; Gammaproteobacteria; Moraxellales; Moraxellaceae	GCF_001514375.1_ASM151437v1	lcl|NZ_CP018664.1_prot_WP_000080816.1_3158	lcl|NZ_CP013924.1_prot_WP_000080817.1_2042	KBNAB1_RS10405	complement(2147739..2148482)	-	0	100
Acinetobacter baumannii	cellular organisms; Bacteria; Pseudomonadati; Pseudomonadota; Gammaproteobacteria; Moraxellales; Moraxellaceae	GCF_001514375.1_ASM151437v1	lcl|NZ_CP018664.1_prot_WP_001249623.1_3161	lcl|NZ_CP013924.1_prot_WP_001249637.1_2039	KBNAB1_RS10390	complement(2144261..2145691)	-	0	100
Acinetobacter baumannii	cellular organisms; Bacteria; Pseudomonadati; Pseudomonadota; Gammaproteobacteria; Moraxellales; Moraxellaceae	GCF_001514375.1_ASM151437v1	lcl|NZ_CP018664.1_prot_WP_000096316.1_3162	lcl|NZ_CP013924.1_prot_WP_000096311.1_2038	KBNAB1_RS10385	complement(2143372..2144226)	-	0	100
Acinetobacter baumannii	cellular organisms; Bacteria; Pseudomonadati; Pseudomonadota; Gammaproteobacteria; Moraxellales; Moraxellaceae	GCF_001514375.1_ASM151437v1	lcl|NZ_CP018664.1_prot_WP_000028994.1_3163	lcl|NZ_CP013924.1_prot_WP_000117516.1_2037	KBNAB1_RS10380	complement(2142531..2143370)	-	0	100
Acinetobacter baumannii	cellular organisms; Bacteria; Pseudomonadati; Pseudomonadota; Gammaproteobacteria; Moraxellales; Moraxellaceae	GCF_052040695.1_ASM5204069v1	lcl|NZ_CP018664.1_prot_WP_000080816.1_3158	lcl|NZ_CP196930.1_prot_WP_000080817.1_1959	ACTG42_RS10030	2052767..2053510	+	0	100
Acinetobacter baumannii	cellular organisms; Bacteria; Pseudomonadati; Pseudomonadota; Gammaproteobacteria; Moraxellales; Moraxellaceae	GCF_052040695.1_ASM5204069v1	lcl|NZ_CP018664.1_prot_WP_001249623.1_3161	lcl|NZ_CP196930.1_prot_WP_001249637.1_1962	ACTG42_RS10045	2055558..2056988	+	0	100
Acinetobacter baumannii	cellular organisms; Bacteria; Pseudomonadati; Pseudomonadota; Gammaproteobacteria; Moraxellales; Moraxellaceae	GCF_052040695.1_ASM5204069v1	lcl|NZ_CP018664.1_prot_WP_000096316.1_3162	lcl|NZ_CP196930.1_prot_WP_000096311.1_1963	ACTG42_RS10050	2057023..2057877	+	0	100
Acinetobacter baumannii	cellular organisms; Bacteria; Pseudomonadati; Pseudomonadota; Gammaproteobacteria; Moraxellales; Moraxellaceae	GCF_052040695.1_ASM5204069v1	lcl|NZ_CP018664.1_prot_WP_000028994.1_3163	lcl|NZ_CP196930.1_prot_WP_000117516.1_1964	ACTG42_RS10055	2057879..2058718	+	0	100
Acinetobacter baumannii	cellular organisms; Bacteria; Pseudomonadati; Pseudomonadota; Gammaproteobacteria; Moraxellales; Moraxellaceae	GCF_038442225.1_CIRI-40288	lcl|NZ_CP018664.1_prot_WP_000080816.1_3158	lcl|NZ_CP151688.1_prot_WP_000080813.1_1782	AAFA27_RS09100	1826402..1827145	+	0	100
Acinetobacter baumannii	cellular organisms; Bacteria; Pseudomonadati; Pseudomonadota; Gammaproteobacteria; Moraxellales; Moraxellaceae	GCF_038442225.1_CIRI-40288	lcl|NZ_CP018664.1_prot_WP_001249623.1_3161
Acinetobacter baumannii	cellular organisms; Bacteria; Pseudomonadati; Pseudomonadota; Gammaproteobacteria; Moraxellales; Moraxellaceae	GCF_038442225.1_CIRI-40288	lcl|NZ_CP018664.1_prot_WP_000096316.1_3162	lcl|NZ_CP151688.1_prot_WP_000096310.1_1786	AAFA27_RS09120	1830656..1831510	+	0	100
Acinetobacter baumannii	cellular organisms; Bacteria; Pseudomonadati; Pseudomonadota; Gammaproteobacteria; Moraxellales; Moraxellaceae	GCF_038442225.1_CIRI-40288	lcl|NZ_CP018664.1_prot_WP_000028994.1_3163	lcl|NZ_CP151688.1_prot_WP_000028991.1_1787	AAFA27_RS09125	1831512..1832351	+	0	100
Acinetobacter baumannii	cellular organisms; Bacteria; Pseudomonadati; Pseudomonadota; Gammaproteobacteria; Moraxellales; Moraxellaceae	GCF_019457715.1_ASM1945771v1	lcl|NZ_CP018664.1_prot_WP_000080816.1_3158	lcl|NZ_CP077801.1_prot_WP_000080813.1_1780	KUE09_RS09105	1826400..1827143	+	0	100
Acinetobacter baumannii	cellular organisms; Bacteria; Pseudomonadati; Pseudomonadota; Gammaproteobacteria; Moraxellales; Moraxellaceae	GCF_019457715.1_ASM1945771v1	lcl|NZ_CP018664.1_prot_WP_001249623.1_3161
Acinetobacter baumannii	cellular organisms; Bacteria; Pseudomonadati; Pseudomonadota; Gammaproteobacteria; Moraxellales; Moraxellaceae	GCF_019457715.1_ASM1945771v1	lcl|NZ_CP018664.1_prot_WP_000096316.1_3162	lcl|NZ_CP077801.1_prot_WP_000096310.1_1784	KUE09_RS09125	1830654..1831508	+	0	100
Acinetobacter baumannii	cellular organisms; Bacteria; Pseudomonadati; Pseudomonadota; Gammaproteobacteria; Moraxellales; Moraxellaceae	GCF_019457715.1_ASM1945771v1	lcl|NZ_CP018664.1_prot_WP_000028994.1_3163	lcl|NZ_CP077801.1_prot_WP_000028991.1_1785	KUE09_RS09130	1831510..1832349	+	0	100
Acinetobacter baumannii	cellular organisms; Bacteria; Pseudomonadati; Pseudomonadota; Gammaproteobacteria; Moraxellales; Moraxellaceae	GCF_023361195.1_ASM2336119v1	lcl|NZ_CP018664.1_prot_WP_000080816.1_3158	lcl|NZ_CP096702.1_prot_WP_000080817.1_1887	M1S32_RS09695	complement(2028720..2029463)	-	0	100
Acinetobacter baumannii	cellular organisms; Bacteria; Pseudomonadati; Pseudomonadota; Gammaproteobacteria; Moraxellales; Moraxellaceae	GCF_023361195.1_ASM2336119v1	lcl|NZ_CP018664.1_prot_WP_001249623.1_3161	lcl|NZ_CP096702.1_prot_WP_001249637.1_1884	M1S32_RS09680	complement(2025242..2026672)	-	0	100
Acinetobacter baumannii	cellular organisms; Bacteria; Pseudomonadati; Pseudomonadota; Gammaproteobacteria; Moraxellales; Moraxellaceae	GCF_023361195.1_ASM2336119v1	lcl|NZ_CP018664.1_prot_WP_000096316.1_3162	lcl|NZ_CP096702.1_prot_WP_000096311.1_1883	M1S32_RS09675	complement(2024353..2025207)	-	0	100
Acinetobacter baumannii	cellular organisms; Bacteria; Pseudomonadati; Pseudomonadota; Gammaproteobacteria; Moraxellales; Moraxellaceae	GCF_023361195.1_ASM2336119v1	lcl|NZ_CP018664.1_prot_WP_000028994.1_3163	lcl|NZ_CP096702.1_prot_WP_000117516.1_1882	M1S32_RS09670	complement(2023512..2024351)	-	0	100
Acinetobacter baumannii	cellular organisms; Bacteria; Pseudomonadati; Pseudomonadota; Gammaproteobacteria; Moraxellales; Moraxellaceae	GCF_005280435.1_ASM528043v1	lcl|NZ_CP018664.1_prot_WP_000080816.1_3158	lcl|NZ_CP040050.1_prot_WP_045544165.1_1675	FDF20_RS08590	1769987..1770730	+	0	100
Acinetobacter baumannii	cellular organisms; Bacteria; Pseudomonadati; Pseudomonadota; Gammaproteobacteria; Moraxellales; Moraxellaceae	GCF_005280435.1_ASM528043v1	lcl|NZ_CP018664.1_prot_WP_001249623.1_3161	lcl|NZ_CP040050.1_prot_WP_045544164.1_1678	FDF20_RS08605	1772778..1774208	+	0	100
Acinetobacter baumannii	cellular organisms; Bacteria; Pseudomonadati; Pseudomonadota; Gammaproteobacteria; Moraxellales; Moraxellaceae	GCF_005280435.1_ASM528043v1	lcl|NZ_CP018664.1_prot_WP_000096316.1_3162	lcl|NZ_CP040050.1_prot_WP_045544163.1_1679	FDF20_RS08610	1774243..1775097	+	0	100
Acinetobacter baumannii	cellular organisms; Bacteria; Pseudomonadati; Pseudomonadota; Gammaproteobacteria; Moraxellales; Moraxellaceae	GCF_005280435.1_ASM528043v1	lcl|NZ_CP018664.1_prot_WP_000028994.1_3163	lcl|NZ_CP040050.1_prot_WP_045544162.1_1680	FDF20_RS08615	1775099..1775938	+	0	100
Acinetobacter baumannii	cellular organisms; Bacteria; Pseudomonadati; Pseudomonadota; Gammaproteobacteria; Moraxellales; Moraxellaceae	GCF_052055445.1_ASM5205544v1	lcl|NZ_CP018664.1_prot_WP_000080816.1_3158	lcl|NZ_CP175876.1_prot_WP_000080817.1_1969	ACKPD0_RS10105	2099034..2099777	+	0	100
Acinetobacter baumannii	cellular organisms; Bacteria; Pseudomonadati; Pseudomonadota; Gammaproteobacteria; Moraxellales; Moraxellaceae	GCF_052055445.1_ASM5205544v1	lcl|NZ_CP018664.1_prot_WP_001249623.1_3161	lcl|NZ_CP175876.1_prot_WP_001249637.1_1972	ACKPD0_RS10120	2101825..2103255	+	0	100
Acinetobacter baumannii	cellular organisms; Bacteria; Pseudomonadati; Pseudomonadota; Gammaproteobacteria; Moraxellales; Moraxellaceae	GCF_052055445.1_ASM5205544v1	lcl|NZ_CP018664.1_prot_WP_000096316.1_3162	lcl|NZ_CP175876.1_prot_WP_000096311.1_1973	ACKPD0_RS10125	2103290..2104144	+	0	100
Acinetobacter baumannii	cellular organisms; Bacteria; Pseudomonadati; Pseudomonadota; Gammaproteobacteria; Moraxellales; Moraxellaceae	GCF_052055445.1_ASM5205544v1	lcl|NZ_CP018664.1_prot_WP_000028994.1_3163	lcl|NZ_CP175876.1_prot_WP_000117516.1_1974	ACKPD0_RS10130	2104146..2104985	+	0	100
Acinetobacter baumannii	cellular organisms; Bacteria; Pseudomonadati; Pseudomonadota; Gammaproteobacteria; Moraxellales; Moraxellaceae	GCF_013305465.1_ASM1330546v1	lcl|NZ_CP018664.1_prot_WP_000080816.1_3158	lcl|NZ_CP054302.1_prot_WP_000080817.1_3657	MS14413_RS18690	complement(3893180..3893923)	-	0	100
Acinetobacter baumannii	cellular organisms; Bacteria; Pseudomonadati; Pseudomonadota; Gammaproteobacteria; Moraxellales; Moraxellaceae	GCF_013305465.1_ASM1330546v1	lcl|NZ_CP018664.1_prot_WP_001249623.1_3161	lcl|NZ_CP054302.1_prot_WP_001249637.1_3654	MS14413_RS18675	complement(3889702..3891132)	-	0	100
Acinetobacter baumannii	cellular organisms; Bacteria; Pseudomonadati; Pseudomonadota; Gammaproteobacteria; Moraxellales; Moraxellaceae	GCF_013305465.1_ASM1330546v1	lcl|NZ_CP018664.1_prot_WP_000096316.1_3162	lcl|NZ_CP054302.1_prot_WP_000096311.1_3653	MS14413_RS18670	complement(3888813..3889667)	-	0	100
Acinetobacter baumannii	cellular organisms; Bacteria; Pseudomonadati; Pseudomonadota; Gammaproteobacteria; Moraxellales; Moraxellaceae	GCF_013305465.1_ASM1330546v1	lcl|NZ_CP018664.1_prot_WP_000028994.1_3163	lcl|NZ_CP054302.1_prot_WP_000117516.1_3652	MS14413_RS18665	complement(3887972..3888811)	-	0	100
Acinetobacter baumannii	cellular organisms; Bacteria; Pseudomonadati; Pseudomonadota; Gammaproteobacteria; Moraxellales; Moraxellaceae	GCF_023361855.1_ASM2336185v1	lcl|NZ_CP018664.1_prot_WP_000080816.1_3158	lcl|NZ_CP096720.1_prot_WP_000080817.1_1894	M1S29_RS09720	complement(2036075..2036818)	-	0	100
Acinetobacter baumannii	cellular organisms; Bacteria; Pseudomonadati; Pseudomonadota; Gammaproteobacteria; Moraxellales; Moraxellaceae	GCF_023361855.1_ASM2336185v1	lcl|NZ_CP018664.1_prot_WP_001249623.1_3161	lcl|NZ_CP096720.1_prot_WP_001249637.1_1891	M1S29_RS09705	complement(2032597..2034027)	-	0	100
Acinetobacter baumannii	cellular organisms; Bacteria; Pseudomonadati; Pseudomonadota; Gammaproteobacteria; Moraxellales; Moraxellaceae	GCF_023361855.1_ASM2336185v1	lcl|NZ_CP018664.1_prot_WP_000096316.1_3162	lcl|NZ_CP096720.1_prot_WP_000096311.1_1890	M1S29_RS09700	complement(2031708..2032562)	-	0	100
Acinetobacter baumannii	cellular organisms; Bacteria; Pseudomonadati; Pseudomonadota; Gammaproteobacteria; Moraxellales; Moraxellaceae	GCF_023361855.1_ASM2336185v1	lcl|NZ_CP018664.1_prot_WP_000028994.1_3163	lcl|NZ_CP096720.1_prot_WP_000117516.1_1889	M1S29_RS09695	complement(2030867..2031706)	-	0	100
Acinetobacter baumannii	cellular organisms; Bacteria; Pseudomonadati; Pseudomonadota; Gammaproteobacteria; Moraxellales; Moraxellaceae	GCF_017742855.1_ASM1774285v1	lcl|NZ_CP018664.1_prot_WP_000080816.1_3158	lcl|NZ_CP072398.1_prot_WP_045544165.1_2176	J6B58_RS11150	complement(2327072..2327815)	-	0	100
Acinetobacter baumannii	cellular organisms; Bacteria; Pseudomonadati; Pseudomonadota; Gammaproteobacteria; Moraxellales; Moraxellaceae	GCF_017742855.1_ASM1774285v1	lcl|NZ_CP018664.1_prot_WP_001249623.1_3161	lcl|NZ_CP072398.1_prot_WP_045544164.1_2173	J6B58_RS11135	complement(2323594..2325024)	-	0	100
Acinetobacter baumannii	cellular organisms; Bacteria; Pseudomonadati; Pseudomonadota; Gammaproteobacteria; Moraxellales; Moraxellaceae	GCF_017742855.1_ASM1774285v1	lcl|NZ_CP018664.1_prot_WP_000096316.1_3162	lcl|NZ_CP072398.1_prot_WP_045544163.1_2172	J6B58_RS11130	complement(2322705..2323559)	-	0	100
Acinetobacter baumannii	cellular organisms; Bacteria; Pseudomonadati; Pseudomonadota; Gammaproteobacteria; Moraxellales; Moraxellaceae	GCF_017742855.1_ASM1774285v1	lcl|NZ_CP018664.1_prot_WP_000028994.1_3163	lcl|NZ_CP072398.1_prot_WP_045544162.1_2171	J6B58_RS11125	complement(2321864..2322703)	-	0	100
Acinetobacter baumannii	cellular organisms; Bacteria; Pseudomonadati; Pseudomonadota; Gammaproteobacteria; Moraxellales; Moraxellaceae	GCF_023361055.1_ASM2336105v1	lcl|NZ_CP018664.1_prot_WP_000080816.1_3158	lcl|NZ_CP096688.1_prot_WP_000080817.1_1960	M1S41_RS10055	complement(2078749..2079492)	-	0	100
Acinetobacter baumannii	cellular organisms; Bacteria; Pseudomonadati; Pseudomonadota; Gammaproteobacteria; Moraxellales; Moraxellaceae	GCF_023361055.1_ASM2336105v1	lcl|NZ_CP018664.1_prot_WP_001249623.1_3161	lcl|NZ_CP096688.1_prot_WP_001249637.1_1957	M1S41_RS10040	complement(2075271..2076701)	-	0	100
Acinetobacter baumannii	cellular organisms; Bacteria; Pseudomonadati; Pseudomonadota; Gammaproteobacteria; Moraxellales; Moraxellaceae	GCF_023361055.1_ASM2336105v1	lcl|NZ_CP018664.1_prot_WP_000096316.1_3162	lcl|NZ_CP096688.1_prot_WP_000096311.1_1956	M1S41_RS10035	complement(2074382..2075236)	-	0	100
Acinetobacter baumannii	cellular organisms; Bacteria; Pseudomonadati; Pseudomonadota; Gammaproteobacteria; Moraxellales; Moraxellaceae	GCF_023361055.1_ASM2336105v1	lcl|NZ_CP018664.1_prot_WP_000028994.1_3163	lcl|NZ_CP096688.1_prot_WP_000117516.1_1955	M1S41_RS10030	complement(2073541..2074380)	-	0	100
Acinetobacter baumannii	cellular organisms; Bacteria; Pseudomonadati; Pseudomonadota; Gammaproteobacteria; Moraxellales; Moraxellaceae	GCF_017724195.1_ASM1772419v1	lcl|NZ_CP018664.1_prot_WP_000080816.1_3158	lcl|NZ_CP072285.1_prot_WP_045544165.1_2177	J6I33_RS11150	complement(2327072..2327815)	-	0	100
Acinetobacter baumannii	cellular organisms; Bacteria; Pseudomonadati; Pseudomonadota; Gammaproteobacteria; Moraxellales; Moraxellaceae	GCF_017724195.1_ASM1772419v1	lcl|NZ_CP018664.1_prot_WP_001249623.1_3161	lcl|NZ_CP072285.1_prot_WP_045544164.1_2174	J6I33_RS11135	complement(2323594..2325024)	-	0	100
Acinetobacter baumannii	cellular organisms; Bacteria; Pseudomonadati; Pseudomonadota; Gammaproteobacteria; Moraxellales; Moraxellaceae	GCF_017724195.1_ASM1772419v1	lcl|NZ_CP018664.1_prot_WP_000096316.1_3162	lcl|NZ_CP072285.1_prot_WP_045544163.1_2173	J6I33_RS11130	complement(2322705..2323559)	-	0	100
Acinetobacter baumannii	cellular organisms; Bacteria; Pseudomonadati; Pseudomonadota; Gammaproteobacteria; Moraxellales; Moraxellaceae	GCF_017724195.1_ASM1772419v1	lcl|NZ_CP018664.1_prot_WP_000028994.1_3163	lcl|NZ_CP072285.1_prot_WP_045544162.1_2172	J6I33_RS11125	complement(2321864..2322703)	-	0	100
Acinetobacter baumannii	cellular organisms; Bacteria; Pseudomonadati; Pseudomonadota; Gammaproteobacteria; Moraxellales; Moraxellaceae	GCF_023361915.1_ASM2336191v1	lcl|NZ_CP018664.1_prot_WP_000080816.1_3158	lcl|NZ_CP096727.1_prot_WP_000080817.1_1927	M1S58_RS09885	complement(2063045..2063788)	-	0	100
Acinetobacter baumannii	cellular organisms; Bacteria; Pseudomonadati; Pseudomonadota; Gammaproteobacteria; Moraxellales; Moraxellaceae	GCF_023361915.1_ASM2336191v1	lcl|NZ_CP018664.1_prot_WP_001249623.1_3161	lcl|NZ_CP096727.1_prot_WP_001249637.1_1924	M1S58_RS09870	complement(2059567..2060997)	-	0	100
Acinetobacter baumannii	cellular organisms; Bacteria; Pseudomonadati; Pseudomonadota; Gammaproteobacteria; Moraxellales; Moraxellaceae	GCF_023361915.1_ASM2336191v1	lcl|NZ_CP018664.1_prot_WP_000096316.1_3162	lcl|NZ_CP096727.1_prot_WP_000096311.1_1923	M1S58_RS09865	complement(2058678..2059532)	-	0	100
Acinetobacter baumannii	cellular organisms; Bacteria; Pseudomonadati; Pseudomonadota; Gammaproteobacteria; Moraxellales; Moraxellaceae	GCF_023361915.1_ASM2336191v1	lcl|NZ_CP018664.1_prot_WP_000028994.1_3163	lcl|NZ_CP096727.1_prot_WP_000117516.1_1922	M1S58_RS09860	complement(2057837..2058676)	-	0	100
Acinetobacter baumannii	cellular organisms; Bacteria; Pseudomonadati; Pseudomonadota; Gammaproteobacteria; Moraxellales; Moraxellaceae	GCF_051622705.1_ASM5162270v1	lcl|NZ_CP018664.1_prot_WP_000080816.1_3158	lcl|NZ_CP125855.1_prot_WP_000080821.1_1113	QMF06_RS05615	1142746..1143489	+	0	100
Acinetobacter baumannii	cellular organisms; Bacteria; Pseudomonadati; Pseudomonadota; Gammaproteobacteria; Moraxellales; Moraxellaceae	GCF_051622705.1_ASM5162270v1	lcl|NZ_CP018664.1_prot_WP_001249623.1_3161	lcl|NZ_CP125855.1_prot_WP_001249636.1_1116	QMF06_RS05630	1145537..1146967	+	0	100
Acinetobacter baumannii	cellular organisms; Bacteria; Pseudomonadati; Pseudomonadota; Gammaproteobacteria; Moraxellales; Moraxellaceae	GCF_051622705.1_ASM5162270v1	lcl|NZ_CP018664.1_prot_WP_000096316.1_3162	lcl|NZ_CP125855.1_prot_WP_000096301.1_1117	QMF06_RS05635	1147002..1147856	+	0	100
Acinetobacter baumannii	cellular organisms; Bacteria; Pseudomonadati; Pseudomonadota; Gammaproteobacteria; Moraxellales; Moraxellaceae	GCF_051622705.1_ASM5162270v1	lcl|NZ_CP018664.1_prot_WP_000028994.1_3163	lcl|NZ_CP125855.1_prot_WP_000029005.1_1118	QMF06_RS05640	1147858..1148697	+	0	100
Acinetobacter baumannii	cellular organisms; Bacteria; Pseudomonadati; Pseudomonadota; Gammaproteobacteria; Moraxellales; Moraxellaceae	GCF_045256945.1_G636	lcl|NZ_CP018664.1_prot_WP_000080816.1_3158	lcl|NZ_CP174090.1_prot_WP_000080817.1_1876	ACIW3X_RS09630	complement(2020195..2020938)	-	0	100
Acinetobacter baumannii	cellular organisms; Bacteria; Pseudomonadati; Pseudomonadota; Gammaproteobacteria; Moraxellales; Moraxellaceae	GCF_045256945.1_G636	lcl|NZ_CP018664.1_prot_WP_001249623.1_3161	lcl|NZ_CP174090.1_prot_WP_001249637.1_1873	ACIW3X_RS09615	complement(2016717..2018147)	-	0	100
Acinetobacter baumannii	cellular organisms; Bacteria; Pseudomonadati; Pseudomonadota; Gammaproteobacteria; Moraxellales; Moraxellaceae	GCF_045256945.1_G636	lcl|NZ_CP018664.1_prot_WP_000096316.1_3162	lcl|NZ_CP174090.1_prot_WP_000096311.1_1872	ACIW3X_RS09610	complement(2015828..2016682)	-	0	100
Acinetobacter baumannii	cellular organisms; Bacteria; Pseudomonadati; Pseudomonadota; Gammaproteobacteria; Moraxellales; Moraxellaceae	GCF_045256945.1_G636	lcl|NZ_CP018664.1_prot_WP_000028994.1_3163	lcl|NZ_CP174090.1_prot_WP_000117516.1_1871	ACIW3X_RS09605	complement(2014987..2015826)	-	0	100
Acinetobacter baumannii	cellular organisms; Bacteria; Pseudomonadati; Pseudomonadota; Gammaproteobacteria; Moraxellales; Moraxellaceae	GCF_003547115.1_ASM354711v1	lcl|NZ_CP018664.1_prot_WP_000080816.1_3158	lcl|NZ_CP027183.1_prot_WP_000080816.1_1465	CSB68_RS07590	complement(1557570..1558313)	-	0	100
Acinetobacter baumannii	cellular organisms; Bacteria; Pseudomonadati; Pseudomonadota; Gammaproteobacteria; Moraxellales; Moraxellaceae	GCF_003547115.1_ASM354711v1	lcl|NZ_CP018664.1_prot_WP_001249623.1_3161	lcl|NZ_CP027183.1_prot_WP_001230714.1_1462	CSB68_RS07575	complement(1554092..1555522)	-	0	100
Acinetobacter baumannii	cellular organisms; Bacteria; Pseudomonadati; Pseudomonadota; Gammaproteobacteria; Moraxellales; Moraxellaceae	GCF_003547115.1_ASM354711v1	lcl|NZ_CP018664.1_prot_WP_000096316.1_3162	lcl|NZ_CP027183.1_prot_WP_000096306.1_1461	CSB68_RS07570	complement(1553203..1554057)	-	0	100
Acinetobacter baumannii	cellular organisms; Bacteria; Pseudomonadati; Pseudomonadota; Gammaproteobacteria; Moraxellales; Moraxellaceae	GCF_003547115.1_ASM354711v1	lcl|NZ_CP018664.1_prot_WP_000028994.1_3163	lcl|NZ_CP027183.1_prot_WP_000028994.1_1460	CSB68_RS07565	complement(1552362..1553201)	-	0	100
Acinetobacter baumannii	cellular organisms; Bacteria; Pseudomonadati; Pseudomonadota; Gammaproteobacteria; Moraxellales; Moraxellaceae	GCF_023517695.1_ASM2351769v1	lcl|NZ_CP018664.1_prot_WP_000080816.1_3158	lcl|NZ_CP077840.1_prot_WP_000080817.1_1901	KU251_RS09775	complement(2031084..2031827)	-	0	100
Acinetobacter baumannii	cellular organisms; Bacteria; Pseudomonadati; Pseudomonadota; Gammaproteobacteria; Moraxellales; Moraxellaceae	GCF_023517695.1_ASM2351769v1	lcl|NZ_CP018664.1_prot_WP_001249623.1_3161	lcl|NZ_CP077840.1_prot_WP_001249637.1_1898	KU251_RS09760	complement(2027606..2029036)	-	0	100
Acinetobacter baumannii	cellular organisms; Bacteria; Pseudomonadati; Pseudomonadota; Gammaproteobacteria; Moraxellales; Moraxellaceae	GCF_023517695.1_ASM2351769v1	lcl|NZ_CP018664.1_prot_WP_000096316.1_3162	lcl|NZ_CP077840.1_prot_WP_000096311.1_1897	KU251_RS09755	complement(2026717..2027571)	-	0	100
Acinetobacter baumannii	cellular organisms; Bacteria; Pseudomonadati; Pseudomonadota; Gammaproteobacteria; Moraxellales; Moraxellaceae	GCF_023517695.1_ASM2351769v1	lcl|NZ_CP018664.1_prot_WP_000028994.1_3163	lcl|NZ_CP077840.1_prot_WP_000117516.1_1896	KU251_RS09750	complement(2025876..2026715)	-	0	100
Acinetobacter baumannii	cellular organisms; Bacteria; Pseudomonadati; Pseudomonadota; Gammaproteobacteria; Moraxellales; Moraxellaceae	GCF_002082785.1_ASM208278v1	lcl|NZ_CP018664.1_prot_WP_000080816.1_3158	lcl|NZ_CP020597.1_prot_WP_000080813.1_3339	B7L46_RS18195	3592431..3593174	+	0	100
Acinetobacter baumannii	cellular organisms; Bacteria; Pseudomonadati; Pseudomonadota; Gammaproteobacteria; Moraxellales; Moraxellaceae	GCF_002082785.1_ASM208278v1	lcl|NZ_CP018664.1_prot_WP_001249623.1_3161
Acinetobacter baumannii	cellular organisms; Bacteria; Pseudomonadati; Pseudomonadota; Gammaproteobacteria; Moraxellales; Moraxellaceae	GCF_002082785.1_ASM208278v1	lcl|NZ_CP018664.1_prot_WP_000096316.1_3162	lcl|NZ_CP020597.1_prot_WP_000096310.1_3343	B7L46_RS18215	3596685..3597539	+	0	100
Acinetobacter baumannii	cellular organisms; Bacteria; Pseudomonadati; Pseudomonadota; Gammaproteobacteria; Moraxellales; Moraxellaceae	GCF_002082785.1_ASM208278v1	lcl|NZ_CP018664.1_prot_WP_000028994.1_3163	lcl|NZ_CP020597.1_prot_WP_000028991.1_3344	B7L46_RS18220	3597541..3598380	+	0	100
Acinetobacter baumannii	cellular organisms; Bacteria; Pseudomonadati; Pseudomonadota; Gammaproteobacteria; Moraxellales; Moraxellaceae	GCF_051294655.1_ASM5129465v1	lcl|NZ_CP018664.1_prot_WP_000080816.1_3158	lcl|NZ_CP191594.1_prot_WP_000080820.1_2716	ACQ0QY_RS13990	complement(2894896..2895639)	-	0	100
Acinetobacter baumannii	cellular organisms; Bacteria; Pseudomonadati; Pseudomonadota; Gammaproteobacteria; Moraxellales; Moraxellaceae	GCF_051294655.1_ASM5129465v1	lcl|NZ_CP018664.1_prot_WP_001249623.1_3161	lcl|NZ_CP191594.1_prot_WP_024437284.1_2713	ACQ0QY_RS13975	complement(2891418..2892848)	-	0	100
Acinetobacter baumannii	cellular organisms; Bacteria; Pseudomonadati; Pseudomonadota; Gammaproteobacteria; Moraxellales; Moraxellaceae	GCF_051294655.1_ASM5129465v1	lcl|NZ_CP018664.1_prot_WP_000096316.1_3162	lcl|NZ_CP191594.1_prot_WP_000096309.1_2712	ACQ0QY_RS13970	complement(2890529..2891383)	-	0	100
Acinetobacter baumannii	cellular organisms; Bacteria; Pseudomonadati; Pseudomonadota; Gammaproteobacteria; Moraxellales; Moraxellaceae	GCF_051294655.1_ASM5129465v1	lcl|NZ_CP018664.1_prot_WP_000028994.1_3163	lcl|NZ_CP191594.1_prot_WP_000028992.1_2711	ACQ0QY_RS13965	complement(2889688..2890527)	-	0	100
Acinetobacter baumannii	cellular organisms; Bacteria; Pseudomonadati; Pseudomonadota; Gammaproteobacteria; Moraxellales; Moraxellaceae	GCF_024732425.1_ASM2473242v1	lcl|NZ_CP018664.1_prot_WP_000080816.1_3158	lcl|NZ_CP031383.1_prot_WP_000080817.1_2031	DLE02_RS10455	2166146..2166889	+	0	100
Acinetobacter baumannii	cellular organisms; Bacteria; Pseudomonadati; Pseudomonadota; Gammaproteobacteria; Moraxellales; Moraxellaceae	GCF_024732425.1_ASM2473242v1	lcl|NZ_CP018664.1_prot_WP_001249623.1_3161	lcl|NZ_CP031383.1_prot_WP_001249637.1_2034	DLE02_RS10470	2168937..2170367	+	0	100
Acinetobacter baumannii	cellular organisms; Bacteria; Pseudomonadati; Pseudomonadota; Gammaproteobacteria; Moraxellales; Moraxellaceae	GCF_024732425.1_ASM2473242v1	lcl|NZ_CP018664.1_prot_WP_000096316.1_3162	lcl|NZ_CP031383.1_prot_WP_000096311.1_2035	DLE02_RS10475	2170402..2171256	+	0	100
Acinetobacter baumannii	cellular organisms; Bacteria; Pseudomonadati; Pseudomonadota; Gammaproteobacteria; Moraxellales; Moraxellaceae	GCF_024732425.1_ASM2473242v1	lcl|NZ_CP018664.1_prot_WP_000028994.1_3163	lcl|NZ_CP031383.1_prot_WP_000117516.1_2036	DLE02_RS10480	2171258..2172097	+	0	100
Acinetobacter baumannii	cellular organisms; Bacteria; Pseudomonadati; Pseudomonadota; Gammaproteobacteria; Moraxellales; Moraxellaceae	GCF_001543995.1_ASM154399v1	lcl|NZ_CP018664.1_prot_WP_000080816.1_3158	lcl|NZ_CP014215.1_prot_WP_000080817.1_1533	AXA63_RS07755	1605971..1606714	+	0	100
Acinetobacter baumannii	cellular organisms; Bacteria; Pseudomonadati; Pseudomonadota; Gammaproteobacteria; Moraxellales; Moraxellaceae	GCF_001543995.1_ASM154399v1	lcl|NZ_CP018664.1_prot_WP_001249623.1_3161	lcl|NZ_CP014215.1_prot_WP_001249637.1_1536	AXA63_RS07770	1608762..1610192	+	0	100
Acinetobacter baumannii	cellular organisms; Bacteria; Pseudomonadati; Pseudomonadota; Gammaproteobacteria; Moraxellales; Moraxellaceae	GCF_001543995.1_ASM154399v1	lcl|NZ_CP018664.1_prot_WP_000096316.1_3162	lcl|NZ_CP014215.1_prot_WP_000096311.1_1537	AXA63_RS07775	1610227..1611081	+	0	100
Acinetobacter baumannii	cellular organisms; Bacteria; Pseudomonadati; Pseudomonadota; Gammaproteobacteria; Moraxellales; Moraxellaceae	GCF_001543995.1_ASM154399v1	lcl|NZ_CP018664.1_prot_WP_000028994.1_3163	lcl|NZ_CP014215.1_prot_WP_000117516.1_1538	AXA63_RS07780	1611083..1611922	+	0	100
Acinetobacter baumannii	cellular organisms; Bacteria; Pseudomonadati; Pseudomonadota; Gammaproteobacteria; Moraxellales; Moraxellaceae	GCF_028548795.2_ASM2854879v2	lcl|NZ_CP018664.1_prot_WP_000080816.1_3158	lcl|NZ_CP166770.1_prot_WP_000080817.1_1935	PCA50_RS09925	complement(2069506..2070249)	-	0	100
Acinetobacter baumannii	cellular organisms; Bacteria; Pseudomonadati; Pseudomonadota; Gammaproteobacteria; Moraxellales; Moraxellaceae	GCF_028548795.2_ASM2854879v2	lcl|NZ_CP018664.1_prot_WP_001249623.1_3161	lcl|NZ_CP166770.1_prot_WP_001249637.1_1932	PCA50_RS09910	complement(2066028..2067458)	-	0	100
Acinetobacter baumannii	cellular organisms; Bacteria; Pseudomonadati; Pseudomonadota; Gammaproteobacteria; Moraxellales; Moraxellaceae	GCF_028548795.2_ASM2854879v2	lcl|NZ_CP018664.1_prot_WP_000096316.1_3162	lcl|NZ_CP166770.1_prot_WP_000096311.1_1931	PCA50_RS09905	complement(2065139..2065993)	-	0	100
Acinetobacter baumannii	cellular organisms; Bacteria; Pseudomonadati; Pseudomonadota; Gammaproteobacteria; Moraxellales; Moraxellaceae	GCF_028548795.2_ASM2854879v2	lcl|NZ_CP018664.1_prot_WP_000028994.1_3163	lcl|NZ_CP166770.1_prot_WP_000117516.1_1930	PCA50_RS09900	complement(2064298..2065137)	-	0	100
Acinetobacter baumannii	cellular organisms; Bacteria; Pseudomonadati; Pseudomonadota; Gammaproteobacteria; Moraxellales; Moraxellaceae	GCF_053175685.1_ASM5317568v1	lcl|NZ_CP018664.1_prot_WP_000080816.1_3158	lcl|NZ_CP199970.1_prot_WP_000080817.1_3759	ACVP8J_RS19390	complement(3942803..3943546)	-	0	100
Acinetobacter baumannii	cellular organisms; Bacteria; Pseudomonadati; Pseudomonadota; Gammaproteobacteria; Moraxellales; Moraxellaceae	GCF_053175685.1_ASM5317568v1	lcl|NZ_CP018664.1_prot_WP_001249623.1_3161	lcl|NZ_CP199970.1_prot_WP_001249637.1_3756	ACVP8J_RS19375	complement(3939325..3940755)	-	0	100
Acinetobacter baumannii	cellular organisms; Bacteria; Pseudomonadati; Pseudomonadota; Gammaproteobacteria; Moraxellales; Moraxellaceae	GCF_053175685.1_ASM5317568v1	lcl|NZ_CP018664.1_prot_WP_000096316.1_3162	lcl|NZ_CP199970.1_prot_WP_000096311.1_3755	ACVP8J_RS19370	complement(3938436..3939290)	-	0	100
Acinetobacter baumannii	cellular organisms; Bacteria; Pseudomonadati; Pseudomonadota; Gammaproteobacteria; Moraxellales; Moraxellaceae	GCF_053175685.1_ASM5317568v1	lcl|NZ_CP018664.1_prot_WP_000028994.1_3163	lcl|NZ_CP199970.1_prot_WP_000117516.1_3754	ACVP8J_RS19365	complement(3937595..3938434)	-	0	100
Acinetobacter baumannii	cellular organisms; Bacteria; Pseudomonadati; Pseudomonadota; Gammaproteobacteria; Moraxellales; Moraxellaceae	GCF_049177245.1_ASM4917724v1	lcl|NZ_CP018664.1_prot_WP_000080816.1_3158	lcl|NZ_CP185768.1_prot_WP_000080816.1_1955	ACOQNK_RS10000	2089573..2090316	+	0	100
Acinetobacter baumannii	cellular organisms; Bacteria; Pseudomonadati; Pseudomonadota; Gammaproteobacteria; Moraxellales; Moraxellaceae	GCF_049177245.1_ASM4917724v1	lcl|NZ_CP018664.1_prot_WP_001249623.1_3161	lcl|NZ_CP185768.1_prot_WP_421832921.1_1958	ACOQNK_RS10015	2092364..2093794	+	0	100
Acinetobacter baumannii	cellular organisms; Bacteria; Pseudomonadati; Pseudomonadota; Gammaproteobacteria; Moraxellales; Moraxellaceae	GCF_049177245.1_ASM4917724v1	lcl|NZ_CP018664.1_prot_WP_000096316.1_3162	lcl|NZ_CP185768.1_prot_WP_000096308.1_1959	ACOQNK_RS10020	2093829..2094683	+	0	100
Acinetobacter baumannii	cellular organisms; Bacteria; Pseudomonadati; Pseudomonadota; Gammaproteobacteria; Moraxellales; Moraxellaceae	GCF_049177245.1_ASM4917724v1	lcl|NZ_CP018664.1_prot_WP_000028994.1_3163	lcl|NZ_CP185768.1_prot_WP_000117516.1_1960	ACOQNK_RS10025	2094685..2095524	+	0	100
Acinetobacter baumannii	cellular organisms; Bacteria; Pseudomonadati; Pseudomonadota; Gammaproteobacteria; Moraxellales; Moraxellaceae	GCF_023360995.1_ASM2336099v1	lcl|NZ_CP018664.1_prot_WP_000080816.1_3158	lcl|NZ_CP096682.1_prot_WP_000080817.1_1881	M1S44_RS09670	2020342..2021085	+	0	100
Acinetobacter baumannii	cellular organisms; Bacteria; Pseudomonadati; Pseudomonadota; Gammaproteobacteria; Moraxellales; Moraxellaceae	GCF_023360995.1_ASM2336099v1	lcl|NZ_CP018664.1_prot_WP_001249623.1_3161	lcl|NZ_CP096682.1_prot_WP_001249637.1_1884	M1S44_RS09685	2023133..2024563	+	0	100
Acinetobacter baumannii	cellular organisms; Bacteria; Pseudomonadati; Pseudomonadota; Gammaproteobacteria; Moraxellales; Moraxellaceae	GCF_023360995.1_ASM2336099v1	lcl|NZ_CP018664.1_prot_WP_000096316.1_3162	lcl|NZ_CP096682.1_prot_WP_000096311.1_1885	M1S44_RS09690	2024598..2025452	+	0	100
Acinetobacter baumannii	cellular organisms; Bacteria; Pseudomonadati; Pseudomonadota; Gammaproteobacteria; Moraxellales; Moraxellaceae	GCF_023360995.1_ASM2336099v1	lcl|NZ_CP018664.1_prot_WP_000028994.1_3163	lcl|NZ_CP096682.1_prot_WP_000117516.1_1886	M1S44_RS09695	2025454..2026293	+	0	100
Acinetobacter baumannii	cellular organisms; Bacteria; Pseudomonadati; Pseudomonadota; Gammaproteobacteria; Moraxellales; Moraxellaceae	GCF_016864915.1_ASM1686491v1	lcl|NZ_CP018664.1_prot_WP_000080816.1_3158	lcl|NZ_CP059729.1_prot_WP_000080811.1_776	H0H24_RS03835	complement(806139..806882)	-	0	100
Acinetobacter baumannii	cellular organisms; Bacteria; Pseudomonadati; Pseudomonadota; Gammaproteobacteria; Moraxellales; Moraxellaceae	GCF_016864915.1_ASM1686491v1	lcl|NZ_CP018664.1_prot_WP_001249623.1_3161	lcl|NZ_CP059729.1_prot_WP_001249640.1_773	H0H24_RS03820	complement(802661..804091)	-	0	100
Acinetobacter baumannii	cellular organisms; Bacteria; Pseudomonadati; Pseudomonadota; Gammaproteobacteria; Moraxellales; Moraxellaceae	GCF_016864915.1_ASM1686491v1	lcl|NZ_CP018664.1_prot_WP_000096316.1_3162	lcl|NZ_CP059729.1_prot_WP_000096303.1_772	H0H24_RS03815	complement(801772..802626)	-	0	100
Acinetobacter baumannii	cellular organisms; Bacteria; Pseudomonadati; Pseudomonadota; Gammaproteobacteria; Moraxellales; Moraxellaceae	GCF_016864915.1_ASM1686491v1	lcl|NZ_CP018664.1_prot_WP_000028994.1_3163	lcl|NZ_CP059729.1_prot_WP_000028996.1_771	H0H24_RS03810	complement(800931..801770)	-	0	100
Acinetobacter baumannii	cellular organisms; Bacteria; Pseudomonadati; Pseudomonadota; Gammaproteobacteria; Moraxellales; Moraxellaceae	GCF_022468195.1_ASM2246819v1	lcl|NZ_CP018664.1_prot_WP_000080816.1_3158	lcl|NZ_CP091346.1_prot_WP_000080817.1_1809	L2Z30_RS09260	1848990..1849733	+	0	100
Acinetobacter baumannii	cellular organisms; Bacteria; Pseudomonadati; Pseudomonadota; Gammaproteobacteria; Moraxellales; Moraxellaceae	GCF_022468195.1_ASM2246819v1	lcl|NZ_CP018664.1_prot_WP_001249623.1_3161	lcl|NZ_CP091346.1_prot_WP_001249637.1_1812	L2Z30_RS09275	1851781..1853211	+	0	100
Acinetobacter baumannii	cellular organisms; Bacteria; Pseudomonadati; Pseudomonadota; Gammaproteobacteria; Moraxellales; Moraxellaceae	GCF_022468195.1_ASM2246819v1	lcl|NZ_CP018664.1_prot_WP_000096316.1_3162	lcl|NZ_CP091346.1_prot_WP_000096311.1_1813	L2Z30_RS09280	1853246..1854100	+	0	100
Acinetobacter baumannii	cellular organisms; Bacteria; Pseudomonadati; Pseudomonadota; Gammaproteobacteria; Moraxellales; Moraxellaceae	GCF_022468195.1_ASM2246819v1	lcl|NZ_CP018664.1_prot_WP_000028994.1_3163	lcl|NZ_CP091346.1_prot_WP_000117516.1_1814	L2Z30_RS09285	1854102..1854941	+	0	100
Acinetobacter baumannii	cellular organisms; Bacteria; Pseudomonadati; Pseudomonadota; Gammaproteobacteria; Moraxellales; Moraxellaceae	GCF_012272755.1_ASM1227275v1	lcl|NZ_CP018664.1_prot_WP_000080816.1_3158	lcl|NZ_CP050911.1_prot_WP_000080817.1_1897	HFD81_RS09715	complement(2043980..2044723)	-	0	100
Acinetobacter baumannii	cellular organisms; Bacteria; Pseudomonadati; Pseudomonadota; Gammaproteobacteria; Moraxellales; Moraxellaceae	GCF_012272755.1_ASM1227275v1	lcl|NZ_CP018664.1_prot_WP_001249623.1_3161	lcl|NZ_CP050911.1_prot_WP_001249637.1_1894	HFD81_RS09700	complement(2040502..2041932)	-	0	100
Acinetobacter baumannii	cellular organisms; Bacteria; Pseudomonadati; Pseudomonadota; Gammaproteobacteria; Moraxellales; Moraxellaceae	GCF_012272755.1_ASM1227275v1	lcl|NZ_CP018664.1_prot_WP_000096316.1_3162	lcl|NZ_CP050911.1_prot_WP_000096311.1_1893	HFD81_RS09695	complement(2039613..2040467)	-	0	100
Acinetobacter baumannii	cellular organisms; Bacteria; Pseudomonadati; Pseudomonadota; Gammaproteobacteria; Moraxellales; Moraxellaceae	GCF_012272755.1_ASM1227275v1	lcl|NZ_CP018664.1_prot_WP_000028994.1_3163	lcl|NZ_CP050911.1_prot_WP_000117516.1_1892	HFD81_RS09690	complement(2038772..2039611)	-	0	100
Acinetobacter baumannii	cellular organisms; Bacteria; Pseudomonadati; Pseudomonadota; Gammaproteobacteria; Moraxellales; Moraxellaceae	GCF_023362155.1_ASM2336215v1	lcl|NZ_CP018664.1_prot_WP_000080816.1_3158	lcl|NZ_CP096755.1_prot_WP_000080817.1_1852	M1S57_RS09525	complement(2011314..2012057)	-	0	100
Acinetobacter baumannii	cellular organisms; Bacteria; Pseudomonadati; Pseudomonadota; Gammaproteobacteria; Moraxellales; Moraxellaceae	GCF_023362155.1_ASM2336215v1	lcl|NZ_CP018664.1_prot_WP_001249623.1_3161	lcl|NZ_CP096755.1_prot_WP_001249637.1_1849	M1S57_RS09510	complement(2007836..2009266)	-	0	100
Acinetobacter baumannii	cellular organisms; Bacteria; Pseudomonadati; Pseudomonadota; Gammaproteobacteria; Moraxellales; Moraxellaceae	GCF_023362155.1_ASM2336215v1	lcl|NZ_CP018664.1_prot_WP_000096316.1_3162	lcl|NZ_CP096755.1_prot_WP_000096311.1_1848	M1S57_RS09505	complement(2006947..2007801)	-	0	100
Acinetobacter baumannii	cellular organisms; Bacteria; Pseudomonadati; Pseudomonadota; Gammaproteobacteria; Moraxellales; Moraxellaceae	GCF_023362155.1_ASM2336215v1	lcl|NZ_CP018664.1_prot_WP_000028994.1_3163	lcl|NZ_CP096755.1_prot_WP_000117516.1_1847	M1S57_RS09500	complement(2006106..2006945)	-	0	100
Acinetobacter baumannii	cellular organisms; Bacteria; Pseudomonadati; Pseudomonadota; Gammaproteobacteria; Moraxellales; Moraxellaceae	GCF_023362135.1_ASM2336213v1	lcl|NZ_CP018664.1_prot_WP_000080816.1_3158	lcl|NZ_CP096753.1_prot_WP_000080817.1_1851	M1S46_RS09515	complement(2011177..2011920)	-	0	100
Acinetobacter baumannii	cellular organisms; Bacteria; Pseudomonadati; Pseudomonadota; Gammaproteobacteria; Moraxellales; Moraxellaceae	GCF_023362135.1_ASM2336213v1	lcl|NZ_CP018664.1_prot_WP_001249623.1_3161	lcl|NZ_CP096753.1_prot_WP_001249637.1_1848	M1S46_RS09500	complement(2007699..2009129)	-	0	100
Acinetobacter baumannii	cellular organisms; Bacteria; Pseudomonadati; Pseudomonadota; Gammaproteobacteria; Moraxellales; Moraxellaceae	GCF_023362135.1_ASM2336213v1	lcl|NZ_CP018664.1_prot_WP_000096316.1_3162	lcl|NZ_CP096753.1_prot_WP_000096311.1_1847	M1S46_RS09495	complement(2006810..2007664)	-	0	100
Acinetobacter baumannii	cellular organisms; Bacteria; Pseudomonadati; Pseudomonadota; Gammaproteobacteria; Moraxellales; Moraxellaceae	GCF_023362135.1_ASM2336213v1	lcl|NZ_CP018664.1_prot_WP_000028994.1_3163	lcl|NZ_CP096753.1_prot_WP_000117516.1_1846	M1S46_RS09490	complement(2005969..2006808)	-	0	100
Acinetobacter baumannii	cellular organisms; Bacteria; Pseudomonadati; Pseudomonadota; Gammaproteobacteria; Moraxellales; Moraxellaceae	GCF_023361175.1_ASM2336117v1	lcl|NZ_CP018664.1_prot_WP_000080816.1_3158	lcl|NZ_CP096700.1_prot_WP_000080817.1_1932	M1S15_RS09930	complement(2064043..2064786)	-	0	100
Acinetobacter baumannii	cellular organisms; Bacteria; Pseudomonadati; Pseudomonadota; Gammaproteobacteria; Moraxellales; Moraxellaceae	GCF_023361175.1_ASM2336117v1	lcl|NZ_CP018664.1_prot_WP_001249623.1_3161	lcl|NZ_CP096700.1_prot_WP_001249637.1_1929	M1S15_RS09915	complement(2060565..2061995)	-	0	100
Acinetobacter baumannii	cellular organisms; Bacteria; Pseudomonadati; Pseudomonadota; Gammaproteobacteria; Moraxellales; Moraxellaceae	GCF_023361175.1_ASM2336117v1	lcl|NZ_CP018664.1_prot_WP_000096316.1_3162	lcl|NZ_CP096700.1_prot_WP_000096311.1_1928	M1S15_RS09910	complement(2059676..2060530)	-	0	100
Acinetobacter baumannii	cellular organisms; Bacteria; Pseudomonadati; Pseudomonadota; Gammaproteobacteria; Moraxellales; Moraxellaceae	GCF_023361175.1_ASM2336117v1	lcl|NZ_CP018664.1_prot_WP_000028994.1_3163	lcl|NZ_CP096700.1_prot_WP_000117516.1_1927	M1S15_RS09905	complement(2058835..2059674)	-	0	100
Acinetobacter baumannii	cellular organisms; Bacteria; Pseudomonadati; Pseudomonadota; Gammaproteobacteria; Moraxellales; Moraxellaceae	GCF_025854155.1_ASM2585415v1	lcl|NZ_CP018664.1_prot_WP_000080816.1_3158	lcl|NZ_CP107605.1_prot_WP_000080817.1_1843	OIO60_RS09495	1946380..1947123	+	0	100
Acinetobacter baumannii	cellular organisms; Bacteria; Pseudomonadati; Pseudomonadota; Gammaproteobacteria; Moraxellales; Moraxellaceae	GCF_025854155.1_ASM2585415v1	lcl|NZ_CP018664.1_prot_WP_001249623.1_3161	lcl|NZ_CP107605.1_prot_WP_001249637.1_1846	OIO60_RS09510	1949171..1950601	+	0	100
Acinetobacter baumannii	cellular organisms; Bacteria; Pseudomonadati; Pseudomonadota; Gammaproteobacteria; Moraxellales; Moraxellaceae	GCF_025854155.1_ASM2585415v1	lcl|NZ_CP018664.1_prot_WP_000096316.1_3162	lcl|NZ_CP107605.1_prot_WP_000096311.1_1847	OIO60_RS09515	1950636..1951490	+	0	100
Acinetobacter baumannii	cellular organisms; Bacteria; Pseudomonadati; Pseudomonadota; Gammaproteobacteria; Moraxellales; Moraxellaceae	GCF_025854155.1_ASM2585415v1	lcl|NZ_CP018664.1_prot_WP_000028994.1_3163	lcl|NZ_CP107605.1_prot_WP_000117516.1_1848	OIO60_RS09520	1951492..1952331	+	0	100
Acinetobacter baumannii	cellular organisms; Bacteria; Pseudomonadati; Pseudomonadota; Gammaproteobacteria; Moraxellales; Moraxellaceae	GCF_038442575.1_CIRI-F15-01B	lcl|NZ_CP018664.1_prot_WP_000080816.1_3158	lcl|NZ_CP151715.1_prot_WP_000080813.1_1812	AAFA16_RS09245	1894631..1895374	+	0	100
Acinetobacter baumannii	cellular organisms; Bacteria; Pseudomonadati; Pseudomonadota; Gammaproteobacteria; Moraxellales; Moraxellaceae	GCF_038442575.1_CIRI-F15-01B	lcl|NZ_CP018664.1_prot_WP_001249623.1_3161
Acinetobacter baumannii	cellular organisms; Bacteria; Pseudomonadati; Pseudomonadota; Gammaproteobacteria; Moraxellales; Moraxellaceae	GCF_038442575.1_CIRI-F15-01B	lcl|NZ_CP018664.1_prot_WP_000096316.1_3162	lcl|NZ_CP151715.1_prot_WP_000096310.1_1816	AAFA16_RS09265	1898885..1899739	+	0	100
Acinetobacter baumannii	cellular organisms; Bacteria; Pseudomonadati; Pseudomonadota; Gammaproteobacteria; Moraxellales; Moraxellaceae	GCF_038442575.1_CIRI-F15-01B	lcl|NZ_CP018664.1_prot_WP_000028994.1_3163	lcl|NZ_CP151715.1_prot_WP_000028991.1_1817	AAFA16_RS09270	1899741..1900580	+	0	100
Acinetobacter baumannii	cellular organisms; Bacteria; Pseudomonadati; Pseudomonadota; Gammaproteobacteria; Moraxellales; Moraxellaceae	GCF_038442585.1_CIRI-F15-01A	lcl|NZ_CP018664.1_prot_WP_000080816.1_3158	lcl|NZ_CP151717.1_prot_WP_000080813.1_1812	AAFA22_RS09245	1894613..1895356	+	0	100
Acinetobacter baumannii	cellular organisms; Bacteria; Pseudomonadati; Pseudomonadota; Gammaproteobacteria; Moraxellales; Moraxellaceae	GCF_038442585.1_CIRI-F15-01A	lcl|NZ_CP018664.1_prot_WP_001249623.1_3161
Acinetobacter baumannii	cellular organisms; Bacteria; Pseudomonadati; Pseudomonadota; Gammaproteobacteria; Moraxellales; Moraxellaceae	GCF_038442585.1_CIRI-F15-01A	lcl|NZ_CP018664.1_prot_WP_000096316.1_3162	lcl|NZ_CP151717.1_prot_WP_000096310.1_1816	AAFA22_RS09265	1898867..1899721	+	0	100
Acinetobacter baumannii	cellular organisms; Bacteria; Pseudomonadati; Pseudomonadota; Gammaproteobacteria; Moraxellales; Moraxellaceae	GCF_038442585.1_CIRI-F15-01A	lcl|NZ_CP018664.1_prot_WP_000028994.1_3163	lcl|NZ_CP151717.1_prot_WP_000028991.1_1817	AAFA22_RS09270	1899723..1900562	+	0	100
Acinetobacter baumannii	cellular organisms; Bacteria; Pseudomonadati; Pseudomonadota; Gammaproteobacteria; Moraxellales; Moraxellaceae	GCF_001399655.1_ASM139965v1	lcl|NZ_CP018664.1_prot_WP_000080816.1_3158	lcl|NZ_CP012952.1_prot_WP_000080816.1_1946	AN415_RS09945	complement(2081893..2082636)	-	0	100
Acinetobacter baumannii	cellular organisms; Bacteria; Pseudomonadati; Pseudomonadota; Gammaproteobacteria; Moraxellales; Moraxellaceae	GCF_001399655.1_ASM139965v1	lcl|NZ_CP018664.1_prot_WP_001249623.1_3161	lcl|NZ_CP012952.1_prot_WP_001249638.1_1943	AN415_RS09930	complement(2078415..2079845)	-	0	100
Acinetobacter baumannii	cellular organisms; Bacteria; Pseudomonadati; Pseudomonadota; Gammaproteobacteria; Moraxellales; Moraxellaceae	GCF_001399655.1_ASM139965v1	lcl|NZ_CP018664.1_prot_WP_000096316.1_3162	lcl|NZ_CP012952.1_prot_WP_000096305.1_1942	AN415_RS09925	complement(2077526..2078380)	-	0	100
Acinetobacter baumannii	cellular organisms; Bacteria; Pseudomonadati; Pseudomonadota; Gammaproteobacteria; Moraxellales; Moraxellaceae	GCF_001399655.1_ASM139965v1	lcl|NZ_CP018664.1_prot_WP_000028994.1_3163	lcl|NZ_CP012952.1_prot_WP_000028997.1_1941	AN415_RS09920	complement(2076685..2077524)	-	0	100
Acinetobacter baumannii	cellular organisms; Bacteria; Pseudomonadati; Pseudomonadota; Gammaproteobacteria; Moraxellales; Moraxellaceae	GCF_025854015.1_ASM2585401v1	lcl|NZ_CP018664.1_prot_WP_000080816.1_3158	lcl|NZ_CP107590.1_prot_WP_000080817.1_1902	OIO44_RS09710	complement(2028230..2028973)	-	0	100
Acinetobacter baumannii	cellular organisms; Bacteria; Pseudomonadati; Pseudomonadota; Gammaproteobacteria; Moraxellales; Moraxellaceae	GCF_025854015.1_ASM2585401v1	lcl|NZ_CP018664.1_prot_WP_001249623.1_3161	lcl|NZ_CP107590.1_prot_WP_001249637.1_1899	OIO44_RS09695	complement(2024752..2026182)	-	0	100
Acinetobacter baumannii	cellular organisms; Bacteria; Pseudomonadati; Pseudomonadota; Gammaproteobacteria; Moraxellales; Moraxellaceae	GCF_025854015.1_ASM2585401v1	lcl|NZ_CP018664.1_prot_WP_000096316.1_3162	lcl|NZ_CP107590.1_prot_WP_000096311.1_1898	OIO44_RS09690	complement(2023863..2024717)	-	0	100
Acinetobacter baumannii	cellular organisms; Bacteria; Pseudomonadati; Pseudomonadota; Gammaproteobacteria; Moraxellales; Moraxellaceae	GCF_025854015.1_ASM2585401v1	lcl|NZ_CP018664.1_prot_WP_000028994.1_3163	lcl|NZ_CP107590.1_prot_WP_000117516.1_1897	OIO44_RS09685	complement(2023022..2023861)	-	0	100
Acinetobacter baumannii	cellular organisms; Bacteria; Pseudomonadati; Pseudomonadota; Gammaproteobacteria; Moraxellales; Moraxellaceae	GCF_038442565.1_CIRI-F15-02	lcl|NZ_CP018664.1_prot_WP_000080816.1_3158	lcl|NZ_CP151713.1_prot_WP_000080813.1_1812	AAFA15_RS09245	1894624..1895367	+	0	100
Acinetobacter baumannii	cellular organisms; Bacteria; Pseudomonadati; Pseudomonadota; Gammaproteobacteria; Moraxellales; Moraxellaceae	GCF_038442565.1_CIRI-F15-02	lcl|NZ_CP018664.1_prot_WP_001249623.1_3161
Acinetobacter baumannii	cellular organisms; Bacteria; Pseudomonadati; Pseudomonadota; Gammaproteobacteria; Moraxellales; Moraxellaceae	GCF_038442565.1_CIRI-F15-02	lcl|NZ_CP018664.1_prot_WP_000096316.1_3162	lcl|NZ_CP151713.1_prot_WP_000096310.1_1816	AAFA15_RS09265	1898878..1899732	+	0	100
Acinetobacter baumannii	cellular organisms; Bacteria; Pseudomonadati; Pseudomonadota; Gammaproteobacteria; Moraxellales; Moraxellaceae	GCF_038442565.1_CIRI-F15-02	lcl|NZ_CP018664.1_prot_WP_000028994.1_3163	lcl|NZ_CP151713.1_prot_WP_000028991.1_1817	AAFA15_RS09270	1899734..1900573	+	0	100
Acinetobacter baumannii	cellular organisms; Bacteria; Pseudomonadati; Pseudomonadota; Gammaproteobacteria; Moraxellales; Moraxellaceae	GCF_023361875.1_ASM2336187v1	lcl|NZ_CP018664.1_prot_WP_000080816.1_3158	lcl|NZ_CP096722.1_prot_WP_000080817.1_1890	M1S25_RS09715	complement(2034181..2034924)	-	0	100
Acinetobacter baumannii	cellular organisms; Bacteria; Pseudomonadati; Pseudomonadota; Gammaproteobacteria; Moraxellales; Moraxellaceae	GCF_023361875.1_ASM2336187v1	lcl|NZ_CP018664.1_prot_WP_001249623.1_3161	lcl|NZ_CP096722.1_prot_WP_001249637.1_1887	M1S25_RS09700	complement(2030703..2032133)	-	0	100
Acinetobacter baumannii	cellular organisms; Bacteria; Pseudomonadati; Pseudomonadota; Gammaproteobacteria; Moraxellales; Moraxellaceae	GCF_023361875.1_ASM2336187v1	lcl|NZ_CP018664.1_prot_WP_000096316.1_3162	lcl|NZ_CP096722.1_prot_WP_000096311.1_1886	M1S25_RS09695	complement(2029814..2030668)	-	0	100
Acinetobacter baumannii	cellular organisms; Bacteria; Pseudomonadati; Pseudomonadota; Gammaproteobacteria; Moraxellales; Moraxellaceae	GCF_023361875.1_ASM2336187v1	lcl|NZ_CP018664.1_prot_WP_000028994.1_3163	lcl|NZ_CP096722.1_prot_WP_000117516.1_1885	M1S25_RS09690	complement(2028973..2029812)	-	0	100
Acinetobacter baumannii	cellular organisms; Bacteria; Pseudomonadati; Pseudomonadota; Gammaproteobacteria; Moraxellales; Moraxellaceae	GCF_038442635.1_CIRI-F14-11	lcl|NZ_CP018664.1_prot_WP_000080816.1_3158	lcl|NZ_CP151719.1_prot_WP_000080813.1_1810	AAFA19_RS09235	1893424..1894167	+	0	100
Acinetobacter baumannii	cellular organisms; Bacteria; Pseudomonadati; Pseudomonadota; Gammaproteobacteria; Moraxellales; Moraxellaceae	GCF_038442635.1_CIRI-F14-11	lcl|NZ_CP018664.1_prot_WP_001249623.1_3161
Acinetobacter baumannii	cellular organisms; Bacteria; Pseudomonadati; Pseudomonadota; Gammaproteobacteria; Moraxellales; Moraxellaceae	GCF_038442635.1_CIRI-F14-11	lcl|NZ_CP018664.1_prot_WP_000096316.1_3162	lcl|NZ_CP151719.1_prot_WP_000096310.1_1814	AAFA19_RS09255	1897678..1898532	+	0	100
Acinetobacter baumannii	cellular organisms; Bacteria; Pseudomonadati; Pseudomonadota; Gammaproteobacteria; Moraxellales; Moraxellaceae	GCF_038442635.1_CIRI-F14-11	lcl|NZ_CP018664.1_prot_WP_000028994.1_3163	lcl|NZ_CP151719.1_prot_WP_000028991.1_1815	AAFA19_RS09260	1898534..1899373	+	0	100
Acinetobacter baumannii	cellular organisms; Bacteria; Pseudomonadati; Pseudomonadota; Gammaproteobacteria; Moraxellales; Moraxellaceae	GCF_021559695.1_ASM2155969v1	lcl|NZ_CP018664.1_prot_WP_000080816.1_3158	lcl|NZ_CP054416.1_prot_WP_000080817.1_1906	HTY63_RS09795	complement(2027189..2027932)	-	0	100
Acinetobacter baumannii	cellular organisms; Bacteria; Pseudomonadati; Pseudomonadota; Gammaproteobacteria; Moraxellales; Moraxellaceae	GCF_021559695.1_ASM2155969v1	lcl|NZ_CP018664.1_prot_WP_001249623.1_3161	lcl|NZ_CP054416.1_prot_WP_001249637.1_1903	HTY63_RS09780	complement(2023711..2025141)	-	0	100
Acinetobacter baumannii	cellular organisms; Bacteria; Pseudomonadati; Pseudomonadota; Gammaproteobacteria; Moraxellales; Moraxellaceae	GCF_021559695.1_ASM2155969v1	lcl|NZ_CP018664.1_prot_WP_000096316.1_3162	lcl|NZ_CP054416.1_prot_WP_000096311.1_1902	HTY63_RS09775	complement(2022822..2023676)	-	0	100
Acinetobacter baumannii	cellular organisms; Bacteria; Pseudomonadati; Pseudomonadota; Gammaproteobacteria; Moraxellales; Moraxellaceae	GCF_021559695.1_ASM2155969v1	lcl|NZ_CP018664.1_prot_WP_000028994.1_3163	lcl|NZ_CP054416.1_prot_WP_000117516.1_1901	HTY63_RS09770	complement(2021981..2022820)	-	0	100
Acinetobacter baumannii	cellular organisms; Bacteria; Pseudomonadati; Pseudomonadota; Gammaproteobacteria; Moraxellales; Moraxellaceae	GCF_038442425.1_CIRI-F16-05	lcl|NZ_CP018664.1_prot_WP_000080816.1_3158	lcl|NZ_CP151709.1_prot_WP_000080813.1_1810	AAFA21_RS09235	1893377..1894120	+	0	100
Acinetobacter baumannii	cellular organisms; Bacteria; Pseudomonadati; Pseudomonadota; Gammaproteobacteria; Moraxellales; Moraxellaceae	GCF_038442425.1_CIRI-F16-05	lcl|NZ_CP018664.1_prot_WP_001249623.1_3161
Acinetobacter baumannii	cellular organisms; Bacteria; Pseudomonadati; Pseudomonadota; Gammaproteobacteria; Moraxellales; Moraxellaceae	GCF_038442425.1_CIRI-F16-05	lcl|NZ_CP018664.1_prot_WP_000096316.1_3162	lcl|NZ_CP151709.1_prot_WP_000096310.1_1814	AAFA21_RS09255	1897631..1898485	+	0	100
Acinetobacter baumannii	cellular organisms; Bacteria; Pseudomonadati; Pseudomonadota; Gammaproteobacteria; Moraxellales; Moraxellaceae	GCF_038442425.1_CIRI-F16-05	lcl|NZ_CP018664.1_prot_WP_000028994.1_3163	lcl|NZ_CP151709.1_prot_WP_000028991.1_1815	AAFA21_RS09260	1898487..1899326	+	0	100
Acinetobacter baumannii	cellular organisms; Bacteria; Pseudomonadati; Pseudomonadota; Gammaproteobacteria; Moraxellales; Moraxellaceae	GCF_023361235.1_ASM2336123v1	lcl|NZ_CP018664.1_prot_WP_000080816.1_3158	lcl|NZ_CP096705.1_prot_WP_000080817.1_1852	M1S19_RS09535	complement(1993862..1994605)	-	0	100
Acinetobacter baumannii	cellular organisms; Bacteria; Pseudomonadati; Pseudomonadota; Gammaproteobacteria; Moraxellales; Moraxellaceae	GCF_023361235.1_ASM2336123v1	lcl|NZ_CP018664.1_prot_WP_001249623.1_3161	lcl|NZ_CP096705.1_prot_WP_001249637.1_1849	M1S19_RS09520	complement(1990384..1991814)	-	0	100
Acinetobacter baumannii	cellular organisms; Bacteria; Pseudomonadati; Pseudomonadota; Gammaproteobacteria; Moraxellales; Moraxellaceae	GCF_023361235.1_ASM2336123v1	lcl|NZ_CP018664.1_prot_WP_000096316.1_3162	lcl|NZ_CP096705.1_prot_WP_000096311.1_1848	M1S19_RS09515	complement(1989495..1990349)	-	0	100
Acinetobacter baumannii	cellular organisms; Bacteria; Pseudomonadati; Pseudomonadota; Gammaproteobacteria; Moraxellales; Moraxellaceae	GCF_023361235.1_ASM2336123v1	lcl|NZ_CP018664.1_prot_WP_000028994.1_3163	lcl|NZ_CP096705.1_prot_WP_000117516.1_1847	M1S19_RS09510	complement(1988654..1989493)	-	0	100
Acinetobacter baumannii	cellular organisms; Bacteria; Pseudomonadati; Pseudomonadota; Gammaproteobacteria; Moraxellales; Moraxellaceae	GCF_023362275.1_ASM2336227v1	lcl|NZ_CP018664.1_prot_WP_000080816.1_3158	lcl|NZ_CP096768.1_prot_WP_000080817.1_1761	M1S47_RS09055	1900494..1901237	+	0	100
Acinetobacter baumannii	cellular organisms; Bacteria; Pseudomonadati; Pseudomonadota; Gammaproteobacteria; Moraxellales; Moraxellaceae	GCF_023362275.1_ASM2336227v1	lcl|NZ_CP018664.1_prot_WP_001249623.1_3161	lcl|NZ_CP096768.1_prot_WP_001249637.1_1764	M1S47_RS09070	1903285..1904715	+	0	100
Acinetobacter baumannii	cellular organisms; Bacteria; Pseudomonadati; Pseudomonadota; Gammaproteobacteria; Moraxellales; Moraxellaceae	GCF_023362275.1_ASM2336227v1	lcl|NZ_CP018664.1_prot_WP_000096316.1_3162	lcl|NZ_CP096768.1_prot_WP_000096311.1_1765	M1S47_RS09075	1904750..1905604	+	0	100
Acinetobacter baumannii	cellular organisms; Bacteria; Pseudomonadati; Pseudomonadota; Gammaproteobacteria; Moraxellales; Moraxellaceae	GCF_023362275.1_ASM2336227v1	lcl|NZ_CP018664.1_prot_WP_000028994.1_3163	lcl|NZ_CP096768.1_prot_WP_000117516.1_1766	M1S47_RS09080	1905606..1906445	+	0	100
Acinetobacter baumannii	cellular organisms; Bacteria; Pseudomonadati; Pseudomonadota; Gammaproteobacteria; Moraxellales; Moraxellaceae	GCF_043042175.1_ASM4304217v1	lcl|NZ_CP018664.1_prot_WP_000080816.1_3158	lcl|NZ_CP134550.1_prot_WP_000080817.1_1924	RKQ71_RS09870	complement(2057747..2058490)	-	0	100
Acinetobacter baumannii	cellular organisms; Bacteria; Pseudomonadati; Pseudomonadota; Gammaproteobacteria; Moraxellales; Moraxellaceae	GCF_043042175.1_ASM4304217v1	lcl|NZ_CP018664.1_prot_WP_001249623.1_3161	lcl|NZ_CP134550.1_prot_WP_001249637.1_1921	RKQ71_RS09855	complement(2054269..2055699)	-	0	100
Acinetobacter baumannii	cellular organisms; Bacteria; Pseudomonadati; Pseudomonadota; Gammaproteobacteria; Moraxellales; Moraxellaceae	GCF_043042175.1_ASM4304217v1	lcl|NZ_CP018664.1_prot_WP_000096316.1_3162	lcl|NZ_CP134550.1_prot_WP_000096311.1_1920	RKQ71_RS09850	complement(2053380..2054234)	-	0	100
Acinetobacter baumannii	cellular organisms; Bacteria; Pseudomonadati; Pseudomonadota; Gammaproteobacteria; Moraxellales; Moraxellaceae	GCF_043042175.1_ASM4304217v1	lcl|NZ_CP018664.1_prot_WP_000028994.1_3163	lcl|NZ_CP134550.1_prot_WP_000117516.1_1919	RKQ71_RS09845	complement(2052539..2053378)	-	0	100
Acinetobacter baumannii	cellular organisms; Bacteria; Pseudomonadati; Pseudomonadota; Gammaproteobacteria; Moraxellales; Moraxellaceae	GCF_024749485.1_ASM2474948v1	lcl|NZ_CP018664.1_prot_WP_000080816.1_3158	lcl|NZ_CP087317.1_prot_WP_000080819.1_1978	LO012_RS10185	2100888..2101631	+	0	100
Acinetobacter baumannii	cellular organisms; Bacteria; Pseudomonadati; Pseudomonadota; Gammaproteobacteria; Moraxellales; Moraxellaceae	GCF_024749485.1_ASM2474948v1	lcl|NZ_CP018664.1_prot_WP_001249623.1_3161	lcl|NZ_CP087317.1_prot_WP_001249621.1_1981	LO012_RS10200	2103679..2105109	+	0	100
Acinetobacter baumannii	cellular organisms; Bacteria; Pseudomonadati; Pseudomonadota; Gammaproteobacteria; Moraxellales; Moraxellaceae	GCF_024749485.1_ASM2474948v1	lcl|NZ_CP018664.1_prot_WP_000096316.1_3162	lcl|NZ_CP087317.1_prot_WP_000097138.1_1982	LO012_RS10205	2105144..2105998	+	0	100
Acinetobacter baumannii	cellular organisms; Bacteria; Pseudomonadati; Pseudomonadota; Gammaproteobacteria; Moraxellales; Moraxellaceae	GCF_024749485.1_ASM2474948v1	lcl|NZ_CP018664.1_prot_WP_000028994.1_3163	lcl|NZ_CP087317.1_prot_WP_000029000.1_1983	LO012_RS10210	2106000..2106839	+	0	100
Acinetobacter baumannii	cellular organisms; Bacteria; Pseudomonadati; Pseudomonadota; Gammaproteobacteria; Moraxellales; Moraxellaceae	GCF_021019495.3_ASM2101949v3	lcl|NZ_CP018664.1_prot_WP_000080816.1_3158	lcl|NZ_CP130628.2_prot_WP_000080819.1_1830	K9C73_RS09415	complement(1996357..1997100)	-	0	100
Acinetobacter baumannii	cellular organisms; Bacteria; Pseudomonadati; Pseudomonadota; Gammaproteobacteria; Moraxellales; Moraxellaceae	GCF_021019495.3_ASM2101949v3	lcl|NZ_CP018664.1_prot_WP_001249623.1_3161	lcl|NZ_CP130628.2_prot_WP_001249621.1_1827	K9C73_RS09400	complement(1992879..1994309)	-	0	100
Acinetobacter baumannii	cellular organisms; Bacteria; Pseudomonadati; Pseudomonadota; Gammaproteobacteria; Moraxellales; Moraxellaceae	GCF_021019495.3_ASM2101949v3	lcl|NZ_CP018664.1_prot_WP_000096316.1_3162	lcl|NZ_CP130628.2_prot_WP_000097138.1_1826	K9C73_RS09395	complement(1991990..1992844)	-	0	100
Acinetobacter baumannii	cellular organisms; Bacteria; Pseudomonadati; Pseudomonadota; Gammaproteobacteria; Moraxellales; Moraxellaceae	GCF_021019495.3_ASM2101949v3	lcl|NZ_CP018664.1_prot_WP_000028994.1_3163	lcl|NZ_CP130628.2_prot_WP_000029000.1_1825	K9C73_RS09390	complement(1991149..1991988)	-	0	100
Acinetobacter baumannii	cellular organisms; Bacteria; Pseudomonadati; Pseudomonadota; Gammaproteobacteria; Moraxellales; Moraxellaceae	GCF_023361255.1_ASM2336125v1	lcl|NZ_CP018664.1_prot_WP_000080816.1_3158	lcl|NZ_CP096707.1_prot_WP_000080817.1_1902	M1S43_RS09765	complement(2045402..2046145)	-	0	100
Acinetobacter baumannii	cellular organisms; Bacteria; Pseudomonadati; Pseudomonadota; Gammaproteobacteria; Moraxellales; Moraxellaceae	GCF_023361255.1_ASM2336125v1	lcl|NZ_CP018664.1_prot_WP_001249623.1_3161	lcl|NZ_CP096707.1_prot_WP_001249637.1_1899	M1S43_RS09750	complement(2041924..2043354)	-	0	100
Acinetobacter baumannii	cellular organisms; Bacteria; Pseudomonadati; Pseudomonadota; Gammaproteobacteria; Moraxellales; Moraxellaceae	GCF_023361255.1_ASM2336125v1	lcl|NZ_CP018664.1_prot_WP_000096316.1_3162	lcl|NZ_CP096707.1_prot_WP_000096311.1_1898	M1S43_RS09745	complement(2041035..2041889)	-	0	100
Acinetobacter baumannii	cellular organisms; Bacteria; Pseudomonadati; Pseudomonadota; Gammaproteobacteria; Moraxellales; Moraxellaceae	GCF_023361255.1_ASM2336125v1	lcl|NZ_CP018664.1_prot_WP_000028994.1_3163	lcl|NZ_CP096707.1_prot_WP_000117516.1_1897	M1S43_RS09740	complement(2040194..2041033)	-	0	100
Acinetobacter baumannii	cellular organisms; Bacteria; Pseudomonadati; Pseudomonadota; Gammaproteobacteria; Moraxellales; Moraxellaceae	GCF_022460295.1_ASM2246029v1	lcl|NZ_CP018664.1_prot_WP_000080816.1_3158	lcl|NZ_CP091373.1_prot_WP_000080811.1_805	L2Z46_RS04070	complement(835679..836422)	-	0	100
Acinetobacter baumannii	cellular organisms; Bacteria; Pseudomonadati; Pseudomonadota; Gammaproteobacteria; Moraxellales; Moraxellaceae	GCF_022460295.1_ASM2246029v1	lcl|NZ_CP018664.1_prot_WP_001249623.1_3161	lcl|NZ_CP091373.1_prot_WP_001249640.1_802	L2Z46_RS04055	complement(832201..833631)	-	0	100
Acinetobacter baumannii	cellular organisms; Bacteria; Pseudomonadati; Pseudomonadota; Gammaproteobacteria; Moraxellales; Moraxellaceae	GCF_022460295.1_ASM2246029v1	lcl|NZ_CP018664.1_prot_WP_000096316.1_3162	lcl|NZ_CP091373.1_prot_WP_000096303.1_801	L2Z46_RS04050	complement(831312..832166)	-	0	100
Acinetobacter baumannii	cellular organisms; Bacteria; Pseudomonadati; Pseudomonadota; Gammaproteobacteria; Moraxellales; Moraxellaceae	GCF_022460295.1_ASM2246029v1	lcl|NZ_CP018664.1_prot_WP_000028994.1_3163	lcl|NZ_CP091373.1_prot_WP_000028996.1_800	L2Z46_RS04045	complement(830471..831310)	-	0	100
Acinetobacter baumannii	cellular organisms; Bacteria; Pseudomonadati; Pseudomonadota; Gammaproteobacteria; Moraxellales; Moraxellaceae	GCF_052540645.1_ASM5254064v1	lcl|NZ_CP018664.1_prot_WP_000080816.1_3158	lcl|NZ_CP199308.1_prot_WP_000080817.1_3041	ACT4QH_RS15650	complement(3256002..3256745)	-	0	100
Acinetobacter baumannii	cellular organisms; Bacteria; Pseudomonadati; Pseudomonadota; Gammaproteobacteria; Moraxellales; Moraxellaceae	GCF_052540645.1_ASM5254064v1	lcl|NZ_CP018664.1_prot_WP_001249623.1_3161	lcl|NZ_CP199308.1_prot_WP_001249637.1_3038	ACT4QH_RS15635	complement(3252524..3253954)	-	0	100
Acinetobacter baumannii	cellular organisms; Bacteria; Pseudomonadati; Pseudomonadota; Gammaproteobacteria; Moraxellales; Moraxellaceae	GCF_052540645.1_ASM5254064v1	lcl|NZ_CP018664.1_prot_WP_000096316.1_3162	lcl|NZ_CP199308.1_prot_WP_000096311.1_3037	ACT4QH_RS15630	complement(3251635..3252489)	-	0	100
Acinetobacter baumannii	cellular organisms; Bacteria; Pseudomonadati; Pseudomonadota; Gammaproteobacteria; Moraxellales; Moraxellaceae	GCF_052540645.1_ASM5254064v1	lcl|NZ_CP018664.1_prot_WP_000028994.1_3163	lcl|NZ_CP199308.1_prot_WP_000117516.1_3036	ACT4QH_RS15625	complement(3250794..3251633)	-	0	100
Acinetobacter baumannii	cellular organisms; Bacteria; Pseudomonadati; Pseudomonadota; Gammaproteobacteria; Moraxellales; Moraxellaceae	GCF_029774195.1_ASM2977419v1	lcl|NZ_CP018664.1_prot_WP_000080816.1_3158	lcl|NZ_CP104297.1_prot_WP_071210911.1_1256	N2K92_RS06340	1330076..1330819	+	0	100
Acinetobacter baumannii	cellular organisms; Bacteria; Pseudomonadati; Pseudomonadota; Gammaproteobacteria; Moraxellales; Moraxellaceae	GCF_029774195.1_ASM2977419v1	lcl|NZ_CP018664.1_prot_WP_001249623.1_3161	lcl|NZ_CP104297.1_prot_WP_071210913.1_1259	N2K92_RS06355	1332867..1334297	+	0	100
Acinetobacter baumannii	cellular organisms; Bacteria; Pseudomonadati; Pseudomonadota; Gammaproteobacteria; Moraxellales; Moraxellaceae	GCF_029774195.1_ASM2977419v1	lcl|NZ_CP018664.1_prot_WP_000096316.1_3162	lcl|NZ_CP104297.1_prot_WP_071210914.1_1260	N2K92_RS06360	1334332..1335186	+	0	100
Acinetobacter baumannii	cellular organisms; Bacteria; Pseudomonadati; Pseudomonadota; Gammaproteobacteria; Moraxellales; Moraxellaceae	GCF_029774195.1_ASM2977419v1	lcl|NZ_CP018664.1_prot_WP_000028994.1_3163	lcl|NZ_CP104297.1_prot_WP_071210915.1_1261	N2K92_RS06365	1335188..1336027	+	0	100
Acinetobacter baumannii	cellular organisms; Bacteria; Pseudomonadati; Pseudomonadota; Gammaproteobacteria; Moraxellales; Moraxellaceae	GCF_025853995.1_ASM2585399v1	lcl|NZ_CP018664.1_prot_WP_000080816.1_3158	lcl|NZ_CP107587.1_prot_WP_000080817.1_1897	OIO39_RS09675	complement(2022818..2023561)	-	0	100
Acinetobacter baumannii	cellular organisms; Bacteria; Pseudomonadati; Pseudomonadota; Gammaproteobacteria; Moraxellales; Moraxellaceae	GCF_025853995.1_ASM2585399v1	lcl|NZ_CP018664.1_prot_WP_001249623.1_3161	lcl|NZ_CP107587.1_prot_WP_001249637.1_1894	OIO39_RS09660	complement(2019340..2020770)	-	0	100
Acinetobacter baumannii	cellular organisms; Bacteria; Pseudomonadati; Pseudomonadota; Gammaproteobacteria; Moraxellales; Moraxellaceae	GCF_025853995.1_ASM2585399v1	lcl|NZ_CP018664.1_prot_WP_000096316.1_3162	lcl|NZ_CP107587.1_prot_WP_000096311.1_1893	OIO39_RS09655	complement(2018451..2019305)	-	0	100
Acinetobacter baumannii	cellular organisms; Bacteria; Pseudomonadati; Pseudomonadota; Gammaproteobacteria; Moraxellales; Moraxellaceae	GCF_025853995.1_ASM2585399v1	lcl|NZ_CP018664.1_prot_WP_000028994.1_3163	lcl|NZ_CP107587.1_prot_WP_000117516.1_1892	OIO39_RS09650	complement(2017610..2018449)	-	0	100
Acinetobacter baumannii	cellular organisms; Bacteria; Pseudomonadati; Pseudomonadota; Gammaproteobacteria; Moraxellales; Moraxellaceae	GCF_037429075.1_2024CK-00278	lcl|NZ_CP018664.1_prot_WP_000080816.1_3158	lcl|NZ_CP155455.1_prot_WP_000080811.1_1951	ABDE97_RS09980	2037317..2038060	+	0	100
Acinetobacter baumannii	cellular organisms; Bacteria; Pseudomonadati; Pseudomonadota; Gammaproteobacteria; Moraxellales; Moraxellaceae	GCF_037429075.1_2024CK-00278	lcl|NZ_CP018664.1_prot_WP_001249623.1_3161	lcl|NZ_CP155455.1_prot_WP_001249640.1_1954	ABDE97_RS09995	2040108..2041538	+	0	100
Acinetobacter baumannii	cellular organisms; Bacteria; Pseudomonadati; Pseudomonadota; Gammaproteobacteria; Moraxellales; Moraxellaceae	GCF_037429075.1_2024CK-00278	lcl|NZ_CP018664.1_prot_WP_000096316.1_3162	lcl|NZ_CP155455.1_prot_WP_000096303.1_1955	ABDE97_RS10000	2041573..2042427	+	0	100
Acinetobacter baumannii	cellular organisms; Bacteria; Pseudomonadati; Pseudomonadota; Gammaproteobacteria; Moraxellales; Moraxellaceae	GCF_037429075.1_2024CK-00278	lcl|NZ_CP018664.1_prot_WP_000028994.1_3163	lcl|NZ_CP155455.1_prot_WP_000028996.1_1956	ABDE97_RS10005	2042429..2043268	+	0	100
Acinetobacter baumannii	cellular organisms; Bacteria; Pseudomonadati; Pseudomonadota; Gammaproteobacteria; Moraxellales; Moraxellaceae	GCF_037008745.1_ASM3700874v2	lcl|NZ_CP018664.1_prot_WP_000080816.1_3158	lcl|NZ_CP155721.1_prot_WP_000080811.1_1952	ABDZ21_RS09970	2037321..2038064	+	0	100
Acinetobacter baumannii	cellular organisms; Bacteria; Pseudomonadati; Pseudomonadota; Gammaproteobacteria; Moraxellales; Moraxellaceae	GCF_037008745.1_ASM3700874v2	lcl|NZ_CP018664.1_prot_WP_001249623.1_3161	lcl|NZ_CP155721.1_prot_WP_001249640.1_1955	ABDZ21_RS09985	2040112..2041542	+	0	100
Acinetobacter baumannii	cellular organisms; Bacteria; Pseudomonadati; Pseudomonadota; Gammaproteobacteria; Moraxellales; Moraxellaceae	GCF_037008745.1_ASM3700874v2	lcl|NZ_CP018664.1_prot_WP_000096316.1_3162	lcl|NZ_CP155721.1_prot_WP_000096303.1_1956	ABDZ21_RS09990	2041577..2042431	+	0	100
Acinetobacter baumannii	cellular organisms; Bacteria; Pseudomonadati; Pseudomonadota; Gammaproteobacteria; Moraxellales; Moraxellaceae	GCF_037008745.1_ASM3700874v2	lcl|NZ_CP018664.1_prot_WP_000028994.1_3163	lcl|NZ_CP155721.1_prot_WP_000028996.1_1957	ABDZ21_RS09995	2042433..2043272	+	0	100
Acinetobacter baumannii	cellular organisms; Bacteria; Pseudomonadati; Pseudomonadota; Gammaproteobacteria; Moraxellales; Moraxellaceae	GCF_024134685.1_ASM2413468v1	lcl|NZ_CP018664.1_prot_WP_000080816.1_3158	lcl|NZ_CP099857.1_prot_WP_000080817.1_1872	NIY05_RS09655	2019103..2019846	+	0	100
Acinetobacter baumannii	cellular organisms; Bacteria; Pseudomonadati; Pseudomonadota; Gammaproteobacteria; Moraxellales; Moraxellaceae	GCF_024134685.1_ASM2413468v1	lcl|NZ_CP018664.1_prot_WP_001249623.1_3161	lcl|NZ_CP099857.1_prot_WP_001249637.1_1875	NIY05_RS09670	2021894..2023324	+	0	100
Acinetobacter baumannii	cellular organisms; Bacteria; Pseudomonadati; Pseudomonadota; Gammaproteobacteria; Moraxellales; Moraxellaceae	GCF_024134685.1_ASM2413468v1	lcl|NZ_CP018664.1_prot_WP_000096316.1_3162	lcl|NZ_CP099857.1_prot_WP_000096311.1_1876	NIY05_RS09675	2023359..2024213	+	0	100
Acinetobacter baumannii	cellular organisms; Bacteria; Pseudomonadati; Pseudomonadota; Gammaproteobacteria; Moraxellales; Moraxellaceae	GCF_024134685.1_ASM2413468v1	lcl|NZ_CP018664.1_prot_WP_000028994.1_3163	lcl|NZ_CP099857.1_prot_WP_000117516.1_1877	NIY05_RS09680	2024215..2025054	+	0	100
Acinetobacter baumannii	cellular organisms; Bacteria; Pseudomonadati; Pseudomonadota; Gammaproteobacteria; Moraxellales; Moraxellaceae	GCF_024426665.1_ASM2442666v1	lcl|NZ_CP018664.1_prot_WP_000080816.1_3158	lcl|NZ_CP098521.1_prot_WP_000080813.1_1956	NDN18_RS10040	complement(2098789..2099532)	-	0	100
Acinetobacter baumannii	cellular organisms; Bacteria; Pseudomonadati; Pseudomonadota; Gammaproteobacteria; Moraxellales; Moraxellaceae	GCF_024426665.1_ASM2442666v1	lcl|NZ_CP018664.1_prot_WP_001249623.1_3161
Acinetobacter baumannii	cellular organisms; Bacteria; Pseudomonadati; Pseudomonadota; Gammaproteobacteria; Moraxellales; Moraxellaceae	GCF_024426665.1_ASM2442666v1	lcl|NZ_CP018664.1_prot_WP_000096316.1_3162	lcl|NZ_CP098521.1_prot_WP_000096310.1_1952	NDN18_RS10020	complement(2094424..2095278)	-	0	100
Acinetobacter baumannii	cellular organisms; Bacteria; Pseudomonadati; Pseudomonadota; Gammaproteobacteria; Moraxellales; Moraxellaceae	GCF_024426665.1_ASM2442666v1	lcl|NZ_CP018664.1_prot_WP_000028994.1_3163	lcl|NZ_CP098521.1_prot_WP_000028991.1_1951	NDN18_RS10015	complement(2093583..2094422)	-	0	100
Acinetobacter baumannii	cellular organisms; Bacteria; Pseudomonadati; Pseudomonadota; Gammaproteobacteria; Moraxellales; Moraxellaceae	GCF_021725415.1_ASM2172541v1	lcl|NZ_CP018664.1_prot_WP_000080816.1_3158	lcl|NZ_CP091328.1_prot_WP_000080817.1_1860	L3Q73_RS09565	complement(2004924..2005667)	-	0	100
Acinetobacter baumannii	cellular organisms; Bacteria; Pseudomonadati; Pseudomonadota; Gammaproteobacteria; Moraxellales; Moraxellaceae	GCF_021725415.1_ASM2172541v1	lcl|NZ_CP018664.1_prot_WP_001249623.1_3161	lcl|NZ_CP091328.1_prot_WP_001249637.1_1857	L3Q73_RS09550	complement(2001446..2002876)	-	0	100
Acinetobacter baumannii	cellular organisms; Bacteria; Pseudomonadati; Pseudomonadota; Gammaproteobacteria; Moraxellales; Moraxellaceae	GCF_021725415.1_ASM2172541v1	lcl|NZ_CP018664.1_prot_WP_000096316.1_3162	lcl|NZ_CP091328.1_prot_WP_000096311.1_1856	L3Q73_RS09545	complement(2000557..2001411)	-	0	100
Acinetobacter baumannii	cellular organisms; Bacteria; Pseudomonadati; Pseudomonadota; Gammaproteobacteria; Moraxellales; Moraxellaceae	GCF_021725415.1_ASM2172541v1	lcl|NZ_CP018664.1_prot_WP_000028994.1_3163	lcl|NZ_CP091328.1_prot_WP_000117516.1_1855	L3Q73_RS09540	complement(1999716..2000555)	-	0	100
Acinetobacter baumannii	cellular organisms; Bacteria; Pseudomonadati; Pseudomonadota; Gammaproteobacteria; Moraxellales; Moraxellaceae	GCF_023361995.1_ASM2336199v1	lcl|NZ_CP018664.1_prot_WP_000080816.1_3158	lcl|NZ_CP096735.1_prot_WP_000080817.1_1794	M1S30_RS09215	1929307..1930050	+	0	100
Acinetobacter baumannii	cellular organisms; Bacteria; Pseudomonadati; Pseudomonadota; Gammaproteobacteria; Moraxellales; Moraxellaceae	GCF_023361995.1_ASM2336199v1	lcl|NZ_CP018664.1_prot_WP_001249623.1_3161	lcl|NZ_CP096735.1_prot_WP_001249637.1_1797	M1S30_RS09230	1932098..1933528	+	0	100
Acinetobacter baumannii	cellular organisms; Bacteria; Pseudomonadati; Pseudomonadota; Gammaproteobacteria; Moraxellales; Moraxellaceae	GCF_023361995.1_ASM2336199v1	lcl|NZ_CP018664.1_prot_WP_000096316.1_3162	lcl|NZ_CP096735.1_prot_WP_000096311.1_1798	M1S30_RS09235	1933563..1934417	+	0	100
Acinetobacter baumannii	cellular organisms; Bacteria; Pseudomonadati; Pseudomonadota; Gammaproteobacteria; Moraxellales; Moraxellaceae	GCF_023361995.1_ASM2336199v1	lcl|NZ_CP018664.1_prot_WP_000028994.1_3163	lcl|NZ_CP096735.1_prot_WP_000117516.1_1799	M1S30_RS09240	1934419..1935258	+	0	100
Acinetobacter baumannii	cellular organisms; Bacteria; Pseudomonadati; Pseudomonadota; Gammaproteobacteria; Moraxellales; Moraxellaceae	GCF_038627335.1_ASM3862733v2	lcl|NZ_CP018664.1_prot_WP_000080816.1_3158	lcl|NZ_CP156933.1_prot_WP_000080811.1_1950	ABHL50_RS09965	2036270..2037013	+	0	100
Acinetobacter baumannii	cellular organisms; Bacteria; Pseudomonadati; Pseudomonadota; Gammaproteobacteria; Moraxellales; Moraxellaceae	GCF_038627335.1_ASM3862733v2	lcl|NZ_CP018664.1_prot_WP_001249623.1_3161	lcl|NZ_CP156933.1_prot_WP_001249640.1_1953	ABHL50_RS09980	2039061..2040491	+	0	100
Acinetobacter baumannii	cellular organisms; Bacteria; Pseudomonadati; Pseudomonadota; Gammaproteobacteria; Moraxellales; Moraxellaceae	GCF_038627335.1_ASM3862733v2	lcl|NZ_CP018664.1_prot_WP_000096316.1_3162	lcl|NZ_CP156933.1_prot_WP_000096303.1_1954	ABHL50_RS09985	2040526..2041380	+	0	100
Acinetobacter baumannii	cellular organisms; Bacteria; Pseudomonadati; Pseudomonadota; Gammaproteobacteria; Moraxellales; Moraxellaceae	GCF_038627335.1_ASM3862733v2	lcl|NZ_CP018664.1_prot_WP_000028994.1_3163	lcl|NZ_CP156933.1_prot_WP_000028996.1_1955	ABHL50_RS09990	2041382..2042221	+	0	100
Acinetobacter baumannii	cellular organisms; Bacteria; Pseudomonadati; Pseudomonadota; Gammaproteobacteria; Moraxellales; Moraxellaceae	GCF_023362195.1_ASM2336219v1	lcl|NZ_CP018664.1_prot_WP_000080816.1_3158	lcl|NZ_CP096759.1_prot_WP_000080817.1_1874	M1S26_RS09640	2019175..2019918	+	0	100
Acinetobacter baumannii	cellular organisms; Bacteria; Pseudomonadati; Pseudomonadota; Gammaproteobacteria; Moraxellales; Moraxellaceae	GCF_023362195.1_ASM2336219v1	lcl|NZ_CP018664.1_prot_WP_001249623.1_3161	lcl|NZ_CP096759.1_prot_WP_001249637.1_1877	M1S26_RS09655	2021966..2023396	+	0	100
Acinetobacter baumannii	cellular organisms; Bacteria; Pseudomonadati; Pseudomonadota; Gammaproteobacteria; Moraxellales; Moraxellaceae	GCF_023362195.1_ASM2336219v1	lcl|NZ_CP018664.1_prot_WP_000096316.1_3162	lcl|NZ_CP096759.1_prot_WP_000096311.1_1878	M1S26_RS09660	2023431..2024285	+	0	100
Acinetobacter baumannii	cellular organisms; Bacteria; Pseudomonadati; Pseudomonadota; Gammaproteobacteria; Moraxellales; Moraxellaceae	GCF_023362195.1_ASM2336219v1	lcl|NZ_CP018664.1_prot_WP_000028994.1_3163	lcl|NZ_CP096759.1_prot_WP_000117516.1_1879	M1S26_RS09665	2024287..2025126	+	0	100
Acinetobacter baumannii	cellular organisms; Bacteria; Pseudomonadati; Pseudomonadota; Gammaproteobacteria; Moraxellales; Moraxellaceae	GCF_013394285.1_ASM1339428v1	lcl|NZ_CP018664.1_prot_WP_000080816.1_3158	lcl|NZ_CP044519.1_prot_WP_000080815.1_1892	F7R60_RS09640	2009720..2010463	+	0	100
Acinetobacter baumannii	cellular organisms; Bacteria; Pseudomonadati; Pseudomonadota; Gammaproteobacteria; Moraxellales; Moraxellaceae	GCF_013394285.1_ASM1339428v1	lcl|NZ_CP018664.1_prot_WP_001249623.1_3161	lcl|NZ_CP044519.1_prot_WP_001230716.1_1895	F7R60_RS09655	2012511..2013941	+	0	100
Acinetobacter baumannii	cellular organisms; Bacteria; Pseudomonadati; Pseudomonadota; Gammaproteobacteria; Moraxellales; Moraxellaceae	GCF_013394285.1_ASM1339428v1	lcl|NZ_CP018664.1_prot_WP_000096316.1_3162	lcl|NZ_CP044519.1_prot_WP_046023737.1_1896	F7R60_RS09660	2013976..2014830	+	0	100
Acinetobacter baumannii	cellular organisms; Bacteria; Pseudomonadati; Pseudomonadota; Gammaproteobacteria; Moraxellales; Moraxellaceae	GCF_013394285.1_ASM1339428v1	lcl|NZ_CP018664.1_prot_WP_000028994.1_3163	lcl|NZ_CP044519.1_prot_WP_031957694.1_1897	F7R60_RS09665	2014832..2015671	+	0	100
Acinetobacter baumannii	cellular organisms; Bacteria; Pseudomonadati; Pseudomonadota; Gammaproteobacteria; Moraxellales; Moraxellaceae	GCF_051294825.1_ASM5129482v1	lcl|NZ_CP018664.1_prot_WP_000080816.1_3158	lcl|NZ_CP191644.1_prot_WP_000080817.1_24	ACQ0QS_RS00120	complement(25591..26334)	-	0	100
Acinetobacter baumannii	cellular organisms; Bacteria; Pseudomonadati; Pseudomonadota; Gammaproteobacteria; Moraxellales; Moraxellaceae	GCF_051294825.1_ASM5129482v1	lcl|NZ_CP018664.1_prot_WP_001249623.1_3161	lcl|NZ_CP191644.1_prot_WP_001249637.1_21	ACQ0QS_RS00105	complement(22113..23543)	-	0	100
Acinetobacter baumannii	cellular organisms; Bacteria; Pseudomonadati; Pseudomonadota; Gammaproteobacteria; Moraxellales; Moraxellaceae	GCF_051294825.1_ASM5129482v1	lcl|NZ_CP018664.1_prot_WP_000096316.1_3162	lcl|NZ_CP191644.1_prot_WP_000096311.1_20	ACQ0QS_RS00100	complement(21224..22078)	-	0	100
Acinetobacter baumannii	cellular organisms; Bacteria; Pseudomonadati; Pseudomonadota; Gammaproteobacteria; Moraxellales; Moraxellaceae	GCF_051294825.1_ASM5129482v1	lcl|NZ_CP018664.1_prot_WP_000028994.1_3163	lcl|NZ_CP191644.1_prot_WP_000117516.1_19	ACQ0QS_RS00095	complement(20383..21222)	-	0	100
Acinetobacter baumannii	cellular organisms; Bacteria; Pseudomonadati; Pseudomonadota; Gammaproteobacteria; Moraxellales; Moraxellaceae	GCF_023362235.1_ASM2336223v1	lcl|NZ_CP018664.1_prot_WP_000080816.1_3158	lcl|NZ_CP096764.1_prot_WP_000080817.1_1874	M1S31_RS09650	2019433..2020176	+	0	100
Acinetobacter baumannii	cellular organisms; Bacteria; Pseudomonadati; Pseudomonadota; Gammaproteobacteria; Moraxellales; Moraxellaceae	GCF_023362235.1_ASM2336223v1	lcl|NZ_CP018664.1_prot_WP_001249623.1_3161	lcl|NZ_CP096764.1_prot_WP_001249637.1_1877	M1S31_RS09665	2022224..2023654	+	0	100
Acinetobacter baumannii	cellular organisms; Bacteria; Pseudomonadati; Pseudomonadota; Gammaproteobacteria; Moraxellales; Moraxellaceae	GCF_023362235.1_ASM2336223v1	lcl|NZ_CP018664.1_prot_WP_000096316.1_3162	lcl|NZ_CP096764.1_prot_WP_000096311.1_1878	M1S31_RS09670	2023689..2024543	+	0	100
Acinetobacter baumannii	cellular organisms; Bacteria; Pseudomonadati; Pseudomonadota; Gammaproteobacteria; Moraxellales; Moraxellaceae	GCF_023362235.1_ASM2336223v1	lcl|NZ_CP018664.1_prot_WP_000028994.1_3163	lcl|NZ_CP096764.1_prot_WP_000117516.1_1879	M1S31_RS09675	2024545..2025384	+	0	100
Acinetobacter baumannii	cellular organisms; Bacteria; Pseudomonadati; Pseudomonadota; Gammaproteobacteria; Moraxellales; Moraxellaceae	GCF_048067285.1_ASM4806728v1	lcl|NZ_CP018664.1_prot_WP_000080816.1_3158	lcl|NZ_CP179705.1_prot_WP_000080817.1_1819	ACMFHA_RS09290	1958121..1958864	+	0	100
Acinetobacter baumannii	cellular organisms; Bacteria; Pseudomonadati; Pseudomonadota; Gammaproteobacteria; Moraxellales; Moraxellaceae	GCF_048067285.1_ASM4806728v1	lcl|NZ_CP018664.1_prot_WP_001249623.1_3161	lcl|NZ_CP179705.1_prot_WP_001249637.1_1822	ACMFHA_RS09305	1960912..1962342	+	0	100
Acinetobacter baumannii	cellular organisms; Bacteria; Pseudomonadati; Pseudomonadota; Gammaproteobacteria; Moraxellales; Moraxellaceae	GCF_048067285.1_ASM4806728v1	lcl|NZ_CP018664.1_prot_WP_000096316.1_3162	lcl|NZ_CP179705.1_prot_WP_000096311.1_1823	ACMFHA_RS09310	1962377..1963231	+	0	100
Acinetobacter baumannii	cellular organisms; Bacteria; Pseudomonadati; Pseudomonadota; Gammaproteobacteria; Moraxellales; Moraxellaceae	GCF_048067285.1_ASM4806728v1	lcl|NZ_CP018664.1_prot_WP_000028994.1_3163	lcl|NZ_CP179705.1_prot_WP_000117516.1_1824	ACMFHA_RS09315	1963233..1964072	+	0	100
Acinetobacter baumannii	cellular organisms; Bacteria; Pseudomonadati; Pseudomonadota; Gammaproteobacteria; Moraxellales; Moraxellaceae	GCF_002753915.1_ASM275391v1	lcl|NZ_CP018664.1_prot_WP_000080816.1_3158	lcl|NZ_CP024576.1_prot_WP_000080817.1_2266	CTI08_RS11675	complement(2396671..2397414)	-	0	100
Acinetobacter baumannii	cellular organisms; Bacteria; Pseudomonadati; Pseudomonadota; Gammaproteobacteria; Moraxellales; Moraxellaceae	GCF_002753915.1_ASM275391v1	lcl|NZ_CP018664.1_prot_WP_001249623.1_3161	lcl|NZ_CP024576.1_prot_WP_099714969.1_2263	CTI08_RS11660	complement(2393193..2394623)	-	0	100
Acinetobacter baumannii	cellular organisms; Bacteria; Pseudomonadati; Pseudomonadota; Gammaproteobacteria; Moraxellales; Moraxellaceae	GCF_002753915.1_ASM275391v1	lcl|NZ_CP018664.1_prot_WP_000096316.1_3162	lcl|NZ_CP024576.1_prot_WP_000096311.1_2262	CTI08_RS11655	complement(2392304..2393158)	-	0	100
Acinetobacter baumannii	cellular organisms; Bacteria; Pseudomonadati; Pseudomonadota; Gammaproteobacteria; Moraxellales; Moraxellaceae	GCF_002753915.1_ASM275391v1	lcl|NZ_CP018664.1_prot_WP_000028994.1_3163	lcl|NZ_CP024576.1_prot_WP_000117516.1_2261	CTI08_RS11650	complement(2391463..2392302)	-	0	100
Acinetobacter baumannii	cellular organisms; Bacteria; Pseudomonadati; Pseudomonadota; Gammaproteobacteria; Moraxellales; Moraxellaceae	GCF_012935145.1_ASM1293514v1	lcl|NZ_CP018664.1_prot_WP_000080816.1_3158	lcl|NZ_CP050523.1_prot_WP_000080817.1_1959	HBM81_RS10000	complement(2075925..2076668)	-	0	100
Acinetobacter baumannii	cellular organisms; Bacteria; Pseudomonadati; Pseudomonadota; Gammaproteobacteria; Moraxellales; Moraxellaceae	GCF_012935145.1_ASM1293514v1	lcl|NZ_CP018664.1_prot_WP_001249623.1_3161	lcl|NZ_CP050523.1_prot_WP_001249637.1_1956	HBM81_RS09985	complement(2072447..2073877)	-	0	100
Acinetobacter baumannii	cellular organisms; Bacteria; Pseudomonadati; Pseudomonadota; Gammaproteobacteria; Moraxellales; Moraxellaceae	GCF_012935145.1_ASM1293514v1	lcl|NZ_CP018664.1_prot_WP_000096316.1_3162	lcl|NZ_CP050523.1_prot_WP_000096311.1_1955	HBM81_RS09980	complement(2071558..2072412)	-	0	100
Acinetobacter baumannii	cellular organisms; Bacteria; Pseudomonadati; Pseudomonadota; Gammaproteobacteria; Moraxellales; Moraxellaceae	GCF_012935145.1_ASM1293514v1	lcl|NZ_CP018664.1_prot_WP_000028994.1_3163	lcl|NZ_CP050523.1_prot_WP_000117516.1_1954	HBM81_RS09975	complement(2070717..2071556)	-	0	100
Acinetobacter baumannii	cellular organisms; Bacteria; Pseudomonadati; Pseudomonadota; Gammaproteobacteria; Moraxellales; Moraxellaceae	GCF_051358265.1_ASM5135826v1	lcl|NZ_CP018664.1_prot_WP_000080816.1_3158	lcl|NZ_CP195679.1_prot_WP_000080817.1_730	ACSENI_RS03680	749029..749772	+	0	100
Acinetobacter baumannii	cellular organisms; Bacteria; Pseudomonadati; Pseudomonadota; Gammaproteobacteria; Moraxellales; Moraxellaceae	GCF_051358265.1_ASM5135826v1	lcl|NZ_CP018664.1_prot_WP_001249623.1_3161	lcl|NZ_CP195679.1_prot_WP_001249637.1_733	ACSENI_RS03695	751820..753250	+	0	100
Acinetobacter baumannii	cellular organisms; Bacteria; Pseudomonadati; Pseudomonadota; Gammaproteobacteria; Moraxellales; Moraxellaceae	GCF_051358265.1_ASM5135826v1	lcl|NZ_CP018664.1_prot_WP_000096316.1_3162	lcl|NZ_CP195679.1_prot_WP_000096311.1_734	ACSENI_RS03700	753285..754139	+	0	100
Acinetobacter baumannii	cellular organisms; Bacteria; Pseudomonadati; Pseudomonadota; Gammaproteobacteria; Moraxellales; Moraxellaceae	GCF_051358265.1_ASM5135826v1	lcl|NZ_CP018664.1_prot_WP_000028994.1_3163	lcl|NZ_CP195679.1_prot_WP_000117516.1_735	ACSENI_RS03705	754141..754980	+	0	100
Acinetobacter baumannii	cellular organisms; Bacteria; Pseudomonadati; Pseudomonadota; Gammaproteobacteria; Moraxellales; Moraxellaceae	GCF_003948085.2_ASM394808v2	lcl|NZ_CP018664.1_prot_WP_000080816.1_3158	lcl|NZ_CP039341.1_prot_WP_000080811.1_1911	EA743_RS09880	2043907..2044650	+	0	100
Acinetobacter baumannii	cellular organisms; Bacteria; Pseudomonadati; Pseudomonadota; Gammaproteobacteria; Moraxellales; Moraxellaceae	GCF_003948085.2_ASM394808v2	lcl|NZ_CP018664.1_prot_WP_001249623.1_3161	lcl|NZ_CP039341.1_prot_WP_001249640.1_1914	EA743_RS09895	2046698..2048128	+	0	100
Acinetobacter baumannii	cellular organisms; Bacteria; Pseudomonadati; Pseudomonadota; Gammaproteobacteria; Moraxellales; Moraxellaceae	GCF_003948085.2_ASM394808v2	lcl|NZ_CP018664.1_prot_WP_000096316.1_3162	lcl|NZ_CP039341.1_prot_WP_000096303.1_1915	EA743_RS09900	2048163..2049017	+	0	100
Acinetobacter baumannii	cellular organisms; Bacteria; Pseudomonadati; Pseudomonadota; Gammaproteobacteria; Moraxellales; Moraxellaceae	GCF_003948085.2_ASM394808v2	lcl|NZ_CP018664.1_prot_WP_000028994.1_3163	lcl|NZ_CP039341.1_prot_WP_000028996.1_1916	EA743_RS09905	2049019..2049858	+	0	100
Acinetobacter baumannii	cellular organisms; Bacteria; Pseudomonadati; Pseudomonadota; Gammaproteobacteria; Moraxellales; Moraxellaceae	GCF_045689365.1_ASM4568936v1	lcl|NZ_CP018664.1_prot_WP_000080816.1_3158	lcl|NZ_CP140438.1_prot_WP_000080817.1_1893	U2T01_RS10385	1998860..1999603	+	0	100
Acinetobacter baumannii	cellular organisms; Bacteria; Pseudomonadati; Pseudomonadota; Gammaproteobacteria; Moraxellales; Moraxellaceae	GCF_045689365.1_ASM4568936v1	lcl|NZ_CP018664.1_prot_WP_001249623.1_3161	lcl|NZ_CP140438.1_prot_WP_001249637.1_1896	U2T01_RS10400	2001651..2003081	+	0	100
Acinetobacter baumannii	cellular organisms; Bacteria; Pseudomonadati; Pseudomonadota; Gammaproteobacteria; Moraxellales; Moraxellaceae	GCF_045689365.1_ASM4568936v1	lcl|NZ_CP018664.1_prot_WP_000096316.1_3162	lcl|NZ_CP140438.1_prot_WP_000096311.1_1897	U2T01_RS10405	2003116..2003970	+	0	100
Acinetobacter baumannii	cellular organisms; Bacteria; Pseudomonadati; Pseudomonadota; Gammaproteobacteria; Moraxellales; Moraxellaceae	GCF_045689365.1_ASM4568936v1	lcl|NZ_CP018664.1_prot_WP_000028994.1_3163	lcl|NZ_CP140438.1_prot_WP_000117516.1_1898	U2T01_RS10410	2003972..2004811	+	0	100
Acinetobacter baumannii	cellular organisms; Bacteria; Pseudomonadati; Pseudomonadota; Gammaproteobacteria; Moraxellales; Moraxellaceae	GCF_023362255.1_ASM2336225v1	lcl|NZ_CP018664.1_prot_WP_000080816.1_3158	lcl|NZ_CP096766.1_prot_WP_000080817.1_1935	M1S35_RS09935	complement(2064645..2065388)	-	0	100
Acinetobacter baumannii	cellular organisms; Bacteria; Pseudomonadati; Pseudomonadota; Gammaproteobacteria; Moraxellales; Moraxellaceae	GCF_023362255.1_ASM2336225v1	lcl|NZ_CP018664.1_prot_WP_001249623.1_3161	lcl|NZ_CP096766.1_prot_WP_001249637.1_1932	M1S35_RS09920	complement(2061167..2062597)	-	0	100
Acinetobacter baumannii	cellular organisms; Bacteria; Pseudomonadati; Pseudomonadota; Gammaproteobacteria; Moraxellales; Moraxellaceae	GCF_023362255.1_ASM2336225v1	lcl|NZ_CP018664.1_prot_WP_000096316.1_3162	lcl|NZ_CP096766.1_prot_WP_000096311.1_1931	M1S35_RS09915	complement(2060278..2061132)	-	0	100
Acinetobacter baumannii	cellular organisms; Bacteria; Pseudomonadati; Pseudomonadota; Gammaproteobacteria; Moraxellales; Moraxellaceae	GCF_023362255.1_ASM2336225v1	lcl|NZ_CP018664.1_prot_WP_000028994.1_3163	lcl|NZ_CP096766.1_prot_WP_000117516.1_1930	M1S35_RS09910	complement(2059437..2060276)	-	0	100
Acinetobacter baumannii	cellular organisms; Bacteria; Pseudomonadati; Pseudomonadota; Gammaproteobacteria; Moraxellales; Moraxellaceae	GCF_043055495.1_ASM4305549v1	lcl|NZ_CP018664.1_prot_WP_000080816.1_3158	lcl|NZ_CP134596.1_prot_WP_000080817.1_1732	RKQ50_RS08910	1909401..1910144	+	0	100
Acinetobacter baumannii	cellular organisms; Bacteria; Pseudomonadati; Pseudomonadota; Gammaproteobacteria; Moraxellales; Moraxellaceae	GCF_043055495.1_ASM4305549v1	lcl|NZ_CP018664.1_prot_WP_001249623.1_3161	lcl|NZ_CP134596.1_prot_WP_001249637.1_1735	RKQ50_RS08925	1912190..1913620	+	0	100
Acinetobacter baumannii	cellular organisms; Bacteria; Pseudomonadati; Pseudomonadota; Gammaproteobacteria; Moraxellales; Moraxellaceae	GCF_043055495.1_ASM4305549v1	lcl|NZ_CP018664.1_prot_WP_000096316.1_3162	lcl|NZ_CP134596.1_prot_WP_000096311.1_1736	RKQ50_RS08930	1913655..1914509	+	0	100
Acinetobacter baumannii	cellular organisms; Bacteria; Pseudomonadati; Pseudomonadota; Gammaproteobacteria; Moraxellales; Moraxellaceae	GCF_043055495.1_ASM4305549v1	lcl|NZ_CP018664.1_prot_WP_000028994.1_3163	lcl|NZ_CP134596.1_prot_WP_000117516.1_1737	RKQ50_RS08935	1914511..1915350	+	0	100
Acinetobacter baumannii	cellular organisms; Bacteria; Pseudomonadati; Pseudomonadota; Gammaproteobacteria; Moraxellales; Moraxellaceae	GCF_023615345.1_ASM2361534v2	lcl|NZ_CP018664.1_prot_WP_000080816.1_3158	lcl|NZ_CP115643.1_prot_WP_000080811.1_1858	PF553_RS09530	complement(1965240..1965983)	-	0	100
Acinetobacter baumannii	cellular organisms; Bacteria; Pseudomonadati; Pseudomonadota; Gammaproteobacteria; Moraxellales; Moraxellaceae	GCF_023615345.1_ASM2361534v2	lcl|NZ_CP018664.1_prot_WP_001249623.1_3161	lcl|NZ_CP115643.1_prot_WP_001249640.1_1855	PF553_RS09515	complement(1961762..1963192)	-	0	100
Acinetobacter baumannii	cellular organisms; Bacteria; Pseudomonadati; Pseudomonadota; Gammaproteobacteria; Moraxellales; Moraxellaceae	GCF_023615345.1_ASM2361534v2	lcl|NZ_CP018664.1_prot_WP_000096316.1_3162	lcl|NZ_CP115643.1_prot_WP_000096303.1_1854	PF553_RS09510	complement(1960873..1961727)	-	0	100
Acinetobacter baumannii	cellular organisms; Bacteria; Pseudomonadati; Pseudomonadota; Gammaproteobacteria; Moraxellales; Moraxellaceae	GCF_023615345.1_ASM2361534v2	lcl|NZ_CP018664.1_prot_WP_000028994.1_3163	lcl|NZ_CP115643.1_prot_WP_000028996.1_1853	PF553_RS09505	complement(1960032..1960871)	-	0	100
Acinetobacter baumannii	cellular organisms; Bacteria; Pseudomonadati; Pseudomonadota; Gammaproteobacteria; Moraxellales; Moraxellaceae	GCF_023809705.1_ASM2380970v1	lcl|NZ_CP018664.1_prot_WP_000080816.1_3158	lcl|NZ_CP098795.1_prot_WP_000080816.1_736	NE424_RS03690	complement(767248..767991)	-	0	100
Acinetobacter baumannii	cellular organisms; Bacteria; Pseudomonadati; Pseudomonadota; Gammaproteobacteria; Moraxellales; Moraxellaceae	GCF_023809705.1_ASM2380970v1	lcl|NZ_CP018664.1_prot_WP_001249623.1_3161	lcl|NZ_CP098795.1_prot_WP_031965342.1_733	NE424_RS03675	complement(763770..765200)	-	0	100
Acinetobacter baumannii	cellular organisms; Bacteria; Pseudomonadati; Pseudomonadota; Gammaproteobacteria; Moraxellales; Moraxellaceae	GCF_023809705.1_ASM2380970v1	lcl|NZ_CP018664.1_prot_WP_000096316.1_3162	lcl|NZ_CP098795.1_prot_WP_000097136.1_732	NE424_RS03670	complement(762881..763735)	-	0	100
Acinetobacter baumannii	cellular organisms; Bacteria; Pseudomonadati; Pseudomonadota; Gammaproteobacteria; Moraxellales; Moraxellaceae	GCF_023809705.1_ASM2380970v1	lcl|NZ_CP018664.1_prot_WP_000028994.1_3163	lcl|NZ_CP098795.1_prot_WP_000117516.1_731	NE424_RS03665	complement(762040..762879)	-	0	100
Acinetobacter baumannii	cellular organisms; Bacteria; Pseudomonadati; Pseudomonadota; Gammaproteobacteria; Moraxellales; Moraxellaceae	GCF_048069565.1_ASM4806956v1	lcl|NZ_CP018664.1_prot_WP_000080816.1_3158	lcl|NZ_CP179709.1_prot_WP_000080817.1_1792	ACMFG3_RS09155	1926798..1927541	+	0	100
Acinetobacter baumannii	cellular organisms; Bacteria; Pseudomonadati; Pseudomonadota; Gammaproteobacteria; Moraxellales; Moraxellaceae	GCF_048069565.1_ASM4806956v1	lcl|NZ_CP018664.1_prot_WP_001249623.1_3161	lcl|NZ_CP179709.1_prot_WP_001249637.1_1795	ACMFG3_RS09170	1929589..1931019	+	0	100
Acinetobacter baumannii	cellular organisms; Bacteria; Pseudomonadati; Pseudomonadota; Gammaproteobacteria; Moraxellales; Moraxellaceae	GCF_048069565.1_ASM4806956v1	lcl|NZ_CP018664.1_prot_WP_000096316.1_3162	lcl|NZ_CP179709.1_prot_WP_000096311.1_1796	ACMFG3_RS09175	1931054..1931908	+	0	100
Acinetobacter baumannii	cellular organisms; Bacteria; Pseudomonadati; Pseudomonadota; Gammaproteobacteria; Moraxellales; Moraxellaceae	GCF_048069565.1_ASM4806956v1	lcl|NZ_CP018664.1_prot_WP_000028994.1_3163	lcl|NZ_CP179709.1_prot_WP_000117516.1_1797	ACMFG3_RS09180	1931910..1932749	+	0	100
Acinetobacter baumannii	cellular organisms; Bacteria; Pseudomonadati; Pseudomonadota; Gammaproteobacteria; Moraxellales; Moraxellaceae	GCF_053236225.1_ASM5323622v1	lcl|NZ_CP018664.1_prot_WP_000080816.1_3158	lcl|NZ_CM129970.1_prot_WP_000080817.1_1934	ACT9NV_RS09920	complement(2074651..2075394)	-	0	100
Acinetobacter baumannii	cellular organisms; Bacteria; Pseudomonadati; Pseudomonadota; Gammaproteobacteria; Moraxellales; Moraxellaceae	GCF_053236225.1_ASM5323622v1	lcl|NZ_CP018664.1_prot_WP_001249623.1_3161	lcl|NZ_CM129970.1_prot_WP_001249637.1_1931	ACT9NV_RS09905	complement(2071173..2072603)	-	0	100
Acinetobacter baumannii	cellular organisms; Bacteria; Pseudomonadati; Pseudomonadota; Gammaproteobacteria; Moraxellales; Moraxellaceae	GCF_053236225.1_ASM5323622v1	lcl|NZ_CP018664.1_prot_WP_000096316.1_3162	lcl|NZ_CM129970.1_prot_WP_000096311.1_1930	ACT9NV_RS09900	complement(2070284..2071138)	-	0	100
Acinetobacter baumannii	cellular organisms; Bacteria; Pseudomonadati; Pseudomonadota; Gammaproteobacteria; Moraxellales; Moraxellaceae	GCF_053236225.1_ASM5323622v1	lcl|NZ_CP018664.1_prot_WP_000028994.1_3163	lcl|NZ_CM129970.1_prot_WP_000117516.1_1929	ACT9NV_RS09895	complement(2069443..2070282)	-	0	100
Acinetobacter baumannii	cellular organisms; Bacteria; Pseudomonadati; Pseudomonadota; Gammaproteobacteria; Moraxellales; Moraxellaceae	GCF_039653385.1_ASM3965338v2	lcl|NZ_CP018664.1_prot_WP_000080816.1_3158	lcl|NZ_CP166162.1_prot_WP_000080817.1_1775	AB9C94_RS09100	complement(1845602..1846345)	-	0	100
Acinetobacter baumannii	cellular organisms; Bacteria; Pseudomonadati; Pseudomonadota; Gammaproteobacteria; Moraxellales; Moraxellaceae	GCF_039653385.1_ASM3965338v2	lcl|NZ_CP018664.1_prot_WP_001249623.1_3161	lcl|NZ_CP166162.1_prot_WP_001249637.1_1772	AB9C94_RS09085	complement(1842124..1843554)	-	0	100
Acinetobacter baumannii	cellular organisms; Bacteria; Pseudomonadati; Pseudomonadota; Gammaproteobacteria; Moraxellales; Moraxellaceae	GCF_039653385.1_ASM3965338v2	lcl|NZ_CP018664.1_prot_WP_000096316.1_3162	lcl|NZ_CP166162.1_prot_WP_000096311.1_1771	AB9C94_RS09080	complement(1841235..1842089)	-	0	100
Acinetobacter baumannii	cellular organisms; Bacteria; Pseudomonadati; Pseudomonadota; Gammaproteobacteria; Moraxellales; Moraxellaceae	GCF_039653385.1_ASM3965338v2	lcl|NZ_CP018664.1_prot_WP_000028994.1_3163	lcl|NZ_CP166162.1_prot_WP_000117516.1_1770	AB9C94_RS09075	complement(1840394..1841233)	-	0	100
Acinetobacter baumannii	cellular organisms; Bacteria; Pseudomonadati; Pseudomonadota; Gammaproteobacteria; Moraxellales; Moraxellaceae	GCF_900478145.1_34555_D01	lcl|NZ_CP018664.1_prot_WP_000080816.1_3158	lcl|NZ_LS483472.1_prot_WP_000080819.1_1912	DQM71_RS09875	complement(2028393..2029136)	-	0	100
Acinetobacter baumannii	cellular organisms; Bacteria; Pseudomonadati; Pseudomonadota; Gammaproteobacteria; Moraxellales; Moraxellaceae	GCF_900478145.1_34555_D01	lcl|NZ_CP018664.1_prot_WP_001249623.1_3161	lcl|NZ_LS483472.1_prot_WP_001249621.1_1909	DQM71_RS09860	complement(2024915..2026345)	-	0	100
Acinetobacter baumannii	cellular organisms; Bacteria; Pseudomonadati; Pseudomonadota; Gammaproteobacteria; Moraxellales; Moraxellaceae	GCF_900478145.1_34555_D01	lcl|NZ_CP018664.1_prot_WP_000096316.1_3162	lcl|NZ_LS483472.1_prot_WP_000097138.1_1908	DQM71_RS09855	complement(2024026..2024880)	-	0	100
Acinetobacter baumannii	cellular organisms; Bacteria; Pseudomonadati; Pseudomonadota; Gammaproteobacteria; Moraxellales; Moraxellaceae	GCF_900478145.1_34555_D01	lcl|NZ_CP018664.1_prot_WP_000028994.1_3163	lcl|NZ_LS483472.1_prot_WP_000029000.1_1907	DQM71_RS09850	complement(2023185..2024024)	-	0	100
Acinetobacter baumannii	cellular organisms; Bacteria; Pseudomonadati; Pseudomonadota; Gammaproteobacteria; Moraxellales; Moraxellaceae	GCF_003949115.2_ASM394911v2	lcl|NZ_CP018664.1_prot_WP_000080816.1_3158	lcl|NZ_CP039343.1_prot_WP_000080811.1_1907	EA665_RS09850	2042042..2042785	+	0	100
Acinetobacter baumannii	cellular organisms; Bacteria; Pseudomonadati; Pseudomonadota; Gammaproteobacteria; Moraxellales; Moraxellaceae	GCF_003949115.2_ASM394911v2	lcl|NZ_CP018664.1_prot_WP_001249623.1_3161	lcl|NZ_CP039343.1_prot_WP_001249640.1_1910	EA665_RS09865	2044833..2046263	+	0	100
Acinetobacter baumannii	cellular organisms; Bacteria; Pseudomonadati; Pseudomonadota; Gammaproteobacteria; Moraxellales; Moraxellaceae	GCF_003949115.2_ASM394911v2	lcl|NZ_CP018664.1_prot_WP_000096316.1_3162	lcl|NZ_CP039343.1_prot_WP_000096303.1_1911	EA665_RS09870	2046298..2047152	+	0	100
Acinetobacter baumannii	cellular organisms; Bacteria; Pseudomonadati; Pseudomonadota; Gammaproteobacteria; Moraxellales; Moraxellaceae	GCF_003949115.2_ASM394911v2	lcl|NZ_CP018664.1_prot_WP_000028994.1_3163	lcl|NZ_CP039343.1_prot_WP_000028996.1_1912	EA665_RS09875	2047154..2047993	+	0	100
Acinetobacter baumannii	cellular organisms; Bacteria; Pseudomonadati; Pseudomonadota; Gammaproteobacteria; Moraxellales; Moraxellaceae	GCF_023361155.1_ASM2336115v1	lcl|NZ_CP018664.1_prot_WP_000080816.1_3158	lcl|NZ_CP096698.1_prot_WP_000080817.1_1927	M1S48_RS09890	complement(2061211..2061954)	-	0	100
Acinetobacter baumannii	cellular organisms; Bacteria; Pseudomonadati; Pseudomonadota; Gammaproteobacteria; Moraxellales; Moraxellaceae	GCF_023361155.1_ASM2336115v1	lcl|NZ_CP018664.1_prot_WP_001249623.1_3161	lcl|NZ_CP096698.1_prot_WP_001249637.1_1924	M1S48_RS09875	complement(2057733..2059163)	-	0	100
Acinetobacter baumannii	cellular organisms; Bacteria; Pseudomonadati; Pseudomonadota; Gammaproteobacteria; Moraxellales; Moraxellaceae	GCF_023361155.1_ASM2336115v1	lcl|NZ_CP018664.1_prot_WP_000096316.1_3162	lcl|NZ_CP096698.1_prot_WP_000096311.1_1923	M1S48_RS09870	complement(2056844..2057698)	-	0	100
Acinetobacter baumannii	cellular organisms; Bacteria; Pseudomonadati; Pseudomonadota; Gammaproteobacteria; Moraxellales; Moraxellaceae	GCF_023361155.1_ASM2336115v1	lcl|NZ_CP018664.1_prot_WP_000028994.1_3163	lcl|NZ_CP096698.1_prot_WP_000117516.1_1922	M1S48_RS09865	complement(2056003..2056842)	-	0	100
Acinetobacter baumannii	cellular organisms; Bacteria; Pseudomonadati; Pseudomonadota; Gammaproteobacteria; Moraxellales; Moraxellaceae	GCF_051356925.1_ASM5135692v1	lcl|NZ_CP018664.1_prot_WP_000080816.1_3158	lcl|NZ_CP195683.1_prot_WP_000080817.1_1499	ACSENJ_RS07635	complement(1570339..1571082)	-	0	100
Acinetobacter baumannii	cellular organisms; Bacteria; Pseudomonadati; Pseudomonadota; Gammaproteobacteria; Moraxellales; Moraxellaceae	GCF_051356925.1_ASM5135692v1	lcl|NZ_CP018664.1_prot_WP_001249623.1_3161	lcl|NZ_CP195683.1_prot_WP_001249637.1_1496	ACSENJ_RS07620	complement(1566861..1568291)	-	0	100
Acinetobacter baumannii	cellular organisms; Bacteria; Pseudomonadati; Pseudomonadota; Gammaproteobacteria; Moraxellales; Moraxellaceae	GCF_051356925.1_ASM5135692v1	lcl|NZ_CP018664.1_prot_WP_000096316.1_3162	lcl|NZ_CP195683.1_prot_WP_000096311.1_1495	ACSENJ_RS07615	complement(1565972..1566826)	-	0	100
Acinetobacter baumannii	cellular organisms; Bacteria; Pseudomonadati; Pseudomonadota; Gammaproteobacteria; Moraxellales; Moraxellaceae	GCF_051356925.1_ASM5135692v1	lcl|NZ_CP018664.1_prot_WP_000028994.1_3163	lcl|NZ_CP195683.1_prot_WP_000117516.1_1494	ACSENJ_RS07610	complement(1565131..1565970)	-	0	100
Acinetobacter baumannii	cellular organisms; Bacteria; Pseudomonadati; Pseudomonadota; Gammaproteobacteria; Moraxellales; Moraxellaceae	GCF_900088705.1_26872B01	lcl|NZ_CP018664.1_prot_WP_000080816.1_3158	lcl|NZ_LT594095.1_prot_WP_000080817.1_1915	BAL062_RS09780	complement(2048516..2049259)	-	0	100
Acinetobacter baumannii	cellular organisms; Bacteria; Pseudomonadati; Pseudomonadota; Gammaproteobacteria; Moraxellales; Moraxellaceae	GCF_900088705.1_26872B01	lcl|NZ_CP018664.1_prot_WP_001249623.1_3161	lcl|NZ_LT594095.1_prot_WP_001249637.1_1912	BAL062_RS09765	complement(2045038..2046468)	-	0	100
Acinetobacter baumannii	cellular organisms; Bacteria; Pseudomonadati; Pseudomonadota; Gammaproteobacteria; Moraxellales; Moraxellaceae	GCF_900088705.1_26872B01	lcl|NZ_CP018664.1_prot_WP_000096316.1_3162	lcl|NZ_LT594095.1_prot_WP_000096311.1_1911	BAL062_RS09760	complement(2044149..2045003)	-	0	100
Acinetobacter baumannii	cellular organisms; Bacteria; Pseudomonadati; Pseudomonadota; Gammaproteobacteria; Moraxellales; Moraxellaceae	GCF_900088705.1_26872B01	lcl|NZ_CP018664.1_prot_WP_000028994.1_3163	lcl|NZ_LT594095.1_prot_WP_000117516.1_1910	BAL062_RS09755	complement(2043308..2044147)	-	0	100
Acinetobacter baumannii	cellular organisms; Bacteria; Pseudomonadati; Pseudomonadota; Gammaproteobacteria; Moraxellales; Moraxellaceae	GCF_043571745.1_T3	lcl|NZ_CP018664.1_prot_WP_000080816.1_3158	lcl|NZ_CP171394.1_prot_WP_000080817.1_1493	ACGIGR_RS07640	1609786..1610529	+	0	100
Acinetobacter baumannii	cellular organisms; Bacteria; Pseudomonadati; Pseudomonadota; Gammaproteobacteria; Moraxellales; Moraxellaceae	GCF_043571745.1_T3	lcl|NZ_CP018664.1_prot_WP_001249623.1_3161	lcl|NZ_CP171394.1_prot_WP_001249637.1_1496	ACGIGR_RS07655	1612577..1614007	+	0	100
Acinetobacter baumannii	cellular organisms; Bacteria; Pseudomonadati; Pseudomonadota; Gammaproteobacteria; Moraxellales; Moraxellaceae	GCF_043571745.1_T3	lcl|NZ_CP018664.1_prot_WP_000096316.1_3162	lcl|NZ_CP171394.1_prot_WP_000096311.1_1497	ACGIGR_RS07660	1614042..1614896	+	0	100
Acinetobacter baumannii	cellular organisms; Bacteria; Pseudomonadati; Pseudomonadota; Gammaproteobacteria; Moraxellales; Moraxellaceae	GCF_043571745.1_T3	lcl|NZ_CP018664.1_prot_WP_000028994.1_3163
Acinetobacter baumannii	cellular organisms; Bacteria; Pseudomonadati; Pseudomonadota; Gammaproteobacteria; Moraxellales; Moraxellaceae	GCF_037215885.1_ASM3721588v1	lcl|NZ_CP018664.1_prot_WP_000080816.1_3158	lcl|NZ_CP147665.1_prot_WP_000080817.1_1909	WDK80_RS09785	complement(2049148..2049891)	-	0	100
Acinetobacter baumannii	cellular organisms; Bacteria; Pseudomonadati; Pseudomonadota; Gammaproteobacteria; Moraxellales; Moraxellaceae	GCF_037215885.1_ASM3721588v1	lcl|NZ_CP018664.1_prot_WP_001249623.1_3161	lcl|NZ_CP147665.1_prot_WP_001249637.1_1906	WDK80_RS09770	complement(2045670..2047100)	-	0	100
Acinetobacter baumannii	cellular organisms; Bacteria; Pseudomonadati; Pseudomonadota; Gammaproteobacteria; Moraxellales; Moraxellaceae	GCF_037215885.1_ASM3721588v1	lcl|NZ_CP018664.1_prot_WP_000096316.1_3162	lcl|NZ_CP147665.1_prot_WP_000096311.1_1905	WDK80_RS09765	complement(2044781..2045635)	-	0	100
Acinetobacter baumannii	cellular organisms; Bacteria; Pseudomonadati; Pseudomonadota; Gammaproteobacteria; Moraxellales; Moraxellaceae	GCF_037215885.1_ASM3721588v1	lcl|NZ_CP018664.1_prot_WP_000028994.1_3163	lcl|NZ_CP147665.1_prot_WP_000117516.1_1904	WDK80_RS09760	complement(2043940..2044779)	-	0	100
Acinetobacter baumannii	cellular organisms; Bacteria; Pseudomonadati; Pseudomonadota; Gammaproteobacteria; Moraxellales; Moraxellaceae	GCF_014705785.1_ASM1470578v1	lcl|NZ_CP018664.1_prot_WP_000080816.1_3158	lcl|NZ_CP061517.1_prot_WP_000080817.1_2016	FRO58_RS10285	complement(2124588..2125331)	-	0	100
Acinetobacter baumannii	cellular organisms; Bacteria; Pseudomonadati; Pseudomonadota; Gammaproteobacteria; Moraxellales; Moraxellaceae	GCF_014705785.1_ASM1470578v1	lcl|NZ_CP018664.1_prot_WP_001249623.1_3161	lcl|NZ_CP061517.1_prot_WP_001249637.1_2013	FRO58_RS10270	complement(2121110..2122540)	-	0	100
Acinetobacter baumannii	cellular organisms; Bacteria; Pseudomonadati; Pseudomonadota; Gammaproteobacteria; Moraxellales; Moraxellaceae	GCF_014705785.1_ASM1470578v1	lcl|NZ_CP018664.1_prot_WP_000096316.1_3162	lcl|NZ_CP061517.1_prot_WP_000096311.1_2012	FRO58_RS10265	complement(2120221..2121075)	-	0	100
Acinetobacter baumannii	cellular organisms; Bacteria; Pseudomonadati; Pseudomonadota; Gammaproteobacteria; Moraxellales; Moraxellaceae	GCF_014705785.1_ASM1470578v1	lcl|NZ_CP018664.1_prot_WP_000028994.1_3163	lcl|NZ_CP061517.1_prot_WP_000117516.1_2011	FRO58_RS10260	complement(2119380..2120219)	-	0	100
Acinetobacter baumannii	cellular organisms; Bacteria; Pseudomonadati; Pseudomonadota; Gammaproteobacteria; Moraxellales; Moraxellaceae	GCF_034331205.1_ASM3433120v2	lcl|NZ_CP018664.1_prot_WP_000080816.1_3158	lcl|NZ_CP143348.1_prot_WP_000080817.1_1877	V1235_RS09625	complement(2015790..2016533)	-	0	100
Acinetobacter baumannii	cellular organisms; Bacteria; Pseudomonadati; Pseudomonadota; Gammaproteobacteria; Moraxellales; Moraxellaceae	GCF_034331205.1_ASM3433120v2	lcl|NZ_CP018664.1_prot_WP_001249623.1_3161	lcl|NZ_CP143348.1_prot_WP_001249637.1_1874	V1235_RS09610	complement(2012312..2013742)	-	0	100
Acinetobacter baumannii	cellular organisms; Bacteria; Pseudomonadati; Pseudomonadota; Gammaproteobacteria; Moraxellales; Moraxellaceae	GCF_034331205.1_ASM3433120v2	lcl|NZ_CP018664.1_prot_WP_000096316.1_3162	lcl|NZ_CP143348.1_prot_WP_000096311.1_1873	V1235_RS09605	complement(2011423..2012277)	-	0	100
Acinetobacter baumannii	cellular organisms; Bacteria; Pseudomonadati; Pseudomonadota; Gammaproteobacteria; Moraxellales; Moraxellaceae	GCF_034331205.1_ASM3433120v2	lcl|NZ_CP018664.1_prot_WP_000028994.1_3163	lcl|NZ_CP143348.1_prot_WP_000117516.1_1872	V1235_RS09600	complement(2010582..2011421)	-	0	100
Acinetobacter baumannii	cellular organisms; Bacteria; Pseudomonadati; Pseudomonadota; Gammaproteobacteria; Moraxellales; Moraxellaceae	GCF_003006035.1_ASM300603v1	lcl|NZ_CP018664.1_prot_WP_000080816.1_3158	lcl|NZ_CP027530.1_prot_WP_000080813.1_1877	AM467_RS09730	1999366..2000109	+	0	100
Acinetobacter baumannii	cellular organisms; Bacteria; Pseudomonadati; Pseudomonadota; Gammaproteobacteria; Moraxellales; Moraxellaceae	GCF_003006035.1_ASM300603v1	lcl|NZ_CP018664.1_prot_WP_001249623.1_3161
Acinetobacter baumannii	cellular organisms; Bacteria; Pseudomonadati; Pseudomonadota; Gammaproteobacteria; Moraxellales; Moraxellaceae	GCF_003006035.1_ASM300603v1	lcl|NZ_CP018664.1_prot_WP_000096316.1_3162	lcl|NZ_CP027530.1_prot_WP_000096310.1_1881	AM467_RS09750	2003620..2004474	+	0	100
Acinetobacter baumannii	cellular organisms; Bacteria; Pseudomonadati; Pseudomonadota; Gammaproteobacteria; Moraxellales; Moraxellaceae	GCF_003006035.1_ASM300603v1	lcl|NZ_CP018664.1_prot_WP_000028994.1_3163	lcl|NZ_CP027530.1_prot_WP_000028991.1_1882	AM467_RS09755	2004476..2005315	+	0	100
Acinetobacter baumannii	cellular organisms; Bacteria; Pseudomonadati; Pseudomonadota; Gammaproteobacteria; Moraxellales; Moraxellaceae	GCF_016127515.1_ASM1612751v1	lcl|NZ_CP018664.1_prot_WP_000080816.1_3158	lcl|NZ_CP066016.1_prot_WP_000080819.1_949	I6H93_RS04770	complement(986959..987702)	-	0	100
Acinetobacter baumannii	cellular organisms; Bacteria; Pseudomonadati; Pseudomonadota; Gammaproteobacteria; Moraxellales; Moraxellaceae	GCF_016127515.1_ASM1612751v1	lcl|NZ_CP018664.1_prot_WP_001249623.1_3161	lcl|NZ_CP066016.1_prot_WP_001249621.1_946	I6H93_RS04755	complement(983481..984911)	-	0	100
Acinetobacter baumannii	cellular organisms; Bacteria; Pseudomonadati; Pseudomonadota; Gammaproteobacteria; Moraxellales; Moraxellaceae	GCF_016127515.1_ASM1612751v1	lcl|NZ_CP018664.1_prot_WP_000096316.1_3162	lcl|NZ_CP066016.1_prot_WP_000097138.1_945	I6H93_RS04750	complement(982592..983446)	-	0	100
Acinetobacter baumannii	cellular organisms; Bacteria; Pseudomonadati; Pseudomonadota; Gammaproteobacteria; Moraxellales; Moraxellaceae	GCF_016127515.1_ASM1612751v1	lcl|NZ_CP018664.1_prot_WP_000028994.1_3163	lcl|NZ_CP066016.1_prot_WP_000029000.1_944	I6H93_RS04745	complement(981751..982590)	-	0	100
Acinetobacter baumannii	cellular organisms; Bacteria; Pseudomonadati; Pseudomonadota; Gammaproteobacteria; Moraxellales; Moraxellaceae	GCF_002210065.1_ASM221006v1	lcl|NZ_CP018664.1_prot_WP_000080816.1_3158	lcl|NZ_CP021782.1_prot_WP_000080819.1_1891	CBI29_RS09815	2015627..2016370	+	0	100
Acinetobacter baumannii	cellular organisms; Bacteria; Pseudomonadati; Pseudomonadota; Gammaproteobacteria; Moraxellales; Moraxellaceae	GCF_002210065.1_ASM221006v1	lcl|NZ_CP018664.1_prot_WP_001249623.1_3161	lcl|NZ_CP021782.1_prot_WP_001249621.1_1894	CBI29_RS09830	2018418..2019848	+	0	100
Acinetobacter baumannii	cellular organisms; Bacteria; Pseudomonadati; Pseudomonadota; Gammaproteobacteria; Moraxellales; Moraxellaceae	GCF_002210065.1_ASM221006v1	lcl|NZ_CP018664.1_prot_WP_000096316.1_3162	lcl|NZ_CP021782.1_prot_WP_000097138.1_1895	CBI29_RS09835	2019883..2020737	+	0	100
Acinetobacter baumannii	cellular organisms; Bacteria; Pseudomonadati; Pseudomonadota; Gammaproteobacteria; Moraxellales; Moraxellaceae	GCF_002210065.1_ASM221006v1	lcl|NZ_CP018664.1_prot_WP_000028994.1_3163	lcl|NZ_CP021782.1_prot_WP_000029000.1_1896	CBI29_RS09840	2020739..2021578	+	0	100
Acinetobacter baumannii	cellular organisms; Bacteria; Pseudomonadati; Pseudomonadota; Gammaproteobacteria; Moraxellales; Moraxellaceae	GCF_050320255.1_Hv637	lcl|NZ_CP018664.1_prot_WP_000080816.1_3158	lcl|NZ_CP190359.1_prot_WP_000080820.1_3663	ABUS29_RS18800	complement(3869356..3870099)	-	0	100
Acinetobacter baumannii	cellular organisms; Bacteria; Pseudomonadati; Pseudomonadota; Gammaproteobacteria; Moraxellales; Moraxellaceae	GCF_050320255.1_Hv637	lcl|NZ_CP018664.1_prot_WP_001249623.1_3161	lcl|NZ_CP190359.1_prot_WP_024437284.1_3660	ABUS29_RS18785	complement(3865878..3867308)	-	0	100
Acinetobacter baumannii	cellular organisms; Bacteria; Pseudomonadati; Pseudomonadota; Gammaproteobacteria; Moraxellales; Moraxellaceae	GCF_050320255.1_Hv637	lcl|NZ_CP018664.1_prot_WP_000096316.1_3162	lcl|NZ_CP190359.1_prot_WP_000096309.1_3659	ABUS29_RS18780	complement(3864989..3865843)	-	0	100
Acinetobacter baumannii	cellular organisms; Bacteria; Pseudomonadati; Pseudomonadota; Gammaproteobacteria; Moraxellales; Moraxellaceae	GCF_050320255.1_Hv637	lcl|NZ_CP018664.1_prot_WP_000028994.1_3163	lcl|NZ_CP190359.1_prot_WP_000028992.1_3658	ABUS29_RS18775	complement(3864148..3864987)	-	0	100
Acinetobacter baumannii	cellular organisms; Bacteria; Pseudomonadati; Pseudomonadota; Gammaproteobacteria; Moraxellales; Moraxellaceae	GCF_053101895.1_ASM5310189v1	lcl|NZ_CP018664.1_prot_WP_000080816.1_3158	lcl|NZ_CM129839.1_prot_WP_000080817.1_1843	ACULMN_RS09440	1948594..1949337	+	0	100
Acinetobacter baumannii	cellular organisms; Bacteria; Pseudomonadati; Pseudomonadota; Gammaproteobacteria; Moraxellales; Moraxellaceae	GCF_053101895.1_ASM5310189v1	lcl|NZ_CP018664.1_prot_WP_001249623.1_3161	lcl|NZ_CM129839.1_prot_WP_001249637.1_1846	ACULMN_RS09455	1951385..1952815	+	0	100
Acinetobacter baumannii	cellular organisms; Bacteria; Pseudomonadati; Pseudomonadota; Gammaproteobacteria; Moraxellales; Moraxellaceae	GCF_053101895.1_ASM5310189v1	lcl|NZ_CP018664.1_prot_WP_000096316.1_3162	lcl|NZ_CM129839.1_prot_WP_000096311.1_1847	ACULMN_RS09460	1952850..1953704	+	0	100
Acinetobacter baumannii	cellular organisms; Bacteria; Pseudomonadati; Pseudomonadota; Gammaproteobacteria; Moraxellales; Moraxellaceae	GCF_053101895.1_ASM5310189v1	lcl|NZ_CP018664.1_prot_WP_000028994.1_3163	lcl|NZ_CM129839.1_prot_WP_000117516.1_1848	ACULMN_RS09465	1953706..1954545	+	0	100
Acinetobacter baumannii	cellular organisms; Bacteria; Pseudomonadati; Pseudomonadota; Gammaproteobacteria; Moraxellales; Moraxellaceae	GCF_030413705.1_ASM3041370v1	lcl|NZ_CP018664.1_prot_WP_000080816.1_3158	lcl|NZ_CP129245.1_prot_WP_000080813.1_1928	QWY26_RS09905	complement(2082007..2082750)	-	0	100
Acinetobacter baumannii	cellular organisms; Bacteria; Pseudomonadati; Pseudomonadota; Gammaproteobacteria; Moraxellales; Moraxellaceae	GCF_030413705.1_ASM3041370v1	lcl|NZ_CP018664.1_prot_WP_001249623.1_3161	lcl|NZ_CP129245.1_prot_WP_001249628.1_1925	QWY26_RS09890	complement(2078529..2079959)	-	0	100
Acinetobacter baumannii	cellular organisms; Bacteria; Pseudomonadati; Pseudomonadota; Gammaproteobacteria; Moraxellales; Moraxellaceae	GCF_030413705.1_ASM3041370v1	lcl|NZ_CP018664.1_prot_WP_000096316.1_3162	lcl|NZ_CP129245.1_prot_WP_000096310.1_1924	QWY26_RS09885	complement(2077640..2078494)	-	0	100
Acinetobacter baumannii	cellular organisms; Bacteria; Pseudomonadati; Pseudomonadota; Gammaproteobacteria; Moraxellales; Moraxellaceae	GCF_030413705.1_ASM3041370v1	lcl|NZ_CP018664.1_prot_WP_000028994.1_3163	lcl|NZ_CP129245.1_prot_WP_000028991.1_1923	QWY26_RS09880	complement(2076799..2077638)	-	0	100
Acinetobacter baumannii	cellular organisms; Bacteria; Pseudomonadati; Pseudomonadota; Gammaproteobacteria; Moraxellales; Moraxellaceae	GCF_023361835.1_ASM2336183v1	lcl|NZ_CP018664.1_prot_WP_000080816.1_3158	lcl|NZ_CP096717.1_prot_WP_000080817.1_1852	M1S14_RS09525	complement(1994048..1994791)	-	0	100
Acinetobacter baumannii	cellular organisms; Bacteria; Pseudomonadati; Pseudomonadota; Gammaproteobacteria; Moraxellales; Moraxellaceae	GCF_023361835.1_ASM2336183v1	lcl|NZ_CP018664.1_prot_WP_001249623.1_3161	lcl|NZ_CP096717.1_prot_WP_001249637.1_1849	M1S14_RS09510	complement(1990570..1992000)	-	0	100
Acinetobacter baumannii	cellular organisms; Bacteria; Pseudomonadati; Pseudomonadota; Gammaproteobacteria; Moraxellales; Moraxellaceae	GCF_023361835.1_ASM2336183v1	lcl|NZ_CP018664.1_prot_WP_000096316.1_3162	lcl|NZ_CP096717.1_prot_WP_000096311.1_1848	M1S14_RS09505	complement(1989681..1990535)	-	0	100
Acinetobacter baumannii	cellular organisms; Bacteria; Pseudomonadati; Pseudomonadota; Gammaproteobacteria; Moraxellales; Moraxellaceae	GCF_023361835.1_ASM2336183v1	lcl|NZ_CP018664.1_prot_WP_000028994.1_3163	lcl|NZ_CP096717.1_prot_WP_000117516.1_1847	M1S14_RS09500	complement(1988840..1989679)	-	0	100
Acinetobacter baumannii	cellular organisms; Bacteria; Pseudomonadati; Pseudomonadota; Gammaproteobacteria; Moraxellales; Moraxellaceae	GCF_024749625.1_ASM2474962v1	lcl|NZ_CP018664.1_prot_WP_000080816.1_3158	lcl|NZ_CP087335.1_prot_WP_000080816.1_1925	LO010_RS09870	complement(2076349..2077092)	-	0	100
Acinetobacter baumannii	cellular organisms; Bacteria; Pseudomonadati; Pseudomonadota; Gammaproteobacteria; Moraxellales; Moraxellaceae	GCF_024749625.1_ASM2474962v1	lcl|NZ_CP018664.1_prot_WP_001249623.1_3161	lcl|NZ_CP087335.1_prot_WP_001230714.1_1922	LO010_RS09855	complement(2072871..2074301)	-	0	100
Acinetobacter baumannii	cellular organisms; Bacteria; Pseudomonadati; Pseudomonadota; Gammaproteobacteria; Moraxellales; Moraxellaceae	GCF_024749625.1_ASM2474962v1	lcl|NZ_CP018664.1_prot_WP_000096316.1_3162	lcl|NZ_CP087335.1_prot_WP_000096306.1_1921	LO010_RS09850	complement(2071982..2072836)	-	0	100
Acinetobacter baumannii	cellular organisms; Bacteria; Pseudomonadati; Pseudomonadota; Gammaproteobacteria; Moraxellales; Moraxellaceae	GCF_024749625.1_ASM2474962v1	lcl|NZ_CP018664.1_prot_WP_000028994.1_3163	lcl|NZ_CP087335.1_prot_WP_000028994.1_1920	LO010_RS09845	complement(2071141..2071980)	-	0	100
Acinetobacter baumannii	cellular organisms; Bacteria; Pseudomonadati; Pseudomonadota; Gammaproteobacteria; Moraxellales; Moraxellaceae	GCF_017639875.1_ASM1763987v1	lcl|NZ_CP018664.1_prot_WP_000080816.1_3158	lcl|NZ_CP072122.1_prot_WP_045544165.1_1641	J5P21_RS08345	1752332..1753075	+	0	100
Acinetobacter baumannii	cellular organisms; Bacteria; Pseudomonadati; Pseudomonadota; Gammaproteobacteria; Moraxellales; Moraxellaceae	GCF_017639875.1_ASM1763987v1	lcl|NZ_CP018664.1_prot_WP_001249623.1_3161	lcl|NZ_CP072122.1_prot_WP_045544164.1_1644	J5P21_RS08360	1755123..1756553	+	0	100
Acinetobacter baumannii	cellular organisms; Bacteria; Pseudomonadati; Pseudomonadota; Gammaproteobacteria; Moraxellales; Moraxellaceae	GCF_017639875.1_ASM1763987v1	lcl|NZ_CP018664.1_prot_WP_000096316.1_3162	lcl|NZ_CP072122.1_prot_WP_045544163.1_1645	J5P21_RS08365	1756588..1757442	+	0	100
Acinetobacter baumannii	cellular organisms; Bacteria; Pseudomonadati; Pseudomonadota; Gammaproteobacteria; Moraxellales; Moraxellaceae	GCF_017639875.1_ASM1763987v1	lcl|NZ_CP018664.1_prot_WP_000028994.1_3163	lcl|NZ_CP072122.1_prot_WP_045544162.1_1646	J5P21_RS08370	1757444..1758283	+	0	100
Acinetobacter baumannii	cellular organisms; Bacteria; Pseudomonadati; Pseudomonadota; Gammaproteobacteria; Moraxellales; Moraxellaceae	GCF_035937495.1_ASM3593749v1	lcl|NZ_CP018664.1_prot_WP_000080816.1_3158	lcl|NZ_CP142393.1_prot_WP_000080813.1_535	U5897_RS02745	complement(543582..544325)	-	0	100
Acinetobacter baumannii	cellular organisms; Bacteria; Pseudomonadati; Pseudomonadota; Gammaproteobacteria; Moraxellales; Moraxellaceae	GCF_035937495.1_ASM3593749v1	lcl|NZ_CP018664.1_prot_WP_001249623.1_3161	lcl|NZ_CP142393.1_prot_WP_001249628.1_532	U5897_RS02730	complement(540104..541534)	-	0	100
Acinetobacter baumannii	cellular organisms; Bacteria; Pseudomonadati; Pseudomonadota; Gammaproteobacteria; Moraxellales; Moraxellaceae	GCF_035937495.1_ASM3593749v1	lcl|NZ_CP018664.1_prot_WP_000096316.1_3162	lcl|NZ_CP142393.1_prot_WP_000096310.1_531	U5897_RS02725	complement(539215..540069)	-	0	100
Acinetobacter baumannii	cellular organisms; Bacteria; Pseudomonadati; Pseudomonadota; Gammaproteobacteria; Moraxellales; Moraxellaceae	GCF_035937495.1_ASM3593749v1	lcl|NZ_CP018664.1_prot_WP_000028994.1_3163	lcl|NZ_CP142393.1_prot_WP_326873845.1_530	U5897_RS02720	complement(538374..539213)	-	0	100
Acinetobacter baumannii	cellular organisms; Bacteria; Pseudomonadati; Pseudomonadota; Gammaproteobacteria; Moraxellales; Moraxellaceae	GCF_012272735.1_ASM1227273v1	lcl|NZ_CP018664.1_prot_WP_000080816.1_3158	lcl|NZ_CP050907.1_prot_WP_000080817.1_1896	HFD80_RS09720	complement(2044466..2045209)	-	0	100
Acinetobacter baumannii	cellular organisms; Bacteria; Pseudomonadati; Pseudomonadota; Gammaproteobacteria; Moraxellales; Moraxellaceae	GCF_012272735.1_ASM1227273v1	lcl|NZ_CP018664.1_prot_WP_001249623.1_3161	lcl|NZ_CP050907.1_prot_WP_001249637.1_1893	HFD80_RS09705	complement(2040988..2042418)	-	0	100
Acinetobacter baumannii	cellular organisms; Bacteria; Pseudomonadati; Pseudomonadota; Gammaproteobacteria; Moraxellales; Moraxellaceae	GCF_012272735.1_ASM1227273v1	lcl|NZ_CP018664.1_prot_WP_000096316.1_3162	lcl|NZ_CP050907.1_prot_WP_000096311.1_1892	HFD80_RS09700	complement(2040099..2040953)	-	0	100
Acinetobacter baumannii	cellular organisms; Bacteria; Pseudomonadati; Pseudomonadota; Gammaproteobacteria; Moraxellales; Moraxellaceae	GCF_012272735.1_ASM1227273v1	lcl|NZ_CP018664.1_prot_WP_000028994.1_3163	lcl|NZ_CP050907.1_prot_WP_000117516.1_1891	HFD80_RS09695	complement(2039258..2040097)	-	0	100
Acinetobacter baumannii	cellular organisms; Bacteria; Pseudomonadati; Pseudomonadota; Gammaproteobacteria; Moraxellales; Moraxellaceae	GCF_052905705.1_ASM5290570v1	lcl|NZ_CP018664.1_prot_WP_000080816.1_3158	lcl|NZ_CM128551.1_prot_WP_000080817.1_1524	ACU4IT_RS07785	1618809..1619552	+	0	100
Acinetobacter baumannii	cellular organisms; Bacteria; Pseudomonadati; Pseudomonadota; Gammaproteobacteria; Moraxellales; Moraxellaceae	GCF_052905705.1_ASM5290570v1	lcl|NZ_CP018664.1_prot_WP_001249623.1_3161	lcl|NZ_CM128551.1_prot_WP_001249637.1_1527	ACU4IT_RS07800	1621600..1623030	+	0	100
Acinetobacter baumannii	cellular organisms; Bacteria; Pseudomonadati; Pseudomonadota; Gammaproteobacteria; Moraxellales; Moraxellaceae	GCF_052905705.1_ASM5290570v1	lcl|NZ_CP018664.1_prot_WP_000096316.1_3162	lcl|NZ_CM128551.1_prot_WP_000096311.1_1528	ACU4IT_RS07805	1623065..1623919	+	0	100
Acinetobacter baumannii	cellular organisms; Bacteria; Pseudomonadati; Pseudomonadota; Gammaproteobacteria; Moraxellales; Moraxellaceae	GCF_052905705.1_ASM5290570v1	lcl|NZ_CP018664.1_prot_WP_000028994.1_3163	lcl|NZ_CM128551.1_prot_WP_000117516.1_1529	ACU4IT_RS07810	1623921..1624760	+	0	100
Acinetobacter baumannii	cellular organisms; Bacteria; Pseudomonadati; Pseudomonadota; Gammaproteobacteria; Moraxellales; Moraxellaceae	GCF_014705885.1_ASM1470588v1	lcl|NZ_CP018664.1_prot_WP_000080816.1_3158	lcl|NZ_CP061519.1_prot_WP_000080817.1_2015	FQZ17_RS10290	complement(2121145..2121888)	-	0	100
Acinetobacter baumannii	cellular organisms; Bacteria; Pseudomonadati; Pseudomonadota; Gammaproteobacteria; Moraxellales; Moraxellaceae	GCF_014705885.1_ASM1470588v1	lcl|NZ_CP018664.1_prot_WP_001249623.1_3161	lcl|NZ_CP061519.1_prot_WP_001249637.1_2012	FQZ17_RS10275	complement(2117667..2119097)	-	0	100
Acinetobacter baumannii	cellular organisms; Bacteria; Pseudomonadati; Pseudomonadota; Gammaproteobacteria; Moraxellales; Moraxellaceae	GCF_014705885.1_ASM1470588v1	lcl|NZ_CP018664.1_prot_WP_000096316.1_3162	lcl|NZ_CP061519.1_prot_WP_000096311.1_2011	FQZ17_RS10270	complement(2116778..2117632)	-	0	100
Acinetobacter baumannii	cellular organisms; Bacteria; Pseudomonadati; Pseudomonadota; Gammaproteobacteria; Moraxellales; Moraxellaceae	GCF_014705885.1_ASM1470588v1	lcl|NZ_CP018664.1_prot_WP_000028994.1_3163	lcl|NZ_CP061519.1_prot_WP_000117516.1_2010	FQZ17_RS10265	complement(2115937..2116776)	-	0	100
Acinetobacter baumannii	cellular organisms; Bacteria; Pseudomonadati; Pseudomonadota; Gammaproteobacteria; Moraxellales; Moraxellaceae	GCF_022759565.1_ASM2275956v1	lcl|NZ_CP018664.1_prot_WP_000080816.1_3158	lcl|NZ_CP094283.1_prot_WP_000080817.1_1669	MQE20_RS08610	1800114..1800857	+	0	100
Acinetobacter baumannii	cellular organisms; Bacteria; Pseudomonadati; Pseudomonadota; Gammaproteobacteria; Moraxellales; Moraxellaceae	GCF_022759565.1_ASM2275956v1	lcl|NZ_CP018664.1_prot_WP_001249623.1_3161	lcl|NZ_CP094283.1_prot_WP_001249637.1_1672	MQE20_RS08625	1802905..1804335	+	0	100
Acinetobacter baumannii	cellular organisms; Bacteria; Pseudomonadati; Pseudomonadota; Gammaproteobacteria; Moraxellales; Moraxellaceae	GCF_022759565.1_ASM2275956v1	lcl|NZ_CP018664.1_prot_WP_000096316.1_3162	lcl|NZ_CP094283.1_prot_WP_000096311.1_1673	MQE20_RS08630	1804370..1805224	+	0	100
Acinetobacter baumannii	cellular organisms; Bacteria; Pseudomonadati; Pseudomonadota; Gammaproteobacteria; Moraxellales; Moraxellaceae	GCF_022759565.1_ASM2275956v1	lcl|NZ_CP018664.1_prot_WP_000028994.1_3163	lcl|NZ_CP094283.1_prot_WP_000117516.1_1674	MQE20_RS08635	1805226..1806065	+	0	100
Acinetobacter baumannii	cellular organisms; Bacteria; Pseudomonadati; Pseudomonadota; Gammaproteobacteria; Moraxellales; Moraxellaceae	GCF_050164325.1_ASM5016432v1	lcl|NZ_CP018664.1_prot_WP_000080816.1_3158	lcl|NZ_CP181857.1_prot_WP_000080813.1_1952	ACNFZ5_RS10010	complement(2101567..2102310)	-	0	100
Acinetobacter baumannii	cellular organisms; Bacteria; Pseudomonadati; Pseudomonadota; Gammaproteobacteria; Moraxellales; Moraxellaceae	GCF_050164325.1_ASM5016432v1	lcl|NZ_CP018664.1_prot_WP_001249623.1_3161
Acinetobacter baumannii	cellular organisms; Bacteria; Pseudomonadati; Pseudomonadota; Gammaproteobacteria; Moraxellales; Moraxellaceae	GCF_050164325.1_ASM5016432v1	lcl|NZ_CP018664.1_prot_WP_000096316.1_3162	lcl|NZ_CP181857.1_prot_WP_000096310.1_1948	ACNFZ5_RS09990	complement(2097202..2098056)	-	0	100
Acinetobacter baumannii	cellular organisms; Bacteria; Pseudomonadati; Pseudomonadota; Gammaproteobacteria; Moraxellales; Moraxellaceae	GCF_050164325.1_ASM5016432v1	lcl|NZ_CP018664.1_prot_WP_000028994.1_3163	lcl|NZ_CP181857.1_prot_WP_426983144.1_1947	ACNFZ5_RS09985	complement(2096361..2097200)	-	0	100
Acinetobacter baumannii	cellular organisms; Bacteria; Pseudomonadati; Pseudomonadota; Gammaproteobacteria; Moraxellales; Moraxellaceae	GCF_043040285.1_ASM4304028v1	lcl|NZ_CP018664.1_prot_WP_000080816.1_3158	lcl|NZ_CP134547.1_prot_WP_000080817.1_1735	RKQ74_RS08925	complement(1852662..1853405)	-	0	100
Acinetobacter baumannii	cellular organisms; Bacteria; Pseudomonadati; Pseudomonadota; Gammaproteobacteria; Moraxellales; Moraxellaceae	GCF_043040285.1_ASM4304028v1	lcl|NZ_CP018664.1_prot_WP_001249623.1_3161	lcl|NZ_CP134547.1_prot_WP_001249637.1_1732	RKQ74_RS08910	complement(1849184..1850614)	-	0	100
Acinetobacter baumannii	cellular organisms; Bacteria; Pseudomonadati; Pseudomonadota; Gammaproteobacteria; Moraxellales; Moraxellaceae	GCF_043040285.1_ASM4304028v1	lcl|NZ_CP018664.1_prot_WP_000096316.1_3162	lcl|NZ_CP134547.1_prot_WP_000096311.1_1731	RKQ74_RS08905	complement(1848295..1849149)	-	0	100
Acinetobacter baumannii	cellular organisms; Bacteria; Pseudomonadati; Pseudomonadota; Gammaproteobacteria; Moraxellales; Moraxellaceae	GCF_043040285.1_ASM4304028v1	lcl|NZ_CP018664.1_prot_WP_000028994.1_3163	lcl|NZ_CP134547.1_prot_WP_000117516.1_1730	RKQ74_RS08900	complement(1847454..1848293)	-	0	100
Acinetobacter baumannii	cellular organisms; Bacteria; Pseudomonadati; Pseudomonadota; Gammaproteobacteria; Moraxellales; Moraxellaceae	GCF_038985835.1_ASM3898583v1	lcl|NZ_CP018664.1_prot_WP_000080816.1_3158	lcl|NZ_CP144238.1_prot_WP_000080817.1_1882	V3O02_RS09650	complement(2026483..2027226)	-	0	100
Acinetobacter baumannii	cellular organisms; Bacteria; Pseudomonadati; Pseudomonadota; Gammaproteobacteria; Moraxellales; Moraxellaceae	GCF_038985835.1_ASM3898583v1	lcl|NZ_CP018664.1_prot_WP_001249623.1_3161	lcl|NZ_CP144238.1_prot_WP_001249637.1_1879	V3O02_RS09635	complement(2023005..2024435)	-	0	100
Acinetobacter baumannii	cellular organisms; Bacteria; Pseudomonadati; Pseudomonadota; Gammaproteobacteria; Moraxellales; Moraxellaceae	GCF_038985835.1_ASM3898583v1	lcl|NZ_CP018664.1_prot_WP_000096316.1_3162	lcl|NZ_CP144238.1_prot_WP_000096311.1_1878	V3O02_RS09630	complement(2022116..2022970)	-	0	100
Acinetobacter baumannii	cellular organisms; Bacteria; Pseudomonadati; Pseudomonadota; Gammaproteobacteria; Moraxellales; Moraxellaceae	GCF_038985835.1_ASM3898583v1	lcl|NZ_CP018664.1_prot_WP_000028994.1_3163	lcl|NZ_CP144238.1_prot_WP_000117516.1_1877	V3O02_RS09625	complement(2021275..2022114)	-	0	100
Acinetobacter baumannii	cellular organisms; Bacteria; Pseudomonadati; Pseudomonadota; Gammaproteobacteria; Moraxellales; Moraxellaceae	GCF_023361035.1_ASM2336103v1	lcl|NZ_CP018664.1_prot_WP_000080816.1_3158	lcl|NZ_CP096686.1_prot_WP_000080817.1_1853	M1S24_RS09550	1999708..2000451	+	0	100
Acinetobacter baumannii	cellular organisms; Bacteria; Pseudomonadati; Pseudomonadota; Gammaproteobacteria; Moraxellales; Moraxellaceae	GCF_023361035.1_ASM2336103v1	lcl|NZ_CP018664.1_prot_WP_001249623.1_3161	lcl|NZ_CP096686.1_prot_WP_001249637.1_1856	M1S24_RS09565	2002499..2003929	+	0	100
Acinetobacter baumannii	cellular organisms; Bacteria; Pseudomonadati; Pseudomonadota; Gammaproteobacteria; Moraxellales; Moraxellaceae	GCF_023361035.1_ASM2336103v1	lcl|NZ_CP018664.1_prot_WP_000096316.1_3162	lcl|NZ_CP096686.1_prot_WP_000096311.1_1857	M1S24_RS09570	2003964..2004818	+	0	100
Acinetobacter baumannii	cellular organisms; Bacteria; Pseudomonadati; Pseudomonadota; Gammaproteobacteria; Moraxellales; Moraxellaceae	GCF_023361035.1_ASM2336103v1	lcl|NZ_CP018664.1_prot_WP_000028994.1_3163	lcl|NZ_CP096686.1_prot_WP_000117516.1_1858	M1S24_RS09575	2004820..2005659	+	0	100
Acinetobacter baumannii	cellular organisms; Bacteria; Pseudomonadati; Pseudomonadota; Gammaproteobacteria; Moraxellales; Moraxellaceae	GCF_038441205.1_ASM3844120v1	lcl|NZ_CP018664.1_prot_WP_000080816.1_3158	lcl|NZ_CP131889.1_prot_WP_000080817.1_1876	Q7570_RS09625	complement(2028344..2029087)	-	0	100
Acinetobacter baumannii	cellular organisms; Bacteria; Pseudomonadati; Pseudomonadota; Gammaproteobacteria; Moraxellales; Moraxellaceae	GCF_038441205.1_ASM3844120v1	lcl|NZ_CP018664.1_prot_WP_001249623.1_3161	lcl|NZ_CP131889.1_prot_WP_001249637.1_1873	Q7570_RS09610	complement(2024866..2026296)	-	0	100
Acinetobacter baumannii	cellular organisms; Bacteria; Pseudomonadati; Pseudomonadota; Gammaproteobacteria; Moraxellales; Moraxellaceae	GCF_038441205.1_ASM3844120v1	lcl|NZ_CP018664.1_prot_WP_000096316.1_3162	lcl|NZ_CP131889.1_prot_WP_000096311.1_1872	Q7570_RS09605	complement(2023977..2024831)	-	0	100
Acinetobacter baumannii	cellular organisms; Bacteria; Pseudomonadati; Pseudomonadota; Gammaproteobacteria; Moraxellales; Moraxellaceae	GCF_038441205.1_ASM3844120v1	lcl|NZ_CP018664.1_prot_WP_000028994.1_3163	lcl|NZ_CP131889.1_prot_WP_000117516.1_1871	Q7570_RS09600	complement(2023136..2023975)	-	0	100
Acinetobacter baumannii	cellular organisms; Bacteria; Pseudomonadati; Pseudomonadota; Gammaproteobacteria; Moraxellales; Moraxellaceae	GCF_041154845.1_ASM4115484v1	lcl|NZ_CP018664.1_prot_WP_000080816.1_3158	lcl|NZ_AP031583.1_prot_WP_045544165.1_1954	ACAK38_RS10000	complement(2065275..2066018)	-	0	100
Acinetobacter baumannii	cellular organisms; Bacteria; Pseudomonadati; Pseudomonadota; Gammaproteobacteria; Moraxellales; Moraxellaceae	GCF_041154845.1_ASM4115484v1	lcl|NZ_CP018664.1_prot_WP_001249623.1_3161	lcl|NZ_AP031583.1_prot_WP_045544164.1_1951	ACAK38_RS09985	complement(2061797..2063227)	-	0	100
Acinetobacter baumannii	cellular organisms; Bacteria; Pseudomonadati; Pseudomonadota; Gammaproteobacteria; Moraxellales; Moraxellaceae	GCF_041154845.1_ASM4115484v1	lcl|NZ_CP018664.1_prot_WP_000096316.1_3162	lcl|NZ_AP031583.1_prot_WP_045544163.1_1950	ACAK38_RS09980	complement(2060908..2061762)	-	0	100
Acinetobacter baumannii	cellular organisms; Bacteria; Pseudomonadati; Pseudomonadota; Gammaproteobacteria; Moraxellales; Moraxellaceae	GCF_041154845.1_ASM4115484v1	lcl|NZ_CP018664.1_prot_WP_000028994.1_3163	lcl|NZ_AP031583.1_prot_WP_045544162.1_1949	ACAK38_RS09975	complement(2060067..2060906)	-	0	100
Acinetobacter baumannii	cellular organisms; Bacteria; Pseudomonadati; Pseudomonadota; Gammaproteobacteria; Moraxellales; Moraxellaceae	GCF_029713865.1_ASM2971386v1	lcl|NZ_CP018664.1_prot_WP_000080816.1_3158	lcl|NZ_CP121609.1_prot_WP_000080817.1_1272	MTS34_RS06465	1324025..1324768	+	0	100
Acinetobacter baumannii	cellular organisms; Bacteria; Pseudomonadati; Pseudomonadota; Gammaproteobacteria; Moraxellales; Moraxellaceae	GCF_029713865.1_ASM2971386v1	lcl|NZ_CP018664.1_prot_WP_001249623.1_3161	lcl|NZ_CP121609.1_prot_WP_001249637.1_1275	MTS34_RS06480	1326816..1328246	+	0	100
Acinetobacter baumannii	cellular organisms; Bacteria; Pseudomonadati; Pseudomonadota; Gammaproteobacteria; Moraxellales; Moraxellaceae	GCF_029713865.1_ASM2971386v1	lcl|NZ_CP018664.1_prot_WP_000096316.1_3162	lcl|NZ_CP121609.1_prot_WP_000096311.1_1276	MTS34_RS06485	1328281..1329135	+	0	100
Acinetobacter baumannii	cellular organisms; Bacteria; Pseudomonadati; Pseudomonadota; Gammaproteobacteria; Moraxellales; Moraxellaceae	GCF_029713865.1_ASM2971386v1	lcl|NZ_CP018664.1_prot_WP_000028994.1_3163	lcl|NZ_CP121609.1_prot_WP_000117516.1_1277	MTS34_RS06490	1329137..1329976	+	0	100
Acinetobacter baumannii	cellular organisms; Bacteria; Pseudomonadati; Pseudomonadota; Gammaproteobacteria; Moraxellales; Moraxellaceae	GCF_019458485.1_ASM1945848v1	lcl|NZ_CP018664.1_prot_WP_000080816.1_3158	lcl|NZ_CP080452.1_prot_WP_000080819.1_1857	FBMFHHBO_RS09455	1972062..1972805	+	0	100
Acinetobacter baumannii	cellular organisms; Bacteria; Pseudomonadati; Pseudomonadota; Gammaproteobacteria; Moraxellales; Moraxellaceae	GCF_019458485.1_ASM1945848v1	lcl|NZ_CP018664.1_prot_WP_001249623.1_3161	lcl|NZ_CP080452.1_prot_WP_001249621.1_1860	FBMFHHBO_RS09470	1974853..1976283	+	0	100
Acinetobacter baumannii	cellular organisms; Bacteria; Pseudomonadati; Pseudomonadota; Gammaproteobacteria; Moraxellales; Moraxellaceae	GCF_019458485.1_ASM1945848v1	lcl|NZ_CP018664.1_prot_WP_000096316.1_3162	lcl|NZ_CP080452.1_prot_WP_000097138.1_1861	FBMFHHBO_RS09475	1976318..1977172	+	0	100
Acinetobacter baumannii	cellular organisms; Bacteria; Pseudomonadati; Pseudomonadota; Gammaproteobacteria; Moraxellales; Moraxellaceae	GCF_019458485.1_ASM1945848v1	lcl|NZ_CP018664.1_prot_WP_000028994.1_3163	lcl|NZ_CP080452.1_prot_WP_000029000.1_1862	FBMFHHBO_RS09480	1977174..1978013	+	0	100
Acinetobacter baumannii	cellular organisms; Bacteria; Pseudomonadati; Pseudomonadota; Gammaproteobacteria; Moraxellales; Moraxellaceae	GCF_033378915.2_ASM3337891v2	lcl|NZ_CP018664.1_prot_WP_000080816.1_3158	lcl|NZ_CP157866.1_prot_WP_000080817.1_1917	QCC38_RS09840	2035911..2036654	+	0	100
Acinetobacter baumannii	cellular organisms; Bacteria; Pseudomonadati; Pseudomonadota; Gammaproteobacteria; Moraxellales; Moraxellaceae	GCF_033378915.2_ASM3337891v2	lcl|NZ_CP018664.1_prot_WP_001249623.1_3161	lcl|NZ_CP157866.1_prot_WP_001249637.1_1920	QCC38_RS09855	2038702..2040132	+	0	100
Acinetobacter baumannii	cellular organisms; Bacteria; Pseudomonadati; Pseudomonadota; Gammaproteobacteria; Moraxellales; Moraxellaceae	GCF_033378915.2_ASM3337891v2	lcl|NZ_CP018664.1_prot_WP_000096316.1_3162	lcl|NZ_CP157866.1_prot_WP_000096311.1_1921	QCC38_RS09860	2040167..2041021	+	0	100
Acinetobacter baumannii	cellular organisms; Bacteria; Pseudomonadati; Pseudomonadota; Gammaproteobacteria; Moraxellales; Moraxellaceae	GCF_033378915.2_ASM3337891v2	lcl|NZ_CP018664.1_prot_WP_000028994.1_3163	lcl|NZ_CP157866.1_prot_WP_000117516.1_1922	QCC38_RS09865	2041023..2041862	+	0	100
Acinetobacter baumannii	cellular organisms; Bacteria; Pseudomonadati; Pseudomonadota; Gammaproteobacteria; Moraxellales; Moraxellaceae	GCF_023615705.1_ASM2361570v2	lcl|NZ_CP018664.1_prot_WP_000080816.1_3158	lcl|NZ_CP115629.1_prot_WP_000080817.1_2167	PF547_RS11145	2315721..2316464	+	0	100
Acinetobacter baumannii	cellular organisms; Bacteria; Pseudomonadati; Pseudomonadota; Gammaproteobacteria; Moraxellales; Moraxellaceae	GCF_023615705.1_ASM2361570v2	lcl|NZ_CP018664.1_prot_WP_001249623.1_3161	lcl|NZ_CP115629.1_prot_WP_001249637.1_2170	PF547_RS11160	2318513..2319943	+	0	100
Acinetobacter baumannii	cellular organisms; Bacteria; Pseudomonadati; Pseudomonadota; Gammaproteobacteria; Moraxellales; Moraxellaceae	GCF_023615705.1_ASM2361570v2	lcl|NZ_CP018664.1_prot_WP_000096316.1_3162	lcl|NZ_CP115629.1_prot_WP_000096311.1_2171	PF547_RS11165	2319978..2320832	+	0	100
Acinetobacter baumannii	cellular organisms; Bacteria; Pseudomonadati; Pseudomonadota; Gammaproteobacteria; Moraxellales; Moraxellaceae	GCF_023615705.1_ASM2361570v2	lcl|NZ_CP018664.1_prot_WP_000028994.1_3163	lcl|NZ_CP115629.1_prot_WP_000117516.1_2172	PF547_RS11170	2320834..2321673	+	0	100
Acinetobacter baumannii	cellular organisms; Bacteria; Pseudomonadati; Pseudomonadota; Gammaproteobacteria; Moraxellales; Moraxellaceae	GCF_029714005.1_ASM2971400v1	lcl|NZ_CP018664.1_prot_WP_000080816.1_3158	lcl|NZ_CP121598.1_prot_WP_000080817.1_1674	MTS78_RS08560	1764936..1765679	+	0	100
Acinetobacter baumannii	cellular organisms; Bacteria; Pseudomonadati; Pseudomonadota; Gammaproteobacteria; Moraxellales; Moraxellaceae	GCF_029714005.1_ASM2971400v1	lcl|NZ_CP018664.1_prot_WP_001249623.1_3161	lcl|NZ_CP121598.1_prot_WP_001249637.1_1677	MTS78_RS08575	1767727..1769157	+	0	100
Acinetobacter baumannii	cellular organisms; Bacteria; Pseudomonadati; Pseudomonadota; Gammaproteobacteria; Moraxellales; Moraxellaceae	GCF_029714005.1_ASM2971400v1	lcl|NZ_CP018664.1_prot_WP_000096316.1_3162	lcl|NZ_CP121598.1_prot_WP_000096311.1_1678	MTS78_RS08580	1769192..1770046	+	0	100
Acinetobacter baumannii	cellular organisms; Bacteria; Pseudomonadati; Pseudomonadota; Gammaproteobacteria; Moraxellales; Moraxellaceae	GCF_029714005.1_ASM2971400v1	lcl|NZ_CP018664.1_prot_WP_000028994.1_3163	lcl|NZ_CP121598.1_prot_WP_000117516.1_1679	MTS78_RS08585	1770048..1770887	+	0	100
Acinetobacter baumannii	cellular organisms; Bacteria; Pseudomonadati; Pseudomonadota; Gammaproteobacteria; Moraxellales; Moraxellaceae	GCF_029714165.1_ASM2971416v1	lcl|NZ_CP018664.1_prot_WP_000080816.1_3158	lcl|NZ_CP121588.1_prot_WP_000080817.1_1861	MTS46_RS09580	complement(2002093..2002836)	-	0	100
Acinetobacter baumannii	cellular organisms; Bacteria; Pseudomonadati; Pseudomonadota; Gammaproteobacteria; Moraxellales; Moraxellaceae	GCF_029714165.1_ASM2971416v1	lcl|NZ_CP018664.1_prot_WP_001249623.1_3161	lcl|NZ_CP121588.1_prot_WP_001249637.1_1858	MTS46_RS09565	complement(1998615..2000045)	-	0	100
Acinetobacter baumannii	cellular organisms; Bacteria; Pseudomonadati; Pseudomonadota; Gammaproteobacteria; Moraxellales; Moraxellaceae	GCF_029714165.1_ASM2971416v1	lcl|NZ_CP018664.1_prot_WP_000096316.1_3162	lcl|NZ_CP121588.1_prot_WP_000096311.1_1857	MTS46_RS09560	complement(1997726..1998580)	-	0	100
Acinetobacter baumannii	cellular organisms; Bacteria; Pseudomonadati; Pseudomonadota; Gammaproteobacteria; Moraxellales; Moraxellaceae	GCF_029714165.1_ASM2971416v1	lcl|NZ_CP018664.1_prot_WP_000028994.1_3163	lcl|NZ_CP121588.1_prot_WP_000117516.1_1856	MTS46_RS09555	complement(1996885..1997724)	-	0	100
Acinetobacter baumannii	cellular organisms; Bacteria; Pseudomonadati; Pseudomonadota; Gammaproteobacteria; Moraxellales; Moraxellaceae	GCF_051127995.1_ASM5112799v1	lcl|NZ_CP018664.1_prot_WP_000080816.1_3158	lcl|NZ_CP147862.1_prot_WP_000080817.1_1893	WDZ24_RS09715	complement(2038355..2039098)	-	0	100
Acinetobacter baumannii	cellular organisms; Bacteria; Pseudomonadati; Pseudomonadota; Gammaproteobacteria; Moraxellales; Moraxellaceae	GCF_051127995.1_ASM5112799v1	lcl|NZ_CP018664.1_prot_WP_001249623.1_3161	lcl|NZ_CP147862.1_prot_WP_001249637.1_1890	WDZ24_RS09700	complement(2034877..2036307)	-	0	100
Acinetobacter baumannii	cellular organisms; Bacteria; Pseudomonadati; Pseudomonadota; Gammaproteobacteria; Moraxellales; Moraxellaceae	GCF_051127995.1_ASM5112799v1	lcl|NZ_CP018664.1_prot_WP_000096316.1_3162	lcl|NZ_CP147862.1_prot_WP_000096311.1_1889	WDZ24_RS09695	complement(2033988..2034842)	-	0	100
Acinetobacter baumannii	cellular organisms; Bacteria; Pseudomonadati; Pseudomonadota; Gammaproteobacteria; Moraxellales; Moraxellaceae	GCF_051127995.1_ASM5112799v1	lcl|NZ_CP018664.1_prot_WP_000028994.1_3163	lcl|NZ_CP147862.1_prot_WP_000117516.1_1888	WDZ24_RS09690	complement(2033147..2033986)	-	0	100
Acinetobacter baumannii	cellular organisms; Bacteria; Pseudomonadati; Pseudomonadota; Gammaproteobacteria; Moraxellales; Moraxellaceae	GCF_014705825.1_ASM1470582v1	lcl|NZ_CP018664.1_prot_WP_000080816.1_3158	lcl|NZ_CP061525.1_prot_WP_000080817.1_1982	FQZ18_RS10120	complement(2128557..2129300)	-	0	100
Acinetobacter baumannii	cellular organisms; Bacteria; Pseudomonadati; Pseudomonadota; Gammaproteobacteria; Moraxellales; Moraxellaceae	GCF_014705825.1_ASM1470582v1	lcl|NZ_CP018664.1_prot_WP_001249623.1_3161	lcl|NZ_CP061525.1_prot_WP_001249637.1_1979	FQZ18_RS10105	complement(2125079..2126509)	-	0	100
Acinetobacter baumannii	cellular organisms; Bacteria; Pseudomonadati; Pseudomonadota; Gammaproteobacteria; Moraxellales; Moraxellaceae	GCF_014705825.1_ASM1470582v1	lcl|NZ_CP018664.1_prot_WP_000096316.1_3162	lcl|NZ_CP061525.1_prot_WP_000096311.1_1978	FQZ18_RS10100	complement(2124190..2125044)	-	0	100
Acinetobacter baumannii	cellular organisms; Bacteria; Pseudomonadati; Pseudomonadota; Gammaproteobacteria; Moraxellales; Moraxellaceae	GCF_014705825.1_ASM1470582v1	lcl|NZ_CP018664.1_prot_WP_000028994.1_3163	lcl|NZ_CP061525.1_prot_WP_000117516.1_1977	FQZ18_RS10095	complement(2123349..2124188)	-	0	100
Acinetobacter baumannii	cellular organisms; Bacteria; Pseudomonadati; Pseudomonadota; Gammaproteobacteria; Moraxellales; Moraxellaceae	GCF_003522785.1_ASM352278v1	lcl|NZ_CP018664.1_prot_WP_000080816.1_3158	lcl|NZ_CP023026.1_prot_WP_000080817.1_1801	Aba10042_RS09330	complement(1925361..1926104)	-	0	100
Acinetobacter baumannii	cellular organisms; Bacteria; Pseudomonadati; Pseudomonadota; Gammaproteobacteria; Moraxellales; Moraxellaceae	GCF_003522785.1_ASM352278v1	lcl|NZ_CP018664.1_prot_WP_001249623.1_3161	lcl|NZ_CP023026.1_prot_WP_001249637.1_1798	Aba10042_RS09315	complement(1921883..1923313)	-	0	100
Acinetobacter baumannii	cellular organisms; Bacteria; Pseudomonadati; Pseudomonadota; Gammaproteobacteria; Moraxellales; Moraxellaceae	GCF_003522785.1_ASM352278v1	lcl|NZ_CP018664.1_prot_WP_000096316.1_3162	lcl|NZ_CP023026.1_prot_WP_000096311.1_1797	Aba10042_RS09310	complement(1920994..1921848)	-	0	100
Acinetobacter baumannii	cellular organisms; Bacteria; Pseudomonadati; Pseudomonadota; Gammaproteobacteria; Moraxellales; Moraxellaceae	GCF_003522785.1_ASM352278v1	lcl|NZ_CP018664.1_prot_WP_000028994.1_3163	lcl|NZ_CP023026.1_prot_WP_000117516.1_1796	Aba10042_RS09305	complement(1920153..1920992)	-	0	100
Acinetobacter baumannii	cellular organisms; Bacteria; Pseudomonadati; Pseudomonadota; Gammaproteobacteria; Moraxellales; Moraxellaceae	GCF_042153585.1_Up377	lcl|NZ_CP018664.1_prot_WP_000080816.1_3158	lcl|NZ_CP169872.1_prot_WP_004747266.1_1746	ABUS19_RS08955	1884071..1884814	+	0	100
Acinetobacter baumannii	cellular organisms; Bacteria; Pseudomonadati; Pseudomonadota; Gammaproteobacteria; Moraxellales; Moraxellaceae	GCF_042153585.1_Up377	lcl|NZ_CP018664.1_prot_WP_001249623.1_3161	lcl|NZ_CP169872.1_prot_WP_046693009.1_1749	ABUS19_RS08970	1886862..1888292	+	0	100
Acinetobacter baumannii	cellular organisms; Bacteria; Pseudomonadati; Pseudomonadota; Gammaproteobacteria; Moraxellales; Moraxellaceae	GCF_042153585.1_Up377	lcl|NZ_CP018664.1_prot_WP_000096316.1_3162	lcl|NZ_CP169872.1_prot_WP_000096314.1_1750	ABUS19_RS08975	1888327..1889181	+	0	100
Acinetobacter baumannii	cellular organisms; Bacteria; Pseudomonadati; Pseudomonadota; Gammaproteobacteria; Moraxellales; Moraxellaceae	GCF_042153585.1_Up377	lcl|NZ_CP018664.1_prot_WP_000028994.1_3163	lcl|NZ_CP169872.1_prot_WP_004747259.1_1751	ABUS19_RS08980	1889183..1890022	+	0	100
Acinetobacter baumannii	cellular organisms; Bacteria; Pseudomonadati; Pseudomonadota; Gammaproteobacteria; Moraxellales; Moraxellaceae	GCF_009498335.1_ASM949833v1	lcl|NZ_CP018664.1_prot_WP_000080816.1_3158	lcl|NZ_CP042931.1_prot_WP_000080817.1_2809	FVF62_RS14420	complement(3019208..3019951)	-	0	100
Acinetobacter baumannii	cellular organisms; Bacteria; Pseudomonadati; Pseudomonadota; Gammaproteobacteria; Moraxellales; Moraxellaceae	GCF_009498335.1_ASM949833v1	lcl|NZ_CP018664.1_prot_WP_001249623.1_3161	lcl|NZ_CP042931.1_prot_WP_001249637.1_2806	FVF62_RS14405	complement(3015730..3017160)	-	0	100
Acinetobacter baumannii	cellular organisms; Bacteria; Pseudomonadati; Pseudomonadota; Gammaproteobacteria; Moraxellales; Moraxellaceae	GCF_009498335.1_ASM949833v1	lcl|NZ_CP018664.1_prot_WP_000096316.1_3162	lcl|NZ_CP042931.1_prot_WP_000096311.1_2805	FVF62_RS14400	complement(3014841..3015695)	-	0	100
Acinetobacter baumannii	cellular organisms; Bacteria; Pseudomonadati; Pseudomonadota; Gammaproteobacteria; Moraxellales; Moraxellaceae	GCF_009498335.1_ASM949833v1	lcl|NZ_CP018664.1_prot_WP_000028994.1_3163	lcl|NZ_CP042931.1_prot_WP_000117516.1_2804	FVF62_RS14395	complement(3014000..3014839)	-	0	100
Acinetobacter baumannii	cellular organisms; Bacteria; Pseudomonadati; Pseudomonadota; Gammaproteobacteria; Moraxellales; Moraxellaceae	GCF_043052795.1_ASM4305279v1	lcl|NZ_CP018664.1_prot_WP_000080816.1_3158	lcl|NZ_CP134589.1_prot_WP_000080817.1_1958	RKQ54_RS10025	complement(2029539..2030282)	-	0	100
Acinetobacter baumannii	cellular organisms; Bacteria; Pseudomonadati; Pseudomonadota; Gammaproteobacteria; Moraxellales; Moraxellaceae	GCF_043052795.1_ASM4305279v1	lcl|NZ_CP018664.1_prot_WP_001249623.1_3161	lcl|NZ_CP134589.1_prot_WP_001249637.1_1955	RKQ54_RS10010	complement(2026061..2027491)	-	0	100
Acinetobacter baumannii	cellular organisms; Bacteria; Pseudomonadati; Pseudomonadota; Gammaproteobacteria; Moraxellales; Moraxellaceae	GCF_043052795.1_ASM4305279v1	lcl|NZ_CP018664.1_prot_WP_000096316.1_3162	lcl|NZ_CP134589.1_prot_WP_000096311.1_1954	RKQ54_RS10005	complement(2025172..2026026)	-	0	100
Acinetobacter baumannii	cellular organisms; Bacteria; Pseudomonadati; Pseudomonadota; Gammaproteobacteria; Moraxellales; Moraxellaceae	GCF_043052795.1_ASM4305279v1	lcl|NZ_CP018664.1_prot_WP_000028994.1_3163	lcl|NZ_CP134589.1_prot_WP_000117516.1_1953	RKQ54_RS10000	complement(2024331..2025170)	-	0	100
Acinetobacter baumannii	cellular organisms; Bacteria; Pseudomonadati; Pseudomonadota; Gammaproteobacteria; Moraxellales; Moraxellaceae	GCF_030585365.1_ASM3058536v1	lcl|NZ_CP018664.1_prot_WP_000080816.1_3158	lcl|NZ_CP046549.1_prot_WP_000080819.1_1870	GOQ08_RS09600	complement(2013180..2013923)	-	0	100
Acinetobacter baumannii	cellular organisms; Bacteria; Pseudomonadati; Pseudomonadota; Gammaproteobacteria; Moraxellales; Moraxellaceae	GCF_030585365.1_ASM3058536v1	lcl|NZ_CP018664.1_prot_WP_001249623.1_3161	lcl|NZ_CP046549.1_prot_WP_001249627.1_1867	GOQ08_RS09585	complement(2009702..2011132)	-	0	100
Acinetobacter baumannii	cellular organisms; Bacteria; Pseudomonadati; Pseudomonadota; Gammaproteobacteria; Moraxellales; Moraxellaceae	GCF_030585365.1_ASM3058536v1	lcl|NZ_CP018664.1_prot_WP_000096316.1_3162	lcl|NZ_CP046549.1_prot_WP_000097135.1_1866	GOQ08_RS09580	complement(2008813..2009667)	-	0	100
Acinetobacter baumannii	cellular organisms; Bacteria; Pseudomonadati; Pseudomonadota; Gammaproteobacteria; Moraxellales; Moraxellaceae	GCF_030585365.1_ASM3058536v1	lcl|NZ_CP018664.1_prot_WP_000028994.1_3163	lcl|NZ_CP046549.1_prot_WP_000029000.1_1865	GOQ08_RS09575	complement(2007972..2008811)	-	0	100
Acinetobacter baumannii	cellular organisms; Bacteria; Pseudomonadati; Pseudomonadota; Gammaproteobacteria; Moraxellales; Moraxellaceae	GCF_030718975.1_ASM3071897v1	lcl|NZ_CP018664.1_prot_WP_000080816.1_3158	lcl|NZ_CP132214.1_prot_WP_000080817.1_1728	Q9256_RS08825	1804434..1805177	+	0	100
Acinetobacter baumannii	cellular organisms; Bacteria; Pseudomonadati; Pseudomonadota; Gammaproteobacteria; Moraxellales; Moraxellaceae	GCF_030718975.1_ASM3071897v1	lcl|NZ_CP018664.1_prot_WP_001249623.1_3161	lcl|NZ_CP132214.1_prot_WP_001249637.1_1731	Q9256_RS08840	1807225..1808655	+	0	100
Acinetobacter baumannii	cellular organisms; Bacteria; Pseudomonadati; Pseudomonadota; Gammaproteobacteria; Moraxellales; Moraxellaceae	GCF_030718975.1_ASM3071897v1	lcl|NZ_CP018664.1_prot_WP_000096316.1_3162	lcl|NZ_CP132214.1_prot_WP_000096311.1_1732	Q9256_RS08845	1808690..1809544	+	0	100
Acinetobacter baumannii	cellular organisms; Bacteria; Pseudomonadati; Pseudomonadota; Gammaproteobacteria; Moraxellales; Moraxellaceae	GCF_030718975.1_ASM3071897v1	lcl|NZ_CP018664.1_prot_WP_000028994.1_3163	lcl|NZ_CP132214.1_prot_WP_000117516.1_1733	Q9256_RS08850	1809546..1810385	+	0	100
Acinetobacter baumannii	cellular organisms; Bacteria; Pseudomonadati; Pseudomonadota; Gammaproteobacteria; Moraxellales; Moraxellaceae	GCF_024134625.1_ASM2413462v1	lcl|NZ_CP018664.1_prot_WP_000080816.1_3158	lcl|NZ_CP099858.1_prot_WP_000080817.1_2261	NIY06_RS11605	complement(2393676..2394419)	-	0	100
Acinetobacter baumannii	cellular organisms; Bacteria; Pseudomonadati; Pseudomonadota; Gammaproteobacteria; Moraxellales; Moraxellaceae	GCF_024134625.1_ASM2413462v1	lcl|NZ_CP018664.1_prot_WP_001249623.1_3161	lcl|NZ_CP099858.1_prot_WP_001249637.1_2258	NIY06_RS11590	complement(2390198..2391628)	-	0	100
Acinetobacter baumannii	cellular organisms; Bacteria; Pseudomonadati; Pseudomonadota; Gammaproteobacteria; Moraxellales; Moraxellaceae	GCF_024134625.1_ASM2413462v1	lcl|NZ_CP018664.1_prot_WP_000096316.1_3162	lcl|NZ_CP099858.1_prot_WP_000096311.1_2257	NIY06_RS11585	complement(2389309..2390163)	-	0	100
Acinetobacter baumannii	cellular organisms; Bacteria; Pseudomonadati; Pseudomonadota; Gammaproteobacteria; Moraxellales; Moraxellaceae	GCF_024134625.1_ASM2413462v1	lcl|NZ_CP018664.1_prot_WP_000028994.1_3163	lcl|NZ_CP099858.1_prot_WP_000117516.1_2256	NIY06_RS11580	complement(2388468..2389307)	-	0	100
Acinetobacter baumannii	cellular organisms; Bacteria; Pseudomonadati; Pseudomonadota; Gammaproteobacteria; Moraxellales; Moraxellaceae	GCF_038442555.1_CIRI-F15-06	lcl|NZ_CP018664.1_prot_WP_000080816.1_3158	lcl|NZ_CP151711.1_prot_WP_000080813.1_1840	AAFA14_RS09445	complement(1998977..1999720)	-	0	100
Acinetobacter baumannii	cellular organisms; Bacteria; Pseudomonadati; Pseudomonadota; Gammaproteobacteria; Moraxellales; Moraxellaceae	GCF_038442555.1_CIRI-F15-06	lcl|NZ_CP018664.1_prot_WP_001249623.1_3161
Acinetobacter baumannii	cellular organisms; Bacteria; Pseudomonadati; Pseudomonadota; Gammaproteobacteria; Moraxellales; Moraxellaceae	GCF_038442555.1_CIRI-F15-06	lcl|NZ_CP018664.1_prot_WP_000096316.1_3162	lcl|NZ_CP151711.1_prot_WP_000096310.1_1836	AAFA14_RS09425	complement(1994612..1995466)	-	0	100
Acinetobacter baumannii	cellular organisms; Bacteria; Pseudomonadati; Pseudomonadota; Gammaproteobacteria; Moraxellales; Moraxellaceae	GCF_038442555.1_CIRI-F15-06	lcl|NZ_CP018664.1_prot_WP_000028994.1_3163	lcl|NZ_CP151711.1_prot_WP_000028991.1_1835	AAFA14_RS09420	complement(1993771..1994610)	-	0	100
Acinetobacter baumannii	cellular organisms; Bacteria; Pseudomonadati; Pseudomonadota; Gammaproteobacteria; Moraxellales; Moraxellaceae	GCF_023361895.1_ASM2336189v1	lcl|NZ_CP018664.1_prot_WP_000080816.1_3158	lcl|NZ_CP096724.1_prot_WP_000080817.1_1890	M1S45_RS09700	complement(2036928..2037671)	-	0	100
Acinetobacter baumannii	cellular organisms; Bacteria; Pseudomonadati; Pseudomonadota; Gammaproteobacteria; Moraxellales; Moraxellaceae	GCF_023361895.1_ASM2336189v1	lcl|NZ_CP018664.1_prot_WP_001249623.1_3161	lcl|NZ_CP096724.1_prot_WP_001249637.1_1887	M1S45_RS09685	complement(2033450..2034880)	-	0	100
Acinetobacter baumannii	cellular organisms; Bacteria; Pseudomonadati; Pseudomonadota; Gammaproteobacteria; Moraxellales; Moraxellaceae	GCF_023361895.1_ASM2336189v1	lcl|NZ_CP018664.1_prot_WP_000096316.1_3162	lcl|NZ_CP096724.1_prot_WP_000096311.1_1886	M1S45_RS09680	complement(2032561..2033415)	-	0	100
Acinetobacter baumannii	cellular organisms; Bacteria; Pseudomonadati; Pseudomonadota; Gammaproteobacteria; Moraxellales; Moraxellaceae	GCF_023361895.1_ASM2336189v1	lcl|NZ_CP018664.1_prot_WP_000028994.1_3163	lcl|NZ_CP096724.1_prot_WP_000117516.1_1885	M1S45_RS09675	complement(2031720..2032559)	-	0	100
Acinetobacter baumannii	cellular organisms; Bacteria; Pseudomonadati; Pseudomonadota; Gammaproteobacteria; Moraxellales; Moraxellaceae	GCF_002947845.1_ASM294784v1	lcl|NZ_CP018664.1_prot_WP_000080816.1_3158	lcl|NZ_CP026711.1_prot_WP_000080820.1_2454	AM442_RS12720	complement(2635296..2636039)	-	0	100
Acinetobacter baumannii	cellular organisms; Bacteria; Pseudomonadati; Pseudomonadota; Gammaproteobacteria; Moraxellales; Moraxellaceae	GCF_002947845.1_ASM294784v1	lcl|NZ_CP018664.1_prot_WP_001249623.1_3161	lcl|NZ_CP026711.1_prot_WP_024437284.1_2451	AM442_RS12705	complement(2631818..2633248)	-	0	100
Acinetobacter baumannii	cellular organisms; Bacteria; Pseudomonadati; Pseudomonadota; Gammaproteobacteria; Moraxellales; Moraxellaceae	GCF_002947845.1_ASM294784v1	lcl|NZ_CP018664.1_prot_WP_000096316.1_3162	lcl|NZ_CP026711.1_prot_WP_000096309.1_2450	AM442_RS12700	complement(2630929..2631783)	-	0	100
Acinetobacter baumannii	cellular organisms; Bacteria; Pseudomonadati; Pseudomonadota; Gammaproteobacteria; Moraxellales; Moraxellaceae	GCF_002947845.1_ASM294784v1	lcl|NZ_CP018664.1_prot_WP_000028994.1_3163	lcl|NZ_CP026711.1_prot_WP_000028992.1_2449	AM442_RS12695	complement(2630088..2630927)	-	0	100
Acinetobacter baumannii	cellular organisms; Bacteria; Pseudomonadati; Pseudomonadota; Gammaproteobacteria; Moraxellales; Moraxellaceae	GCF_038441235.1_ASM3844123v1	lcl|NZ_CP018664.1_prot_WP_000080816.1_3158	lcl|NZ_CP131898.1_prot_WP_000080817.1_1967	Q7567_RS10070	2039800..2040543	+	0	100
Acinetobacter baumannii	cellular organisms; Bacteria; Pseudomonadati; Pseudomonadota; Gammaproteobacteria; Moraxellales; Moraxellaceae	GCF_038441235.1_ASM3844123v1	lcl|NZ_CP018664.1_prot_WP_001249623.1_3161	lcl|NZ_CP131898.1_prot_WP_001249637.1_1970	Q7567_RS10085	2042591..2044021	+	0	100
Acinetobacter baumannii	cellular organisms; Bacteria; Pseudomonadati; Pseudomonadota; Gammaproteobacteria; Moraxellales; Moraxellaceae	GCF_038441235.1_ASM3844123v1	lcl|NZ_CP018664.1_prot_WP_000096316.1_3162	lcl|NZ_CP131898.1_prot_WP_000096311.1_1971	Q7567_RS10090	2044056..2044910	+	0	100
Acinetobacter baumannii	cellular organisms; Bacteria; Pseudomonadati; Pseudomonadota; Gammaproteobacteria; Moraxellales; Moraxellaceae	GCF_038441235.1_ASM3844123v1	lcl|NZ_CP018664.1_prot_WP_000028994.1_3163	lcl|NZ_CP131898.1_prot_WP_000117516.1_1972	Q7567_RS10095	2044912..2045751	+	0	100
Acinetobacter baumannii	cellular organisms; Bacteria; Pseudomonadati; Pseudomonadota; Gammaproteobacteria; Moraxellales; Moraxellaceae	GCF_047772305.1_ASM4777230v1	lcl|NZ_CP018664.1_prot_WP_000080816.1_3158	lcl|NZ_CP179872.1_prot_WP_004747266.1_1906	ACK8DE_RS09755	2025474..2026217	+	0	100
Acinetobacter baumannii	cellular organisms; Bacteria; Pseudomonadati; Pseudomonadota; Gammaproteobacteria; Moraxellales; Moraxellaceae	GCF_047772305.1_ASM4777230v1	lcl|NZ_CP018664.1_prot_WP_001249623.1_3161	lcl|NZ_CP179872.1_prot_WP_046693009.1_1909	ACK8DE_RS09770	2028265..2029695	+	0	100
Acinetobacter baumannii	cellular organisms; Bacteria; Pseudomonadati; Pseudomonadota; Gammaproteobacteria; Moraxellales; Moraxellaceae	GCF_047772305.1_ASM4777230v1	lcl|NZ_CP018664.1_prot_WP_000096316.1_3162	lcl|NZ_CP179872.1_prot_WP_000096314.1_1910	ACK8DE_RS09775	2029730..2030584	+	0	100
Acinetobacter baumannii	cellular organisms; Bacteria; Pseudomonadati; Pseudomonadota; Gammaproteobacteria; Moraxellales; Moraxellaceae	GCF_047772305.1_ASM4777230v1	lcl|NZ_CP018664.1_prot_WP_000028994.1_3163	lcl|NZ_CP179872.1_prot_WP_004747259.1_1911	ACK8DE_RS09780	2030586..2031425	+	0	100
Acinetobacter baumannii	cellular organisms; Bacteria; Pseudomonadati; Pseudomonadota; Gammaproteobacteria; Moraxellales; Moraxellaceae	GCF_023362075.1_ASM2336207v1	lcl|NZ_CP018664.1_prot_WP_000080816.1_3158	lcl|NZ_CP096745.1_prot_WP_000080817.1_1873	M1S17_RS09625	complement(2028035..2028778)	-	0	100
Acinetobacter baumannii	cellular organisms; Bacteria; Pseudomonadati; Pseudomonadota; Gammaproteobacteria; Moraxellales; Moraxellaceae	GCF_023362075.1_ASM2336207v1	lcl|NZ_CP018664.1_prot_WP_001249623.1_3161	lcl|NZ_CP096745.1_prot_WP_001249637.1_1870	M1S17_RS09610	complement(2024557..2025987)	-	0	100
Acinetobacter baumannii	cellular organisms; Bacteria; Pseudomonadati; Pseudomonadota; Gammaproteobacteria; Moraxellales; Moraxellaceae	GCF_023362075.1_ASM2336207v1	lcl|NZ_CP018664.1_prot_WP_000096316.1_3162	lcl|NZ_CP096745.1_prot_WP_000096311.1_1869	M1S17_RS09605	complement(2023668..2024522)	-	0	100
Acinetobacter baumannii	cellular organisms; Bacteria; Pseudomonadati; Pseudomonadota; Gammaproteobacteria; Moraxellales; Moraxellaceae	GCF_023362075.1_ASM2336207v1	lcl|NZ_CP018664.1_prot_WP_000028994.1_3163	lcl|NZ_CP096745.1_prot_WP_000117516.1_1868	M1S17_RS09600	complement(2022827..2023666)	-	0	100
Acinetobacter baumannii	cellular organisms; Bacteria; Pseudomonadati; Pseudomonadota; Gammaproteobacteria; Moraxellales; Moraxellaceae	GCF_038442275.1_CIRI-F19-10-CH3	lcl|NZ_CP018664.1_prot_WP_000080816.1_3158	lcl|NZ_CP151694.1_prot_WP_000080813.1_2000	AAFA25_RS10280	complement(2173291..2174034)	-	0	100
Acinetobacter baumannii	cellular organisms; Bacteria; Pseudomonadati; Pseudomonadota; Gammaproteobacteria; Moraxellales; Moraxellaceae	GCF_038442275.1_CIRI-F19-10-CH3	lcl|NZ_CP018664.1_prot_WP_001249623.1_3161
Acinetobacter baumannii	cellular organisms; Bacteria; Pseudomonadati; Pseudomonadota; Gammaproteobacteria; Moraxellales; Moraxellaceae	GCF_038442275.1_CIRI-F19-10-CH3	lcl|NZ_CP018664.1_prot_WP_000096316.1_3162	lcl|NZ_CP151694.1_prot_WP_000096310.1_1996	AAFA25_RS10260	complement(2168926..2169780)	-	0	100
Acinetobacter baumannii	cellular organisms; Bacteria; Pseudomonadati; Pseudomonadota; Gammaproteobacteria; Moraxellales; Moraxellaceae	GCF_038442275.1_CIRI-F19-10-CH3	lcl|NZ_CP018664.1_prot_WP_000028994.1_3163	lcl|NZ_CP151694.1_prot_WP_000028991.1_1995	AAFA25_RS10255	complement(2168085..2168924)	-	0	100
Acinetobacter baumannii	cellular organisms; Bacteria; Pseudomonadati; Pseudomonadota; Gammaproteobacteria; Moraxellales; Moraxellaceae	GCF_040822405.1_ASM4082240v1	lcl|NZ_CP018664.1_prot_WP_000080816.1_3158	lcl|NZ_CP161992.1_prot_WP_000080817.1_1793	AB3G51_RS09215	complement(1960871..1961614)	-	0	100
Acinetobacter baumannii	cellular organisms; Bacteria; Pseudomonadati; Pseudomonadota; Gammaproteobacteria; Moraxellales; Moraxellaceae	GCF_040822405.1_ASM4082240v1	lcl|NZ_CP018664.1_prot_WP_001249623.1_3161	lcl|NZ_CP161992.1_prot_WP_001249637.1_1790	AB3G51_RS09200	complement(1957393..1958823)	-	0	100
Acinetobacter baumannii	cellular organisms; Bacteria; Pseudomonadati; Pseudomonadota; Gammaproteobacteria; Moraxellales; Moraxellaceae	GCF_040822405.1_ASM4082240v1	lcl|NZ_CP018664.1_prot_WP_000096316.1_3162	lcl|NZ_CP161992.1_prot_WP_000096311.1_1789	AB3G51_RS09195	complement(1956504..1957358)	-	0	100
Acinetobacter baumannii	cellular organisms; Bacteria; Pseudomonadati; Pseudomonadota; Gammaproteobacteria; Moraxellales; Moraxellaceae	GCF_040822405.1_ASM4082240v1	lcl|NZ_CP018664.1_prot_WP_000028994.1_3163	lcl|NZ_CP161992.1_prot_WP_000117516.1_1788	AB3G51_RS09190	complement(1955663..1956502)	-	0	100
Acinetobacter baumannii	cellular organisms; Bacteria; Pseudomonadati; Pseudomonadota; Gammaproteobacteria; Moraxellales; Moraxellaceae	GCF_018831125.1_ASM1883112v1	lcl|NZ_CP018664.1_prot_WP_000080816.1_3158	lcl|NZ_CP048131.1_prot_WP_000080813.1_1914	KPZ59_RS09765	2004854..2005597	+	0	100
Acinetobacter baumannii	cellular organisms; Bacteria; Pseudomonadati; Pseudomonadota; Gammaproteobacteria; Moraxellales; Moraxellaceae	GCF_018831125.1_ASM1883112v1	lcl|NZ_CP018664.1_prot_WP_001249623.1_3161
Acinetobacter baumannii	cellular organisms; Bacteria; Pseudomonadati; Pseudomonadota; Gammaproteobacteria; Moraxellales; Moraxellaceae	GCF_018831125.1_ASM1883112v1	lcl|NZ_CP018664.1_prot_WP_000096316.1_3162	lcl|NZ_CP048131.1_prot_WP_000096310.1_1918	KPZ59_RS09785	2009108..2009962	+	0	100
Acinetobacter baumannii	cellular organisms; Bacteria; Pseudomonadati; Pseudomonadota; Gammaproteobacteria; Moraxellales; Moraxellaceae	GCF_018831125.1_ASM1883112v1	lcl|NZ_CP018664.1_prot_WP_000028994.1_3163	lcl|NZ_CP048131.1_prot_WP_000028991.1_1919	KPZ59_RS09790	2009964..2010803	+	0	100
Acinetobacter baumannii	cellular organisms; Bacteria; Pseudomonadati; Pseudomonadota; Gammaproteobacteria; Moraxellales; Moraxellaceae	GCF_048480215.1_ASM4848021v1	lcl|NZ_CP018664.1_prot_WP_000080816.1_3158	lcl|NZ_CP179699.1_prot_WP_000080817.1_1962	ACMFG6_RS10095	complement(2108110..2108853)	-	0	100
Acinetobacter baumannii	cellular organisms; Bacteria; Pseudomonadati; Pseudomonadota; Gammaproteobacteria; Moraxellales; Moraxellaceae	GCF_048480215.1_ASM4848021v1	lcl|NZ_CP018664.1_prot_WP_001249623.1_3161	lcl|NZ_CP179699.1_prot_WP_001249637.1_1959	ACMFG6_RS10080	complement(2104632..2106062)	-	0	100
Acinetobacter baumannii	cellular organisms; Bacteria; Pseudomonadati; Pseudomonadota; Gammaproteobacteria; Moraxellales; Moraxellaceae	GCF_048480215.1_ASM4848021v1	lcl|NZ_CP018664.1_prot_WP_000096316.1_3162	lcl|NZ_CP179699.1_prot_WP_000096311.1_1958	ACMFG6_RS10075	complement(2103743..2104597)	-	0	100
Acinetobacter baumannii	cellular organisms; Bacteria; Pseudomonadati; Pseudomonadota; Gammaproteobacteria; Moraxellales; Moraxellaceae	GCF_048480215.1_ASM4848021v1	lcl|NZ_CP018664.1_prot_WP_000028994.1_3163	lcl|NZ_CP179699.1_prot_WP_000117516.1_1957	ACMFG6_RS10070	complement(2102902..2103741)	-	0	100
Acinetobacter baumannii	cellular organisms; Bacteria; Pseudomonadati; Pseudomonadota; Gammaproteobacteria; Moraxellales; Moraxellaceae	GCF_050030175.1_ASM5003017v1	lcl|NZ_CP018664.1_prot_WP_000080816.1_3158	lcl|NZ_CP179696.1_prot_WP_000080817.1_1963	ACMFG4_RS10100	complement(2108109..2108852)	-	0	100
Acinetobacter baumannii	cellular organisms; Bacteria; Pseudomonadati; Pseudomonadota; Gammaproteobacteria; Moraxellales; Moraxellaceae	GCF_050030175.1_ASM5003017v1	lcl|NZ_CP018664.1_prot_WP_001249623.1_3161	lcl|NZ_CP179696.1_prot_WP_001249637.1_1960	ACMFG4_RS10085	complement(2104631..2106061)	-	0	100
Acinetobacter baumannii	cellular organisms; Bacteria; Pseudomonadati; Pseudomonadota; Gammaproteobacteria; Moraxellales; Moraxellaceae	GCF_050030175.1_ASM5003017v1	lcl|NZ_CP018664.1_prot_WP_000096316.1_3162	lcl|NZ_CP179696.1_prot_WP_000096311.1_1959	ACMFG4_RS10080	complement(2103742..2104596)	-	0	100
Acinetobacter baumannii	cellular organisms; Bacteria; Pseudomonadati; Pseudomonadota; Gammaproteobacteria; Moraxellales; Moraxellaceae	GCF_050030175.1_ASM5003017v1	lcl|NZ_CP018664.1_prot_WP_000028994.1_3163	lcl|NZ_CP179696.1_prot_WP_000117516.1_1958	ACMFG4_RS10075	complement(2102901..2103740)	-	0	100
Acinetobacter baumannii	cellular organisms; Bacteria; Pseudomonadati; Pseudomonadota; Gammaproteobacteria; Moraxellales; Moraxellaceae	GCF_023361275.1_ASM2336127v1	lcl|NZ_CP018664.1_prot_WP_000080816.1_3158	lcl|NZ_CP096710.1_prot_WP_000080817.1_1860	M1S21_RS09560	complement(1997624..1998367)	-	0	100
Acinetobacter baumannii	cellular organisms; Bacteria; Pseudomonadati; Pseudomonadota; Gammaproteobacteria; Moraxellales; Moraxellaceae	GCF_023361275.1_ASM2336127v1	lcl|NZ_CP018664.1_prot_WP_001249623.1_3161	lcl|NZ_CP096710.1_prot_WP_001249637.1_1857	M1S21_RS09545	complement(1994146..1995576)	-	0	100
Acinetobacter baumannii	cellular organisms; Bacteria; Pseudomonadati; Pseudomonadota; Gammaproteobacteria; Moraxellales; Moraxellaceae	GCF_023361275.1_ASM2336127v1	lcl|NZ_CP018664.1_prot_WP_000096316.1_3162	lcl|NZ_CP096710.1_prot_WP_000096311.1_1856	M1S21_RS09540	complement(1993257..1994111)	-	0	100
Acinetobacter baumannii	cellular organisms; Bacteria; Pseudomonadati; Pseudomonadota; Gammaproteobacteria; Moraxellales; Moraxellaceae	GCF_023361275.1_ASM2336127v1	lcl|NZ_CP018664.1_prot_WP_000028994.1_3163	lcl|NZ_CP096710.1_prot_WP_000117516.1_1855	M1S21_RS09535	complement(1992416..1993255)	-	0	100
Acinetobacter baumannii	cellular organisms; Bacteria; Pseudomonadati; Pseudomonadota; Gammaproteobacteria; Moraxellales; Moraxellaceae	GCF_048067305.1_ASM4806730v1	lcl|NZ_CP018664.1_prot_WP_000080816.1_3158	lcl|NZ_CP179702.1_prot_WP_000080817.1_1962	ACMFG9_RS10095	complement(2108112..2108855)	-	0	100
Acinetobacter baumannii	cellular organisms; Bacteria; Pseudomonadati; Pseudomonadota; Gammaproteobacteria; Moraxellales; Moraxellaceae	GCF_048067305.1_ASM4806730v1	lcl|NZ_CP018664.1_prot_WP_001249623.1_3161	lcl|NZ_CP179702.1_prot_WP_001249637.1_1959	ACMFG9_RS10080	complement(2104634..2106064)	-	0	100
Acinetobacter baumannii	cellular organisms; Bacteria; Pseudomonadati; Pseudomonadota; Gammaproteobacteria; Moraxellales; Moraxellaceae	GCF_048067305.1_ASM4806730v1	lcl|NZ_CP018664.1_prot_WP_000096316.1_3162	lcl|NZ_CP179702.1_prot_WP_000096311.1_1958	ACMFG9_RS10075	complement(2103745..2104599)	-	0	100
Acinetobacter baumannii	cellular organisms; Bacteria; Pseudomonadati; Pseudomonadota; Gammaproteobacteria; Moraxellales; Moraxellaceae	GCF_048067305.1_ASM4806730v1	lcl|NZ_CP018664.1_prot_WP_000028994.1_3163	lcl|NZ_CP179702.1_prot_WP_000117516.1_1957	ACMFG9_RS10070	complement(2102904..2103743)	-	0	100
Acinetobacter baumannii	cellular organisms; Bacteria; Pseudomonadati; Pseudomonadota; Gammaproteobacteria; Moraxellales; Moraxellaceae	GCF_023361015.1_ASM2336101v1	lcl|NZ_CP018664.1_prot_WP_000080816.1_3158	lcl|NZ_CP096684.1_prot_WP_000080817.1_1898	M1S52_RS09755	complement(2055164..2055907)	-	0	100
Acinetobacter baumannii	cellular organisms; Bacteria; Pseudomonadati; Pseudomonadota; Gammaproteobacteria; Moraxellales; Moraxellaceae	GCF_023361015.1_ASM2336101v1	lcl|NZ_CP018664.1_prot_WP_001249623.1_3161	lcl|NZ_CP096684.1_prot_WP_001249637.1_1895	M1S52_RS09740	complement(2051686..2053116)	-	0	100
Acinetobacter baumannii	cellular organisms; Bacteria; Pseudomonadati; Pseudomonadota; Gammaproteobacteria; Moraxellales; Moraxellaceae	GCF_023361015.1_ASM2336101v1	lcl|NZ_CP018664.1_prot_WP_000096316.1_3162	lcl|NZ_CP096684.1_prot_WP_000096311.1_1894	M1S52_RS09735	complement(2050797..2051651)	-	0	100
Acinetobacter baumannii	cellular organisms; Bacteria; Pseudomonadati; Pseudomonadota; Gammaproteobacteria; Moraxellales; Moraxellaceae	GCF_023361015.1_ASM2336101v1	lcl|NZ_CP018664.1_prot_WP_000028994.1_3163	lcl|NZ_CP096684.1_prot_WP_000117516.1_1893	M1S52_RS09730	complement(2049956..2050795)	-	0	100
Acinetobacter baumannii	cellular organisms; Bacteria; Pseudomonadati; Pseudomonadota; Gammaproteobacteria; Moraxellales; Moraxellaceae	GCF_053819325.1_ASM5381932v1	lcl|NZ_CP018664.1_prot_WP_000080816.1_3158	lcl|NZ_CM132596.1_prot_WP_004747266.1_1889	ACWTWQ_RS09695	complement(2063701..2064444)	-	0	100
Acinetobacter baumannii	cellular organisms; Bacteria; Pseudomonadati; Pseudomonadota; Gammaproteobacteria; Moraxellales; Moraxellaceae	GCF_053819325.1_ASM5381932v1	lcl|NZ_CP018664.1_prot_WP_001249623.1_3161	lcl|NZ_CM132596.1_prot_WP_046693009.1_1886	ACWTWQ_RS09680	complement(2060223..2061653)	-	0	100
Acinetobacter baumannii	cellular organisms; Bacteria; Pseudomonadati; Pseudomonadota; Gammaproteobacteria; Moraxellales; Moraxellaceae	GCF_053819325.1_ASM5381932v1	lcl|NZ_CP018664.1_prot_WP_000096316.1_3162	lcl|NZ_CM132596.1_prot_WP_000096314.1_1885	ACWTWQ_RS09675	complement(2059334..2060188)	-	0	100
Acinetobacter baumannii	cellular organisms; Bacteria; Pseudomonadati; Pseudomonadota; Gammaproteobacteria; Moraxellales; Moraxellaceae	GCF_053819325.1_ASM5381932v1	lcl|NZ_CP018664.1_prot_WP_000028994.1_3163	lcl|NZ_CM132596.1_prot_WP_004747259.1_1884	ACWTWQ_RS09670	complement(2058493..2059332)	-	0	100
Acinetobacter baumannii	cellular organisms; Bacteria; Pseudomonadati; Pseudomonadota; Gammaproteobacteria; Moraxellales; Moraxellaceae	GCF_020810655.1_ASM2081065v1	lcl|NZ_CP018664.1_prot_WP_000080816.1_3158	lcl|NZ_CP085788.1_prot_WP_225546470.1_1937	NLHDIDDJ_RS09920	2079456..2080199	+	0	100
Acinetobacter baumannii	cellular organisms; Bacteria; Pseudomonadati; Pseudomonadota; Gammaproteobacteria; Moraxellales; Moraxellaceae	GCF_020810655.1_ASM2081065v1	lcl|NZ_CP018664.1_prot_WP_001249623.1_3161	lcl|NZ_CP085788.1_prot_WP_228412968.1_1940	NLHDIDDJ_RS09935	2082247..2083677	+	0	100
Acinetobacter baumannii	cellular organisms; Bacteria; Pseudomonadati; Pseudomonadota; Gammaproteobacteria; Moraxellales; Moraxellaceae	GCF_020810655.1_ASM2081065v1	lcl|NZ_CP018664.1_prot_WP_000096316.1_3162	lcl|NZ_CP085788.1_prot_WP_228412969.1_1941	NLHDIDDJ_RS09940	2083712..2084566	+	0	100
Acinetobacter baumannii	cellular organisms; Bacteria; Pseudomonadati; Pseudomonadota; Gammaproteobacteria; Moraxellales; Moraxellaceae	GCF_020810655.1_ASM2081065v1	lcl|NZ_CP018664.1_prot_WP_000028994.1_3163	lcl|NZ_CP085788.1_prot_WP_000117518.1_1942	NLHDIDDJ_RS09945	2084568..2085407	+	0	100
Acinetobacter baumannii	cellular organisms; Bacteria; Pseudomonadati; Pseudomonadota; Gammaproteobacteria; Moraxellales; Moraxellaceae	GCF_023361135.1_ASM2336113v1	lcl|NZ_CP018664.1_prot_WP_000080816.1_3158	lcl|NZ_CP096696.1_prot_WP_000080817.1_1897	M1S50_RS09720	complement(2037213..2037956)	-	0	100
Acinetobacter baumannii	cellular organisms; Bacteria; Pseudomonadati; Pseudomonadota; Gammaproteobacteria; Moraxellales; Moraxellaceae	GCF_023361135.1_ASM2336113v1	lcl|NZ_CP018664.1_prot_WP_001249623.1_3161	lcl|NZ_CP096696.1_prot_WP_001249637.1_1894	M1S50_RS09705	complement(2033735..2035165)	-	0	100
Acinetobacter baumannii	cellular organisms; Bacteria; Pseudomonadati; Pseudomonadota; Gammaproteobacteria; Moraxellales; Moraxellaceae	GCF_023361135.1_ASM2336113v1	lcl|NZ_CP018664.1_prot_WP_000096316.1_3162	lcl|NZ_CP096696.1_prot_WP_000096311.1_1893	M1S50_RS09700	complement(2032846..2033700)	-	0	100
Acinetobacter baumannii	cellular organisms; Bacteria; Pseudomonadati; Pseudomonadota; Gammaproteobacteria; Moraxellales; Moraxellaceae	GCF_023361135.1_ASM2336113v1	lcl|NZ_CP018664.1_prot_WP_000028994.1_3163	lcl|NZ_CP096696.1_prot_WP_000117516.1_1892	M1S50_RS09695	complement(2032005..2032844)	-	0	100
Acinetobacter baumannii	cellular organisms; Bacteria; Pseudomonadati; Pseudomonadota; Gammaproteobacteria; Moraxellales; Moraxellaceae	GCF_029767905.1_ASM2976790v3	lcl|NZ_CP018664.1_prot_WP_000080816.1_3158	lcl|NZ_CP130921.1_prot_WP_000080817.1_1912	Q6H40_RS09820	complement(2048143..2048886)	-	0	100
Acinetobacter baumannii	cellular organisms; Bacteria; Pseudomonadati; Pseudomonadota; Gammaproteobacteria; Moraxellales; Moraxellaceae	GCF_029767905.1_ASM2976790v3	lcl|NZ_CP018664.1_prot_WP_001249623.1_3161	lcl|NZ_CP130921.1_prot_WP_001249637.1_1909	Q6H40_RS09805	complement(2044665..2046095)	-	0	100
Acinetobacter baumannii	cellular organisms; Bacteria; Pseudomonadati; Pseudomonadota; Gammaproteobacteria; Moraxellales; Moraxellaceae	GCF_029767905.1_ASM2976790v3	lcl|NZ_CP018664.1_prot_WP_000096316.1_3162	lcl|NZ_CP130921.1_prot_WP_000096311.1_1908	Q6H40_RS09800	complement(2043776..2044630)	-	0	100
Acinetobacter baumannii	cellular organisms; Bacteria; Pseudomonadati; Pseudomonadota; Gammaproteobacteria; Moraxellales; Moraxellaceae	GCF_029767905.1_ASM2976790v3	lcl|NZ_CP018664.1_prot_WP_000028994.1_3163	lcl|NZ_CP130921.1_prot_WP_000117516.1_1907	Q6H40_RS09795	complement(2042935..2043774)	-	0	100
Acinetobacter baumannii	cellular organisms; Bacteria; Pseudomonadati; Pseudomonadota; Gammaproteobacteria; Moraxellales; Moraxellaceae	GCF_021729465.1_ASM2172946v1	lcl|NZ_CP018664.1_prot_WP_000080816.1_3158	lcl|NZ_CP054560.1_prot_WP_000080816.1_1888	HUF98_RS09705	complement(2007099..2007842)	-	0	100
Acinetobacter baumannii	cellular organisms; Bacteria; Pseudomonadati; Pseudomonadota; Gammaproteobacteria; Moraxellales; Moraxellaceae	GCF_021729465.1_ASM2172946v1	lcl|NZ_CP018664.1_prot_WP_001249623.1_3161	lcl|NZ_CP054560.1_prot_WP_140951595.1_1885	HUF98_RS09690	complement(2003620..2005050)	-	0	100
Acinetobacter baumannii	cellular organisms; Bacteria; Pseudomonadati; Pseudomonadota; Gammaproteobacteria; Moraxellales; Moraxellaceae	GCF_021729465.1_ASM2172946v1	lcl|NZ_CP018664.1_prot_WP_000096316.1_3162	lcl|NZ_CP054560.1_prot_WP_031963678.1_1884	HUF98_RS09685	complement(2002731..2003585)	-	0	100
Acinetobacter baumannii	cellular organisms; Bacteria; Pseudomonadati; Pseudomonadota; Gammaproteobacteria; Moraxellales; Moraxellaceae	GCF_021729465.1_ASM2172946v1	lcl|NZ_CP018664.1_prot_WP_000028994.1_3163	lcl|NZ_CP054560.1_prot_WP_065718082.1_1883	HUF98_RS09680	complement(2001890..2002729)	-	0	100
Acinetobacter baumannii	cellular organisms; Bacteria; Pseudomonadati; Pseudomonadota; Gammaproteobacteria; Moraxellales; Moraxellaceae	GCF_022459875.1_ASM2245987v1	lcl|NZ_CP018664.1_prot_WP_000080816.1_3158	lcl|NZ_CP091370.1_prot_WP_000080817.1_1612	L2Z49_RS08285	complement(1723270..1724013)	-	0	100
Acinetobacter baumannii	cellular organisms; Bacteria; Pseudomonadati; Pseudomonadota; Gammaproteobacteria; Moraxellales; Moraxellaceae	GCF_022459875.1_ASM2245987v1	lcl|NZ_CP018664.1_prot_WP_001249623.1_3161	lcl|NZ_CP091370.1_prot_WP_001249637.1_1609	L2Z49_RS08270	complement(1719792..1721222)	-	0	100
Acinetobacter baumannii	cellular organisms; Bacteria; Pseudomonadati; Pseudomonadota; Gammaproteobacteria; Moraxellales; Moraxellaceae	GCF_022459875.1_ASM2245987v1	lcl|NZ_CP018664.1_prot_WP_000096316.1_3162	lcl|NZ_CP091370.1_prot_WP_000096311.1_1608	L2Z49_RS08265	complement(1718903..1719757)	-	0	100
Acinetobacter baumannii	cellular organisms; Bacteria; Pseudomonadati; Pseudomonadota; Gammaproteobacteria; Moraxellales; Moraxellaceae	GCF_022459875.1_ASM2245987v1	lcl|NZ_CP018664.1_prot_WP_000028994.1_3163	lcl|NZ_CP091370.1_prot_WP_000117516.1_1607	L2Z49_RS08260	complement(1718062..1718901)	-	0	100
Acinetobacter baumannii	cellular organisms; Bacteria; Pseudomonadati; Pseudomonadota; Gammaproteobacteria; Moraxellales; Moraxellaceae	GCF_036602705.1_AB5075_UoB_gtr52_SAba13_1.0	lcl|NZ_CP018664.1_prot_WP_000080816.1_3158	lcl|NZ_CP144563.1_prot_WP_000080819.1_2100	V4Q78_RS10755	complement(2146604..2147347)	-	0	100
Acinetobacter baumannii	cellular organisms; Bacteria; Pseudomonadati; Pseudomonadota; Gammaproteobacteria; Moraxellales; Moraxellaceae	GCF_036602705.1_AB5075_UoB_gtr52_SAba13_1.0	lcl|NZ_CP018664.1_prot_WP_001249623.1_3161	lcl|NZ_CP144563.1_prot_WP_001249621.1_2097	V4Q78_RS10740	complement(2143126..2144556)	-	0	100
Acinetobacter baumannii	cellular organisms; Bacteria; Pseudomonadati; Pseudomonadota; Gammaproteobacteria; Moraxellales; Moraxellaceae	GCF_036602705.1_AB5075_UoB_gtr52_SAba13_1.0	lcl|NZ_CP018664.1_prot_WP_000096316.1_3162	lcl|NZ_CP144563.1_prot_WP_000097138.1_2096	V4Q78_RS10735	complement(2142237..2143091)	-	0	100
Acinetobacter baumannii	cellular organisms; Bacteria; Pseudomonadati; Pseudomonadota; Gammaproteobacteria; Moraxellales; Moraxellaceae	GCF_036602705.1_AB5075_UoB_gtr52_SAba13_1.0	lcl|NZ_CP018664.1_prot_WP_000028994.1_3163	lcl|NZ_CP144563.1_prot_WP_000028999.1_2095	V4Q78_RS10730	complement(2141396..2142235)	-	0	100
Acinetobacter baumannii	cellular organisms; Bacteria; Pseudomonadati; Pseudomonadota; Gammaproteobacteria; Moraxellales; Moraxellaceae	GCF_023361935.1_ASM2336193v1	lcl|NZ_CP018664.1_prot_WP_000080816.1_3158	lcl|NZ_CP096729.1_prot_WP_000080817.1_1886	M1S16_RS09685	complement(2027942..2028685)	-	0	100
Acinetobacter baumannii	cellular organisms; Bacteria; Pseudomonadati; Pseudomonadota; Gammaproteobacteria; Moraxellales; Moraxellaceae	GCF_023361935.1_ASM2336193v1	lcl|NZ_CP018664.1_prot_WP_001249623.1_3161	lcl|NZ_CP096729.1_prot_WP_001249637.1_1883	M1S16_RS09670	complement(2024464..2025894)	-	0	100
Acinetobacter baumannii	cellular organisms; Bacteria; Pseudomonadati; Pseudomonadota; Gammaproteobacteria; Moraxellales; Moraxellaceae	GCF_023361935.1_ASM2336193v1	lcl|NZ_CP018664.1_prot_WP_000096316.1_3162	lcl|NZ_CP096729.1_prot_WP_000096311.1_1882	M1S16_RS09665	complement(2023575..2024429)	-	0	100
Acinetobacter baumannii	cellular organisms; Bacteria; Pseudomonadati; Pseudomonadota; Gammaproteobacteria; Moraxellales; Moraxellaceae	GCF_023361935.1_ASM2336193v1	lcl|NZ_CP018664.1_prot_WP_000028994.1_3163	lcl|NZ_CP096729.1_prot_WP_000117516.1_1881	M1S16_RS09660	complement(2022734..2023573)	-	0	100
Acinetobacter baumannii	cellular organisms; Bacteria; Pseudomonadati; Pseudomonadota; Gammaproteobacteria; Moraxellales; Moraxellaceae	GCF_050164075.1_ASM5016407v1	lcl|NZ_CP018664.1_prot_WP_000080816.1_3158	lcl|NZ_CP181854.1_prot_WP_000080813.1_1790	ACNF1K_RS09175	1910171..1910914	+	0	100
Acinetobacter baumannii	cellular organisms; Bacteria; Pseudomonadati; Pseudomonadota; Gammaproteobacteria; Moraxellales; Moraxellaceae	GCF_050164075.1_ASM5016407v1	lcl|NZ_CP018664.1_prot_WP_001249623.1_3161
Acinetobacter baumannii	cellular organisms; Bacteria; Pseudomonadati; Pseudomonadota; Gammaproteobacteria; Moraxellales; Moraxellaceae	GCF_050164075.1_ASM5016407v1	lcl|NZ_CP018664.1_prot_WP_000096316.1_3162	lcl|NZ_CP181854.1_prot_WP_000096310.1_1794	ACNF1K_RS09195	1914425..1915279	+	0	100
Acinetobacter baumannii	cellular organisms; Bacteria; Pseudomonadati; Pseudomonadota; Gammaproteobacteria; Moraxellales; Moraxellaceae	GCF_050164075.1_ASM5016407v1	lcl|NZ_CP018664.1_prot_WP_000028994.1_3163	lcl|NZ_CP181854.1_prot_WP_426983144.1_1795	ACNF1K_RS09200	1915281..1916120	+	0	100
Acinetobacter baumannii	cellular organisms; Bacteria; Pseudomonadati; Pseudomonadota; Gammaproteobacteria; Moraxellales; Moraxellaceae	GCF_001887305.1_ASM188730v1	lcl|NZ_CP018664.1_prot_WP_000080816.1_3158	lcl|NZ_CP018143.1_prot_WP_000080817.1_1883	BKJ37_RS09745	complement(2026510..2027253)	-	0	100
Acinetobacter baumannii	cellular organisms; Bacteria; Pseudomonadati; Pseudomonadota; Gammaproteobacteria; Moraxellales; Moraxellaceae	GCF_001887305.1_ASM188730v1	lcl|NZ_CP018664.1_prot_WP_001249623.1_3161	lcl|NZ_CP018143.1_prot_WP_001249637.1_1880	BKJ37_RS09730	complement(2023032..2024462)	-	0	100
Acinetobacter baumannii	cellular organisms; Bacteria; Pseudomonadati; Pseudomonadota; Gammaproteobacteria; Moraxellales; Moraxellaceae	GCF_001887305.1_ASM188730v1	lcl|NZ_CP018664.1_prot_WP_000096316.1_3162	lcl|NZ_CP018143.1_prot_WP_000096311.1_1879	BKJ37_RS09725	complement(2022143..2022997)	-	0	100
Acinetobacter baumannii	cellular organisms; Bacteria; Pseudomonadati; Pseudomonadota; Gammaproteobacteria; Moraxellales; Moraxellaceae	GCF_001887305.1_ASM188730v1	lcl|NZ_CP018664.1_prot_WP_000028994.1_3163	lcl|NZ_CP018143.1_prot_WP_000117516.1_1878	BKJ37_RS09720	complement(2021302..2022141)	-	0	100
Acinetobacter baumannii	cellular organisms; Bacteria; Pseudomonadati; Pseudomonadota; Gammaproteobacteria; Moraxellales; Moraxellaceae	GCF_021019455.3_ASM2101945v3	lcl|NZ_CP018664.1_prot_WP_000080816.1_3158	lcl|NZ_CP130627.2_prot_WP_000080819.1_1830	K9C72_RS09415	complement(1996350..1997093)	-	0	100
Acinetobacter baumannii	cellular organisms; Bacteria; Pseudomonadati; Pseudomonadota; Gammaproteobacteria; Moraxellales; Moraxellaceae	GCF_021019455.3_ASM2101945v3	lcl|NZ_CP018664.1_prot_WP_001249623.1_3161	lcl|NZ_CP130627.2_prot_WP_001249621.1_1827	K9C72_RS09400	complement(1992872..1994302)	-	0	100
Acinetobacter baumannii	cellular organisms; Bacteria; Pseudomonadati; Pseudomonadota; Gammaproteobacteria; Moraxellales; Moraxellaceae	GCF_021019455.3_ASM2101945v3	lcl|NZ_CP018664.1_prot_WP_000096316.1_3162	lcl|NZ_CP130627.2_prot_WP_000097138.1_1826	K9C72_RS09395	complement(1991983..1992837)	-	0	100
Acinetobacter baumannii	cellular organisms; Bacteria; Pseudomonadati; Pseudomonadota; Gammaproteobacteria; Moraxellales; Moraxellaceae	GCF_021019455.3_ASM2101945v3	lcl|NZ_CP018664.1_prot_WP_000028994.1_3163	lcl|NZ_CP130627.2_prot_WP_000029000.1_1825	K9C72_RS09390	complement(1991142..1991981)	-	0	100
Acinetobacter baumannii	cellular organisms; Bacteria; Pseudomonadati; Pseudomonadota; Gammaproteobacteria; Moraxellales; Moraxellaceae	GCF_050030675.1_ASM5003067v1	lcl|NZ_CP018664.1_prot_WP_000080816.1_3158	lcl|NZ_CP179692.1_prot_WP_000080817.1_1813	ACMFG7_RS09290	1944532..1945275	+	0	100
Acinetobacter baumannii	cellular organisms; Bacteria; Pseudomonadati; Pseudomonadota; Gammaproteobacteria; Moraxellales; Moraxellaceae	GCF_050030675.1_ASM5003067v1	lcl|NZ_CP018664.1_prot_WP_001249623.1_3161	lcl|NZ_CP179692.1_prot_WP_001249637.1_1816	ACMFG7_RS09305	1947323..1948753	+	0	100
Acinetobacter baumannii	cellular organisms; Bacteria; Pseudomonadati; Pseudomonadota; Gammaproteobacteria; Moraxellales; Moraxellaceae	GCF_050030675.1_ASM5003067v1	lcl|NZ_CP018664.1_prot_WP_000096316.1_3162	lcl|NZ_CP179692.1_prot_WP_000096311.1_1817	ACMFG7_RS09310	1948788..1949642	+	0	100
Acinetobacter baumannii	cellular organisms; Bacteria; Pseudomonadati; Pseudomonadota; Gammaproteobacteria; Moraxellales; Moraxellaceae	GCF_050030675.1_ASM5003067v1	lcl|NZ_CP018664.1_prot_WP_000028994.1_3163	lcl|NZ_CP179692.1_prot_WP_000117516.1_1818	ACMFG7_RS09315	1949644..1950483	+	0	100
Acinetobacter baumannii	cellular organisms; Bacteria; Pseudomonadati; Pseudomonadota; Gammaproteobacteria; Moraxellales; Moraxellaceae	GCF_054901535.1_ASM5490153v1	lcl|NZ_CP018664.1_prot_WP_000080816.1_3158	lcl|NZ_CM142745.1_prot_WP_000080817.1_1888	ACWBLV_RS09670	1978961..1979704	+	0	100
Acinetobacter baumannii	cellular organisms; Bacteria; Pseudomonadati; Pseudomonadota; Gammaproteobacteria; Moraxellales; Moraxellaceae	GCF_054901535.1_ASM5490153v1	lcl|NZ_CP018664.1_prot_WP_001249623.1_3161	lcl|NZ_CM142745.1_prot_WP_001249637.1_1891	ACWBLV_RS09685	1981752..1983182	+	0	100
Acinetobacter baumannii	cellular organisms; Bacteria; Pseudomonadati; Pseudomonadota; Gammaproteobacteria; Moraxellales; Moraxellaceae	GCF_054901535.1_ASM5490153v1	lcl|NZ_CP018664.1_prot_WP_000096316.1_3162	lcl|NZ_CM142745.1_prot_WP_000096311.1_1892	ACWBLV_RS09690	1983217..1984071	+	0	100
Acinetobacter baumannii	cellular organisms; Bacteria; Pseudomonadati; Pseudomonadota; Gammaproteobacteria; Moraxellales; Moraxellaceae	GCF_054901535.1_ASM5490153v1	lcl|NZ_CP018664.1_prot_WP_000028994.1_3163
Acinetobacter baumannii	cellular organisms; Bacteria; Pseudomonadati; Pseudomonadota; Gammaproteobacteria; Moraxellales; Moraxellaceae	GCF_038442415.1_CIRI-F18-02	lcl|NZ_CP018664.1_prot_WP_000080816.1_3158	lcl|NZ_CP151707.1_prot_WP_000080813.1_1810	AAFA17_RS09235	1893440..1894183	+	0	100
Acinetobacter baumannii	cellular organisms; Bacteria; Pseudomonadati; Pseudomonadota; Gammaproteobacteria; Moraxellales; Moraxellaceae	GCF_038442415.1_CIRI-F18-02	lcl|NZ_CP018664.1_prot_WP_001249623.1_3161
Acinetobacter baumannii	cellular organisms; Bacteria; Pseudomonadati; Pseudomonadota; Gammaproteobacteria; Moraxellales; Moraxellaceae	GCF_038442415.1_CIRI-F18-02	lcl|NZ_CP018664.1_prot_WP_000096316.1_3162	lcl|NZ_CP151707.1_prot_WP_000096310.1_1814	AAFA17_RS09255	1897694..1898548	+	0	100
Acinetobacter baumannii	cellular organisms; Bacteria; Pseudomonadati; Pseudomonadota; Gammaproteobacteria; Moraxellales; Moraxellaceae	GCF_038442415.1_CIRI-F18-02	lcl|NZ_CP018664.1_prot_WP_000028994.1_3163	lcl|NZ_CP151707.1_prot_WP_000028991.1_1815	AAFA17_RS09260	1898550..1899389	+	0	100
Acinetobacter baumannii	cellular organisms; Bacteria; Pseudomonadati; Pseudomonadota; Gammaproteobacteria; Moraxellales; Moraxellaceae	GCF_023361215.1_ASM2336121v1	lcl|NZ_CP018664.1_prot_WP_000080816.1_3158	lcl|NZ_CP096704.1_prot_WP_000080817.1_1852	M1S53_RS09525	complement(1994036..1994779)	-	0	100
Acinetobacter baumannii	cellular organisms; Bacteria; Pseudomonadati; Pseudomonadota; Gammaproteobacteria; Moraxellales; Moraxellaceae	GCF_023361215.1_ASM2336121v1	lcl|NZ_CP018664.1_prot_WP_001249623.1_3161	lcl|NZ_CP096704.1_prot_WP_001249637.1_1849	M1S53_RS09510	complement(1990558..1991988)	-	0	100
Acinetobacter baumannii	cellular organisms; Bacteria; Pseudomonadati; Pseudomonadota; Gammaproteobacteria; Moraxellales; Moraxellaceae	GCF_023361215.1_ASM2336121v1	lcl|NZ_CP018664.1_prot_WP_000096316.1_3162	lcl|NZ_CP096704.1_prot_WP_000096311.1_1848	M1S53_RS09505	complement(1989669..1990523)	-	0	100
Acinetobacter baumannii	cellular organisms; Bacteria; Pseudomonadati; Pseudomonadota; Gammaproteobacteria; Moraxellales; Moraxellaceae	GCF_023361215.1_ASM2336121v1	lcl|NZ_CP018664.1_prot_WP_000028994.1_3163	lcl|NZ_CP096704.1_prot_WP_000117516.1_1847	M1S53_RS09500	complement(1988828..1989667)	-	0	100
Acinetobacter baumannii	cellular organisms; Bacteria; Pseudomonadati; Pseudomonadota; Gammaproteobacteria; Moraxellales; Moraxellaceae	GCF_029459615.1_ASM2945961v1	lcl|NZ_CP018664.1_prot_WP_000080816.1_3158	lcl|NZ_CP113074.1_prot_WP_000080816.1_1994	OSH15_RS10250	complement(2131687..2132430)	-	0	100
Acinetobacter baumannii	cellular organisms; Bacteria; Pseudomonadati; Pseudomonadota; Gammaproteobacteria; Moraxellales; Moraxellaceae	GCF_029459615.1_ASM2945961v1	lcl|NZ_CP018664.1_prot_WP_001249623.1_3161	lcl|NZ_CP113074.1_prot_WP_001249623.1_1991	OSH15_RS10235	complement(2128209..2129639)	-	0	100
Acinetobacter baumannii	cellular organisms; Bacteria; Pseudomonadati; Pseudomonadota; Gammaproteobacteria; Moraxellales; Moraxellaceae	GCF_029459615.1_ASM2945961v1	lcl|NZ_CP018664.1_prot_WP_000096316.1_3162	lcl|NZ_CP113074.1_prot_WP_000096316.1_1990	OSH15_RS10230	complement(2127320..2128174)	-	0	100
Acinetobacter baumannii	cellular organisms; Bacteria; Pseudomonadati; Pseudomonadota; Gammaproteobacteria; Moraxellales; Moraxellaceae	GCF_029459615.1_ASM2945961v1	lcl|NZ_CP018664.1_prot_WP_000028994.1_3163	lcl|NZ_CP113074.1_prot_WP_000028994.1_1989	OSH15_RS10225	complement(2126479..2127318)	-	0	100
Acinetobacter baumannii	cellular organisms; Bacteria; Pseudomonadati; Pseudomonadota; Gammaproteobacteria; Moraxellales; Moraxellaceae	GCF_038442265.1_CIRI-F19-10-CH6	lcl|NZ_CP018664.1_prot_WP_000080816.1_3158	lcl|NZ_CP151692.1_prot_WP_000080813.1_1813	AAFA20_RS09250	1894360..1895103	+	0	100
Acinetobacter baumannii	cellular organisms; Bacteria; Pseudomonadati; Pseudomonadota; Gammaproteobacteria; Moraxellales; Moraxellaceae	GCF_038442265.1_CIRI-F19-10-CH6	lcl|NZ_CP018664.1_prot_WP_001249623.1_3161
Acinetobacter baumannii	cellular organisms; Bacteria; Pseudomonadati; Pseudomonadota; Gammaproteobacteria; Moraxellales; Moraxellaceae	GCF_038442265.1_CIRI-F19-10-CH6	lcl|NZ_CP018664.1_prot_WP_000096316.1_3162	lcl|NZ_CP151692.1_prot_WP_000096310.1_1817	AAFA20_RS09270	1898614..1899468	+	0	100
Acinetobacter baumannii	cellular organisms; Bacteria; Pseudomonadati; Pseudomonadota; Gammaproteobacteria; Moraxellales; Moraxellaceae	GCF_038442265.1_CIRI-F19-10-CH6	lcl|NZ_CP018664.1_prot_WP_000028994.1_3163	lcl|NZ_CP151692.1_prot_WP_000028991.1_1818	AAFA20_RS09275	1899470..1900309	+	0	100
Acinetobacter baumannii	cellular organisms; Bacteria; Pseudomonadati; Pseudomonadota; Gammaproteobacteria; Moraxellales; Moraxellaceae	GCF_004758865.1_ASM475886v1	lcl|NZ_CP018664.1_prot_WP_000080816.1_3158	lcl|NZ_CP038500.1_prot_WP_000080821.1_1457	E4664_RS07365	complement(1506149..1506892)	-	0	100
Acinetobacter baumannii	cellular organisms; Bacteria; Pseudomonadati; Pseudomonadota; Gammaproteobacteria; Moraxellales; Moraxellaceae	GCF_004758865.1_ASM475886v1	lcl|NZ_CP018664.1_prot_WP_001249623.1_3161	lcl|NZ_CP038500.1_prot_WP_001249636.1_1454	E4664_RS07350	complement(1502671..1504101)	-	0	100
Acinetobacter baumannii	cellular organisms; Bacteria; Pseudomonadati; Pseudomonadota; Gammaproteobacteria; Moraxellales; Moraxellaceae	GCF_004758865.1_ASM475886v1	lcl|NZ_CP018664.1_prot_WP_000096316.1_3162	lcl|NZ_CP038500.1_prot_WP_000096301.1_1453	E4664_RS07345	complement(1501782..1502636)	-	0	100
Acinetobacter baumannii	cellular organisms; Bacteria; Pseudomonadati; Pseudomonadota; Gammaproteobacteria; Moraxellales; Moraxellaceae	GCF_004758865.1_ASM475886v1	lcl|NZ_CP018664.1_prot_WP_000028994.1_3163	lcl|NZ_CP038500.1_prot_WP_000029005.1_1452	E4664_RS07340	complement(1500941..1501780)	-	0	100
Acinetobacter baumannii	cellular organisms; Bacteria; Pseudomonadati; Pseudomonadota; Gammaproteobacteria; Moraxellales; Moraxellaceae	GCF_042140495.1_Hv640	lcl|NZ_CP018664.1_prot_WP_000080816.1_3158	lcl|NZ_CP169782.1_prot_WP_004747266.1_1935	ABUS03_RS09915	2039288..2040031	+	0	100
Acinetobacter baumannii	cellular organisms; Bacteria; Pseudomonadati; Pseudomonadota; Gammaproteobacteria; Moraxellales; Moraxellaceae	GCF_042140495.1_Hv640	lcl|NZ_CP018664.1_prot_WP_001249623.1_3161	lcl|NZ_CP169782.1_prot_WP_001249637.1_1938	ABUS03_RS09930	2042079..2043509	+	0	100
Acinetobacter baumannii	cellular organisms; Bacteria; Pseudomonadati; Pseudomonadota; Gammaproteobacteria; Moraxellales; Moraxellaceae	GCF_042140495.1_Hv640	lcl|NZ_CP018664.1_prot_WP_000096316.1_3162	lcl|NZ_CP169782.1_prot_WP_031960500.1_1939	ABUS03_RS09935	2043544..2044398	+	0	100
Acinetobacter baumannii	cellular organisms; Bacteria; Pseudomonadati; Pseudomonadota; Gammaproteobacteria; Moraxellales; Moraxellaceae	GCF_042140495.1_Hv640	lcl|NZ_CP018664.1_prot_WP_000028994.1_3163	lcl|NZ_CP169782.1_prot_WP_031960501.1_1940	ABUS03_RS09940	2044400..2045239	+	0	100
Acinetobacter baumannii	cellular organisms; Bacteria; Pseudomonadati; Pseudomonadota; Gammaproteobacteria; Moraxellales; Moraxellaceae	GCF_052186095.1_ASM5218609v1	lcl|NZ_CP018664.1_prot_WP_000080816.1_3158	lcl|NZ_CP191244.1_prot_WP_000080817.1_1915	GAB803_RS09805	2005556..2006299	+	0	100
Acinetobacter baumannii	cellular organisms; Bacteria; Pseudomonadati; Pseudomonadota; Gammaproteobacteria; Moraxellales; Moraxellaceae	GCF_052186095.1_ASM5218609v1	lcl|NZ_CP018664.1_prot_WP_001249623.1_3161	lcl|NZ_CP191244.1_prot_WP_001249637.1_1918	GAB803_RS09820	2008347..2009777	+	0	100
Acinetobacter baumannii	cellular organisms; Bacteria; Pseudomonadati; Pseudomonadota; Gammaproteobacteria; Moraxellales; Moraxellaceae	GCF_052186095.1_ASM5218609v1	lcl|NZ_CP018664.1_prot_WP_000096316.1_3162	lcl|NZ_CP191244.1_prot_WP_000096311.1_1919	GAB803_RS09825	2009812..2010666	+	0	100
Acinetobacter baumannii	cellular organisms; Bacteria; Pseudomonadati; Pseudomonadota; Gammaproteobacteria; Moraxellales; Moraxellaceae	GCF_052186095.1_ASM5218609v1	lcl|NZ_CP018664.1_prot_WP_000028994.1_3163	lcl|NZ_CP191244.1_prot_WP_000117516.1_1920	GAB803_RS09830	2010668..2011507	+	0	100
Acinetobacter baumannii	cellular organisms; Bacteria; Pseudomonadati; Pseudomonadota; Gammaproteobacteria; Moraxellales; Moraxellaceae	GCF_015910475.1_ASM1591047v1	lcl|NZ_CP018664.1_prot_WP_000080816.1_3158	lcl|NZ_CP065432.1_prot_WP_000080816.1_1854	I5593_RS09510	complement(1999140..1999883)	-	0	100
Acinetobacter baumannii	cellular organisms; Bacteria; Pseudomonadati; Pseudomonadota; Gammaproteobacteria; Moraxellales; Moraxellaceae	GCF_015910475.1_ASM1591047v1	lcl|NZ_CP018664.1_prot_WP_001249623.1_3161	lcl|NZ_CP065432.1_prot_WP_001249641.1_1851	I5593_RS09495	complement(1995662..1997092)	-	0	100
Acinetobacter baumannii	cellular organisms; Bacteria; Pseudomonadati; Pseudomonadota; Gammaproteobacteria; Moraxellales; Moraxellaceae	GCF_015910475.1_ASM1591047v1	lcl|NZ_CP018664.1_prot_WP_000096316.1_3162	lcl|NZ_CP065432.1_prot_WP_000096307.1_1850	I5593_RS09490	complement(1994773..1995627)	-	0	100
Acinetobacter baumannii	cellular organisms; Bacteria; Pseudomonadati; Pseudomonadota; Gammaproteobacteria; Moraxellales; Moraxellaceae	GCF_015910475.1_ASM1591047v1	lcl|NZ_CP018664.1_prot_WP_000028994.1_3163	lcl|NZ_CP065432.1_prot_WP_000029003.1_1849	I5593_RS09485	complement(1993932..1994771)	-	0	100
Acinetobacter baumannii	cellular organisms; Bacteria; Pseudomonadati; Pseudomonadota; Gammaproteobacteria; Moraxellales; Moraxellaceae	GCF_016919525.1_ASM1691952v2	lcl|NZ_CP018664.1_prot_WP_000080816.1_3158	lcl|NZ_CP070358.1_prot_WP_000080819.1_1643	JWB57_RS08390	complement(1655205..1655948)	-	0	100
Acinetobacter baumannii	cellular organisms; Bacteria; Pseudomonadati; Pseudomonadota; Gammaproteobacteria; Moraxellales; Moraxellaceae	GCF_016919525.1_ASM1691952v2	lcl|NZ_CP018664.1_prot_WP_001249623.1_3161	lcl|NZ_CP070358.1_prot_WP_001249621.1_1640	JWB57_RS08375	complement(1651727..1653157)	-	0	100
Acinetobacter baumannii	cellular organisms; Bacteria; Pseudomonadati; Pseudomonadota; Gammaproteobacteria; Moraxellales; Moraxellaceae	GCF_016919525.1_ASM1691952v2	lcl|NZ_CP018664.1_prot_WP_000096316.1_3162	lcl|NZ_CP070358.1_prot_WP_000097138.1_1639	JWB57_RS08370	complement(1650838..1651692)	-	0	100
Acinetobacter baumannii	cellular organisms; Bacteria; Pseudomonadati; Pseudomonadota; Gammaproteobacteria; Moraxellales; Moraxellaceae	GCF_016919525.1_ASM1691952v2	lcl|NZ_CP018664.1_prot_WP_000028994.1_3163	lcl|NZ_CP070358.1_prot_WP_000028999.1_1638	JWB57_RS08365	complement(1649997..1650836)	-	0	100
Acinetobacter baumannii	cellular organisms; Bacteria; Pseudomonadati; Pseudomonadota; Gammaproteobacteria; Moraxellales; Moraxellaceae	GCF_038442395.1_CIRI-F19-10-2	lcl|NZ_CP018664.1_prot_WP_000080816.1_3158	lcl|NZ_CP151704.1_prot_WP_000080813.1_1987	AAFA23_RS10215	complement(2150912..2151655)	-	0	100
Acinetobacter baumannii	cellular organisms; Bacteria; Pseudomonadati; Pseudomonadota; Gammaproteobacteria; Moraxellales; Moraxellaceae	GCF_038442395.1_CIRI-F19-10-2	lcl|NZ_CP018664.1_prot_WP_001249623.1_3161
Acinetobacter baumannii	cellular organisms; Bacteria; Pseudomonadati; Pseudomonadota; Gammaproteobacteria; Moraxellales; Moraxellaceae	GCF_038442395.1_CIRI-F19-10-2	lcl|NZ_CP018664.1_prot_WP_000096316.1_3162	lcl|NZ_CP151704.1_prot_WP_000096310.1_1983	AAFA23_RS10195	complement(2146547..2147401)	-	0	100
Acinetobacter baumannii	cellular organisms; Bacteria; Pseudomonadati; Pseudomonadota; Gammaproteobacteria; Moraxellales; Moraxellaceae	GCF_038442395.1_CIRI-F19-10-2	lcl|NZ_CP018664.1_prot_WP_000028994.1_3163	lcl|NZ_CP151704.1_prot_WP_000028991.1_1982	AAFA23_RS10190	complement(2145706..2146545)	-	0	100
Acinetobacter baumannii	cellular organisms; Bacteria; Pseudomonadati; Pseudomonadota; Gammaproteobacteria; Moraxellales; Moraxellaceae	GCF_012272795.1_ASM1227279v1	lcl|NZ_CP018664.1_prot_WP_000080816.1_3158	lcl|NZ_CP050916.1_prot_WP_000080817.1_1828	HFD83_RS09385	complement(1992746..1993489)	-	0	100
Acinetobacter baumannii	cellular organisms; Bacteria; Pseudomonadati; Pseudomonadota; Gammaproteobacteria; Moraxellales; Moraxellaceae	GCF_012272795.1_ASM1227279v1	lcl|NZ_CP018664.1_prot_WP_001249623.1_3161	lcl|NZ_CP050916.1_prot_WP_001249637.1_1825	HFD83_RS09370	complement(1989268..1990698)	-	0	100
Acinetobacter baumannii	cellular organisms; Bacteria; Pseudomonadati; Pseudomonadota; Gammaproteobacteria; Moraxellales; Moraxellaceae	GCF_012272795.1_ASM1227279v1	lcl|NZ_CP018664.1_prot_WP_000096316.1_3162	lcl|NZ_CP050916.1_prot_WP_000096311.1_1824	HFD83_RS09365	complement(1988379..1989233)	-	0	100
Acinetobacter baumannii	cellular organisms; Bacteria; Pseudomonadati; Pseudomonadota; Gammaproteobacteria; Moraxellales; Moraxellaceae	GCF_012272795.1_ASM1227279v1	lcl|NZ_CP018664.1_prot_WP_000028994.1_3163	lcl|NZ_CP050916.1_prot_WP_000117516.1_1823	HFD83_RS09360	complement(1987538..1988377)	-	0	100
Acinetobacter baumannii	cellular organisms; Bacteria; Pseudomonadati; Pseudomonadota; Gammaproteobacteria; Moraxellales; Moraxellaceae	GCF_041154775.1_ASM4115477v1	lcl|NZ_CP018664.1_prot_WP_000080816.1_3158	lcl|NZ_AP031576.1_prot_WP_000080819.1_1849	ACAK35_RS09500	complement(2008973..2009716)	-	0	100
Acinetobacter baumannii	cellular organisms; Bacteria; Pseudomonadati; Pseudomonadota; Gammaproteobacteria; Moraxellales; Moraxellaceae	GCF_041154775.1_ASM4115477v1	lcl|NZ_CP018664.1_prot_WP_001249623.1_3161	lcl|NZ_AP031576.1_prot_WP_001249621.1_1846	ACAK35_RS09485	complement(2005495..2006925)	-	0	100
Acinetobacter baumannii	cellular organisms; Bacteria; Pseudomonadati; Pseudomonadota; Gammaproteobacteria; Moraxellales; Moraxellaceae	GCF_041154775.1_ASM4115477v1	lcl|NZ_CP018664.1_prot_WP_000096316.1_3162	lcl|NZ_AP031576.1_prot_WP_000097138.1_1845	ACAK35_RS09480	complement(2004606..2005460)	-	0	100
Acinetobacter baumannii	cellular organisms; Bacteria; Pseudomonadati; Pseudomonadota; Gammaproteobacteria; Moraxellales; Moraxellaceae	GCF_041154775.1_ASM4115477v1	lcl|NZ_CP018664.1_prot_WP_000028994.1_3163	lcl|NZ_AP031576.1_prot_WP_000029000.1_1844	ACAK35_RS09475	complement(2003765..2004604)	-	0	100
Acinetobacter baumannii	cellular organisms; Bacteria; Pseudomonadati; Pseudomonadota; Gammaproteobacteria; Moraxellales; Moraxellaceae	GCF_046097205.1_HUMC1_Hybrid_Assembly	lcl|NZ_CP018664.1_prot_WP_000080816.1_3158	lcl|NZ_CP175646.1_prot_WP_000080817.1_2461	ACJ23C_RS13300	complement(2676338..2677081)	-	0	100
Acinetobacter baumannii	cellular organisms; Bacteria; Pseudomonadati; Pseudomonadota; Gammaproteobacteria; Moraxellales; Moraxellaceae	GCF_046097205.1_HUMC1_Hybrid_Assembly	lcl|NZ_CP018664.1_prot_WP_001249623.1_3161	lcl|NZ_CP175646.1_prot_WP_001249637.1_2458	ACJ23C_RS13285	complement(2672860..2674290)	-	0	100
Acinetobacter baumannii	cellular organisms; Bacteria; Pseudomonadati; Pseudomonadota; Gammaproteobacteria; Moraxellales; Moraxellaceae	GCF_046097205.1_HUMC1_Hybrid_Assembly	lcl|NZ_CP018664.1_prot_WP_000096316.1_3162	lcl|NZ_CP175646.1_prot_WP_000096311.1_2457	ACJ23C_RS13280	complement(2671971..2672825)	-	0	100
Acinetobacter baumannii	cellular organisms; Bacteria; Pseudomonadati; Pseudomonadota; Gammaproteobacteria; Moraxellales; Moraxellaceae	GCF_046097205.1_HUMC1_Hybrid_Assembly	lcl|NZ_CP018664.1_prot_WP_000028994.1_3163	lcl|NZ_CP175646.1_prot_WP_000117516.1_2456	ACJ23C_RS13275	complement(2671130..2671969)	-	0	100
Acinetobacter baumannii	cellular organisms; Bacteria; Pseudomonadati; Pseudomonadota; Gammaproteobacteria; Moraxellales; Moraxellaceae	GCF_043049525.1_ASM4304952v1	lcl|NZ_CP018664.1_prot_WP_000080816.1_3158	lcl|NZ_CP134571.1_prot_WP_000080817.1_1889	RKQ60_RS09695	complement(2036385..2037128)	-	0	100
Acinetobacter baumannii	cellular organisms; Bacteria; Pseudomonadati; Pseudomonadota; Gammaproteobacteria; Moraxellales; Moraxellaceae	GCF_043049525.1_ASM4304952v1	lcl|NZ_CP018664.1_prot_WP_001249623.1_3161	lcl|NZ_CP134571.1_prot_WP_001249637.1_1886	RKQ60_RS09680	complement(2032907..2034337)	-	0	100
Acinetobacter baumannii	cellular organisms; Bacteria; Pseudomonadati; Pseudomonadota; Gammaproteobacteria; Moraxellales; Moraxellaceae	GCF_043049525.1_ASM4304952v1	lcl|NZ_CP018664.1_prot_WP_000096316.1_3162	lcl|NZ_CP134571.1_prot_WP_000096311.1_1885	RKQ60_RS09675	complement(2032018..2032872)	-	0	100
Acinetobacter baumannii	cellular organisms; Bacteria; Pseudomonadati; Pseudomonadota; Gammaproteobacteria; Moraxellales; Moraxellaceae	GCF_043049525.1_ASM4304952v1	lcl|NZ_CP018664.1_prot_WP_000028994.1_3163	lcl|NZ_CP134571.1_prot_WP_000117516.1_1884	RKQ60_RS09670	complement(2031177..2032016)	-	0	100
Acinetobacter baumannii	cellular organisms; Bacteria; Pseudomonadati; Pseudomonadota; Gammaproteobacteria; Moraxellales; Moraxellaceae	GCF_023361115.1_ASM2336111v1	lcl|NZ_CP018664.1_prot_WP_000080816.1_3158	lcl|NZ_CP096692.1_prot_WP_000080817.1_1868	M1S33_RS09600	complement(2016487..2017230)	-	0	100
Acinetobacter baumannii	cellular organisms; Bacteria; Pseudomonadati; Pseudomonadota; Gammaproteobacteria; Moraxellales; Moraxellaceae	GCF_023361115.1_ASM2336111v1	lcl|NZ_CP018664.1_prot_WP_001249623.1_3161	lcl|NZ_CP096692.1_prot_WP_001249637.1_1865	M1S33_RS09585	complement(2013009..2014439)	-	0	100
Acinetobacter baumannii	cellular organisms; Bacteria; Pseudomonadati; Pseudomonadota; Gammaproteobacteria; Moraxellales; Moraxellaceae	GCF_023361115.1_ASM2336111v1	lcl|NZ_CP018664.1_prot_WP_000096316.1_3162	lcl|NZ_CP096692.1_prot_WP_000096311.1_1864	M1S33_RS09580	complement(2012120..2012974)	-	0	100
Acinetobacter baumannii	cellular organisms; Bacteria; Pseudomonadati; Pseudomonadota; Gammaproteobacteria; Moraxellales; Moraxellaceae	GCF_023361115.1_ASM2336111v1	lcl|NZ_CP018664.1_prot_WP_000028994.1_3163	lcl|NZ_CP096692.1_prot_WP_000117516.1_1863	M1S33_RS09575	complement(2011279..2012118)	-	0	100
Acinetobacter baumannii	cellular organisms; Bacteria; Pseudomonadati; Pseudomonadota; Gammaproteobacteria; Moraxellales; Moraxellaceae	GCF_022459095.1_ASM2245909v1	lcl|NZ_CP018664.1_prot_WP_000080816.1_3158	lcl|NZ_CP091361.1_prot_WP_000080816.1_484	L2Z13_RS02415	complement(487600..488343)	-	0	100
Acinetobacter baumannii	cellular organisms; Bacteria; Pseudomonadati; Pseudomonadota; Gammaproteobacteria; Moraxellales; Moraxellaceae	GCF_022459095.1_ASM2245909v1	lcl|NZ_CP018664.1_prot_WP_001249623.1_3161	lcl|NZ_CP091361.1_prot_WP_029424318.1_481	L2Z13_RS02400	complement(484122..485552)	-	0	100
Acinetobacter baumannii	cellular organisms; Bacteria; Pseudomonadati; Pseudomonadota; Gammaproteobacteria; Moraxellales; Moraxellaceae	GCF_022459095.1_ASM2245909v1	lcl|NZ_CP018664.1_prot_WP_000096316.1_3162	lcl|NZ_CP091361.1_prot_WP_029424317.1_480	L2Z13_RS02395	complement(483233..484087)	-	0	100
Acinetobacter baumannii	cellular organisms; Bacteria; Pseudomonadati; Pseudomonadota; Gammaproteobacteria; Moraxellales; Moraxellaceae	GCF_022459095.1_ASM2245909v1	lcl|NZ_CP018664.1_prot_WP_000028994.1_3163	lcl|NZ_CP091361.1_prot_WP_000117516.1_479	L2Z13_RS02390	complement(482392..483231)	-	0	100
Acinetobacter baumannii	cellular organisms; Bacteria; Pseudomonadati; Pseudomonadota; Gammaproteobacteria; Moraxellales; Moraxellaceae	GCF_005671375.1_ASM567137v1	lcl|NZ_CP018664.1_prot_WP_000080816.1_3158	lcl|NZ_CP040425.1_prot_WP_000080817.1_1878	FE003_RS09735	complement(2021555..2022298)	-	0	100
Acinetobacter baumannii	cellular organisms; Bacteria; Pseudomonadati; Pseudomonadota; Gammaproteobacteria; Moraxellales; Moraxellaceae	GCF_005671375.1_ASM567137v1	lcl|NZ_CP018664.1_prot_WP_001249623.1_3161	lcl|NZ_CP040425.1_prot_WP_001249637.1_1875	FE003_RS09720	complement(2018077..2019507)	-	0	100
Acinetobacter baumannii	cellular organisms; Bacteria; Pseudomonadati; Pseudomonadota; Gammaproteobacteria; Moraxellales; Moraxellaceae	GCF_005671375.1_ASM567137v1	lcl|NZ_CP018664.1_prot_WP_000096316.1_3162	lcl|NZ_CP040425.1_prot_WP_000096311.1_1874	FE003_RS09715	complement(2017188..2018042)	-	0	100
Acinetobacter baumannii	cellular organisms; Bacteria; Pseudomonadati; Pseudomonadota; Gammaproteobacteria; Moraxellales; Moraxellaceae	GCF_005671375.1_ASM567137v1	lcl|NZ_CP018664.1_prot_WP_000028994.1_3163	lcl|NZ_CP040425.1_prot_WP_000117516.1_1873	FE003_RS09710	complement(2016347..2017186)	-	0	100
Acinetobacter baumannii	cellular organisms; Bacteria; Pseudomonadati; Pseudomonadota; Gammaproteobacteria; Moraxellales; Moraxellaceae	GCF_038442305.1_CIRI-F19-10-9	lcl|NZ_CP018664.1_prot_WP_000080816.1_3158	lcl|NZ_CP151699.1_prot_WP_000080813.1_1985	AAFA28_RS10205	complement(2149117..2149860)	-	0	100
Acinetobacter baumannii	cellular organisms; Bacteria; Pseudomonadati; Pseudomonadota; Gammaproteobacteria; Moraxellales; Moraxellaceae	GCF_038442305.1_CIRI-F19-10-9	lcl|NZ_CP018664.1_prot_WP_001249623.1_3161
Acinetobacter baumannii	cellular organisms; Bacteria; Pseudomonadati; Pseudomonadota; Gammaproteobacteria; Moraxellales; Moraxellaceae	GCF_038442305.1_CIRI-F19-10-9	lcl|NZ_CP018664.1_prot_WP_000096316.1_3162	lcl|NZ_CP151699.1_prot_WP_000096310.1_1981	AAFA28_RS10185	complement(2144752..2145606)	-	0	100
Acinetobacter baumannii	cellular organisms; Bacteria; Pseudomonadati; Pseudomonadota; Gammaproteobacteria; Moraxellales; Moraxellaceae	GCF_038442305.1_CIRI-F19-10-9	lcl|NZ_CP018664.1_prot_WP_000028994.1_3163	lcl|NZ_CP151699.1_prot_WP_000028991.1_1980	AAFA28_RS10180	complement(2143911..2144750)	-	0	100
Acinetobacter baumannii	cellular organisms; Bacteria; Pseudomonadati; Pseudomonadota; Gammaproteobacteria; Moraxellales; Moraxellaceae	GCF_054901435.1_ASM5490143v1	lcl|NZ_CP018664.1_prot_WP_000080816.1_3158	lcl|NZ_CM142742.1_prot_WP_000080817.1_1890	ACWBL0_RS09695	complement(2030411..2031154)	-	0	100
Acinetobacter baumannii	cellular organisms; Bacteria; Pseudomonadati; Pseudomonadota; Gammaproteobacteria; Moraxellales; Moraxellaceae	GCF_054901435.1_ASM5490143v1	lcl|NZ_CP018664.1_prot_WP_001249623.1_3161	lcl|NZ_CM142742.1_prot_WP_001249637.1_1887	ACWBL0_RS09680	complement(2026933..2028363)	-	0	100
Acinetobacter baumannii	cellular organisms; Bacteria; Pseudomonadati; Pseudomonadota; Gammaproteobacteria; Moraxellales; Moraxellaceae	GCF_054901435.1_ASM5490143v1	lcl|NZ_CP018664.1_prot_WP_000096316.1_3162	lcl|NZ_CM142742.1_prot_WP_000096311.1_1886	ACWBL0_RS09675	complement(2026044..2026898)	-	0	100
Acinetobacter baumannii	cellular organisms; Bacteria; Pseudomonadati; Pseudomonadota; Gammaproteobacteria; Moraxellales; Moraxellaceae	GCF_054901435.1_ASM5490143v1	lcl|NZ_CP018664.1_prot_WP_000028994.1_3163	lcl|NZ_CM142742.1_prot_WP_000117516.1_1885	ACWBL0_RS09670	complement(2025203..2026042)	-	0	100
Acinetobacter baumannii	cellular organisms; Bacteria; Pseudomonadati; Pseudomonadota; Gammaproteobacteria; Moraxellales; Moraxellaceae	GCF_022467805.1_ASM2246780v1	lcl|NZ_CP018664.1_prot_WP_000080816.1_3158	lcl|NZ_CP091342.1_prot_WP_000080817.1_3386	L2Z34_RS17420	3602898..3603641	+	0	100
Acinetobacter baumannii	cellular organisms; Bacteria; Pseudomonadati; Pseudomonadota; Gammaproteobacteria; Moraxellales; Moraxellaceae	GCF_022467805.1_ASM2246780v1	lcl|NZ_CP018664.1_prot_WP_001249623.1_3161	lcl|NZ_CP091342.1_prot_WP_001249637.1_3389	L2Z34_RS17435	3605689..3607119	+	0	100
Acinetobacter baumannii	cellular organisms; Bacteria; Pseudomonadati; Pseudomonadota; Gammaproteobacteria; Moraxellales; Moraxellaceae	GCF_022467805.1_ASM2246780v1	lcl|NZ_CP018664.1_prot_WP_000096316.1_3162	lcl|NZ_CP091342.1_prot_WP_000096311.1_3390	L2Z34_RS17440	3607154..3608008	+	0	100
Acinetobacter baumannii	cellular organisms; Bacteria; Pseudomonadati; Pseudomonadota; Gammaproteobacteria; Moraxellales; Moraxellaceae	GCF_022467805.1_ASM2246780v1	lcl|NZ_CP018664.1_prot_WP_000028994.1_3163	lcl|NZ_CP091342.1_prot_WP_000117516.1_3391	L2Z34_RS17445	3608010..3608849	+	0	100
Acinetobacter baumannii	cellular organisms; Bacteria; Pseudomonadati; Pseudomonadota; Gammaproteobacteria; Moraxellales; Moraxellaceae	GCF_024749385.1_ASM2474938v1	lcl|NZ_CP018664.1_prot_WP_000080816.1_3158	lcl|NZ_CP087304.1_prot_WP_000080819.1_1876	LOZ96_RS09635	complement(1992396..1993139)	-	0	100
Acinetobacter baumannii	cellular organisms; Bacteria; Pseudomonadati; Pseudomonadota; Gammaproteobacteria; Moraxellales; Moraxellaceae	GCF_024749385.1_ASM2474938v1	lcl|NZ_CP018664.1_prot_WP_001249623.1_3161	lcl|NZ_CP087304.1_prot_WP_001249621.1_1873	LOZ96_RS09620	complement(1988918..1990348)	-	0	100
Acinetobacter baumannii	cellular organisms; Bacteria; Pseudomonadati; Pseudomonadota; Gammaproteobacteria; Moraxellales; Moraxellaceae	GCF_024749385.1_ASM2474938v1	lcl|NZ_CP018664.1_prot_WP_000096316.1_3162	lcl|NZ_CP087304.1_prot_WP_000097138.1_1872	LOZ96_RS09615	complement(1988029..1988883)	-	0	100
Acinetobacter baumannii	cellular organisms; Bacteria; Pseudomonadati; Pseudomonadota; Gammaproteobacteria; Moraxellales; Moraxellaceae	GCF_024749385.1_ASM2474938v1	lcl|NZ_CP018664.1_prot_WP_000028994.1_3163	lcl|NZ_CP087304.1_prot_WP_000029000.1_1871	LOZ96_RS09610	complement(1987188..1988027)	-	0	100
Acinetobacter baumannii	cellular organisms; Bacteria; Pseudomonadati; Pseudomonadota; Gammaproteobacteria; Moraxellales; Moraxellaceae	GCF_053819165.1_ASM5381916v1	lcl|NZ_CP018664.1_prot_WP_000080816.1_3158	lcl|NZ_CM132594.1_prot_WP_000080813.1_1921	ACWTWP_RS09855	complement(2088375..2089118)	-	0	100
Acinetobacter baumannii	cellular organisms; Bacteria; Pseudomonadati; Pseudomonadota; Gammaproteobacteria; Moraxellales; Moraxellaceae	GCF_053819165.1_ASM5381916v1	lcl|NZ_CP018664.1_prot_WP_001249623.1_3161
Acinetobacter baumannii	cellular organisms; Bacteria; Pseudomonadati; Pseudomonadota; Gammaproteobacteria; Moraxellales; Moraxellaceae	GCF_053819165.1_ASM5381916v1	lcl|NZ_CP018664.1_prot_WP_000096316.1_3162	lcl|NZ_CM132594.1_prot_WP_000096310.1_1917	ACWTWP_RS09835	complement(2084010..2084864)	-	0	100
Acinetobacter baumannii	cellular organisms; Bacteria; Pseudomonadati; Pseudomonadota; Gammaproteobacteria; Moraxellales; Moraxellaceae	GCF_053819165.1_ASM5381916v1	lcl|NZ_CP018664.1_prot_WP_000028994.1_3163	lcl|NZ_CM132594.1_prot_WP_119946404.1_1916	ACWTWP_RS09830	complement(2083169..2084008)	-	0	100
Acinetobacter baumannii	cellular organisms; Bacteria; Pseudomonadati; Pseudomonadota; Gammaproteobacteria; Moraxellales; Moraxellaceae	GCF_016865465.1_ASM1686546v1	lcl|NZ_CP018664.1_prot_WP_000080816.1_3158	lcl|NZ_AP024415.1_prot_WP_000080817.1_1938	FLY89_RS09865	1998172..1998915	+	0	100
Acinetobacter baumannii	cellular organisms; Bacteria; Pseudomonadati; Pseudomonadota; Gammaproteobacteria; Moraxellales; Moraxellaceae	GCF_016865465.1_ASM1686546v1	lcl|NZ_CP018664.1_prot_WP_001249623.1_3161	lcl|NZ_AP024415.1_prot_WP_001249637.1_1941	FLY89_RS09880	2000946..2002376	+	0	100
Acinetobacter baumannii	cellular organisms; Bacteria; Pseudomonadati; Pseudomonadota; Gammaproteobacteria; Moraxellales; Moraxellaceae	GCF_016865465.1_ASM1686546v1	lcl|NZ_CP018664.1_prot_WP_000096316.1_3162	lcl|NZ_AP024415.1_prot_WP_000096311.1_1942	FLY89_RS09885	2002411..2003265	+	0	100
Acinetobacter baumannii	cellular organisms; Bacteria; Pseudomonadati; Pseudomonadota; Gammaproteobacteria; Moraxellales; Moraxellaceae	GCF_016865465.1_ASM1686546v1	lcl|NZ_CP018664.1_prot_WP_000028994.1_3163	lcl|NZ_AP024415.1_prot_WP_000117516.1_1943	FLY89_RS09890	2003267..2004106	+	0	100
Acinetobacter baumannii	cellular organisms; Bacteria; Pseudomonadati; Pseudomonadota; Gammaproteobacteria; Moraxellales; Moraxellaceae	GCF_001902375.1_ASM190237v1	lcl|NZ_CP018664.1_prot_WP_000080816.1_3158	lcl|NZ_CP018421.1_prot_WP_000080817.1_1755	BS615_RS09080	1928937..1929680	+	0	100
Acinetobacter baumannii	cellular organisms; Bacteria; Pseudomonadati; Pseudomonadota; Gammaproteobacteria; Moraxellales; Moraxellaceae	GCF_001902375.1_ASM190237v1	lcl|NZ_CP018664.1_prot_WP_001249623.1_3161	lcl|NZ_CP018421.1_prot_WP_001249637.1_1758	BS615_RS09095	1931728..1933158	+	0	100
Acinetobacter baumannii	cellular organisms; Bacteria; Pseudomonadati; Pseudomonadota; Gammaproteobacteria; Moraxellales; Moraxellaceae	GCF_001902375.1_ASM190237v1	lcl|NZ_CP018664.1_prot_WP_000096316.1_3162	lcl|NZ_CP018421.1_prot_WP_000096311.1_1759	BS615_RS09100	1933193..1934047	+	0	100
Acinetobacter baumannii	cellular organisms; Bacteria; Pseudomonadati; Pseudomonadota; Gammaproteobacteria; Moraxellales; Moraxellaceae	GCF_001902375.1_ASM190237v1	lcl|NZ_CP018664.1_prot_WP_000028994.1_3163	lcl|NZ_CP018421.1_prot_WP_000117516.1_1760	BS615_RS09105	1934049..1934888	+	0	100
Acinetobacter baumannii	cellular organisms; Bacteria; Pseudomonadati; Pseudomonadota; Gammaproteobacteria; Moraxellales; Moraxellaceae	GCF_042142835.1_Lv347	lcl|NZ_CP018664.1_prot_WP_000080816.1_3158	lcl|NZ_CP169809.1_prot_WP_000080813.1_1921	ABUS37_RS09855	complement(2087118..2087861)	-	0	100
Acinetobacter baumannii	cellular organisms; Bacteria; Pseudomonadati; Pseudomonadota; Gammaproteobacteria; Moraxellales; Moraxellaceae	GCF_042142835.1_Lv347	lcl|NZ_CP018664.1_prot_WP_001249623.1_3161
Acinetobacter baumannii	cellular organisms; Bacteria; Pseudomonadati; Pseudomonadota; Gammaproteobacteria; Moraxellales; Moraxellaceae	GCF_042142835.1_Lv347	lcl|NZ_CP018664.1_prot_WP_000096316.1_3162	lcl|NZ_CP169809.1_prot_WP_000096310.1_1917	ABUS37_RS09835	complement(2082753..2083607)	-	0	100
Acinetobacter baumannii	cellular organisms; Bacteria; Pseudomonadati; Pseudomonadota; Gammaproteobacteria; Moraxellales; Moraxellaceae	GCF_042142835.1_Lv347	lcl|NZ_CP018664.1_prot_WP_000028994.1_3163	lcl|NZ_CP169809.1_prot_WP_000028991.1_1916	ABUS37_RS09830	complement(2081912..2082751)	-	0	100
Acinetobacter baumannii	cellular organisms; Bacteria; Pseudomonadati; Pseudomonadota; Gammaproteobacteria; Moraxellales; Moraxellaceae	GCF_047772455.1_ASM4777245v1	lcl|NZ_CP018664.1_prot_WP_000080816.1_3158	lcl|NZ_CP179883.1_prot_WP_004747266.1_1865	ACK8DC_RS09550	2006396..2007139	+	0	100
Acinetobacter baumannii	cellular organisms; Bacteria; Pseudomonadati; Pseudomonadota; Gammaproteobacteria; Moraxellales; Moraxellaceae	GCF_047772455.1_ASM4777245v1	lcl|NZ_CP018664.1_prot_WP_001249623.1_3161
Acinetobacter baumannii	cellular organisms; Bacteria; Pseudomonadati; Pseudomonadota; Gammaproteobacteria; Moraxellales; Moraxellaceae	GCF_047772455.1_ASM4777245v1	lcl|NZ_CP018664.1_prot_WP_000096316.1_3162	lcl|NZ_CP179883.1_prot_WP_000096314.1_1869	ACK8DC_RS09570	2010651..2011505	+	0	100
Acinetobacter baumannii	cellular organisms; Bacteria; Pseudomonadati; Pseudomonadota; Gammaproteobacteria; Moraxellales; Moraxellaceae	GCF_047772455.1_ASM4777245v1	lcl|NZ_CP018664.1_prot_WP_000028994.1_3163	lcl|NZ_CP179883.1_prot_WP_004747259.1_1870	ACK8DC_RS09575	2011507..2012346	+	0	100
Acinetobacter baumannii	cellular organisms; Bacteria; Pseudomonadati; Pseudomonadota; Gammaproteobacteria; Moraxellales; Moraxellaceae	GCF_019356075.1_ASM1935607v1	lcl|NZ_CP018664.1_prot_WP_000080816.1_3158	lcl|NZ_CP079942.1_prot_WP_000080817.1_1873	KZH52_RS09595	complement(2021326..2022069)	-	0	100
Acinetobacter baumannii	cellular organisms; Bacteria; Pseudomonadati; Pseudomonadota; Gammaproteobacteria; Moraxellales; Moraxellaceae	GCF_019356075.1_ASM1935607v1	lcl|NZ_CP018664.1_prot_WP_001249623.1_3161	lcl|NZ_CP079942.1_prot_WP_001249637.1_1870	KZH52_RS09580	complement(2017848..2019278)	-	0	100
Acinetobacter baumannii	cellular organisms; Bacteria; Pseudomonadati; Pseudomonadota; Gammaproteobacteria; Moraxellales; Moraxellaceae	GCF_019356075.1_ASM1935607v1	lcl|NZ_CP018664.1_prot_WP_000096316.1_3162	lcl|NZ_CP079942.1_prot_WP_000096311.1_1869	KZH52_RS09575	complement(2016959..2017813)	-	0	100
Acinetobacter baumannii	cellular organisms; Bacteria; Pseudomonadati; Pseudomonadota; Gammaproteobacteria; Moraxellales; Moraxellaceae	GCF_019356075.1_ASM1935607v1	lcl|NZ_CP018664.1_prot_WP_000028994.1_3163	lcl|NZ_CP079942.1_prot_WP_000117516.1_1868	KZH52_RS09570	complement(2016118..2016957)	-	0	100
Acinetobacter baumannii	cellular organisms; Bacteria; Pseudomonadati; Pseudomonadota; Gammaproteobacteria; Moraxellales; Moraxellaceae	GCF_034126645.1_ASM3412664v2	lcl|NZ_CP018664.1_prot_WP_000080816.1_3158	lcl|NZ_CP143344.1_prot_WP_000080817.1_1914	V1236_RS09810	complement(2051860..2052603)	-	0	100
Acinetobacter baumannii	cellular organisms; Bacteria; Pseudomonadati; Pseudomonadota; Gammaproteobacteria; Moraxellales; Moraxellaceae	GCF_034126645.1_ASM3412664v2	lcl|NZ_CP018664.1_prot_WP_001249623.1_3161	lcl|NZ_CP143344.1_prot_WP_001249637.1_1911	V1236_RS09795	complement(2048382..2049812)	-	0	100
Acinetobacter baumannii	cellular organisms; Bacteria; Pseudomonadati; Pseudomonadota; Gammaproteobacteria; Moraxellales; Moraxellaceae	GCF_034126645.1_ASM3412664v2	lcl|NZ_CP018664.1_prot_WP_000096316.1_3162	lcl|NZ_CP143344.1_prot_WP_000096311.1_1910	V1236_RS09790	complement(2047493..2048347)	-	0	100
Acinetobacter baumannii	cellular organisms; Bacteria; Pseudomonadati; Pseudomonadota; Gammaproteobacteria; Moraxellales; Moraxellaceae	GCF_034126645.1_ASM3412664v2	lcl|NZ_CP018664.1_prot_WP_000028994.1_3163	lcl|NZ_CP143344.1_prot_WP_000117516.1_1909	V1236_RS09785	complement(2046652..2047491)	-	0	100
Acinetobacter baumannii	cellular organisms; Bacteria; Pseudomonadati; Pseudomonadota; Gammaproteobacteria; Moraxellales; Moraxellaceae	GCF_022467735.1_ASM2246773v1	lcl|NZ_CP018664.1_prot_WP_000080816.1_3158	lcl|NZ_CP091341.1_prot_WP_000080817.1_2580	L2Z35_RS13295	2705481..2706224	+	0	100
Acinetobacter baumannii	cellular organisms; Bacteria; Pseudomonadati; Pseudomonadota; Gammaproteobacteria; Moraxellales; Moraxellaceae	GCF_022467735.1_ASM2246773v1	lcl|NZ_CP018664.1_prot_WP_001249623.1_3161	lcl|NZ_CP091341.1_prot_WP_001249637.1_2583	L2Z35_RS13310	2708272..2709702	+	0	100
Acinetobacter baumannii	cellular organisms; Bacteria; Pseudomonadati; Pseudomonadota; Gammaproteobacteria; Moraxellales; Moraxellaceae	GCF_022467735.1_ASM2246773v1	lcl|NZ_CP018664.1_prot_WP_000096316.1_3162	lcl|NZ_CP091341.1_prot_WP_000096311.1_2584	L2Z35_RS13315	2709737..2710591	+	0	100
Acinetobacter baumannii	cellular organisms; Bacteria; Pseudomonadati; Pseudomonadota; Gammaproteobacteria; Moraxellales; Moraxellaceae	GCF_022467735.1_ASM2246773v1	lcl|NZ_CP018664.1_prot_WP_000028994.1_3163	lcl|NZ_CP091341.1_prot_WP_000117516.1_2585	L2Z35_RS13320	2710593..2711432	+	0	100
Acinetobacter baumannii	cellular organisms; Bacteria; Pseudomonadati; Pseudomonadota; Gammaproteobacteria; Moraxellales; Moraxellaceae	GCF_041014305.2_ASM4101430v1	lcl|NZ_CP018664.1_prot_WP_000080816.1_3158	lcl|NZ_CP160130.1_prot_WP_000080816.1_1946	AB0962_RS09985	complement(2064498..2065241)	-	0	100
Acinetobacter baumannii	cellular organisms; Bacteria; Pseudomonadati; Pseudomonadota; Gammaproteobacteria; Moraxellales; Moraxellaceae	GCF_041014305.2_ASM4101430v1	lcl|NZ_CP018664.1_prot_WP_001249623.1_3161	lcl|NZ_CP160130.1_prot_WP_029424318.1_1943	AB0962_RS09970	complement(2061020..2062450)	-	0	100
Acinetobacter baumannii	cellular organisms; Bacteria; Pseudomonadati; Pseudomonadota; Gammaproteobacteria; Moraxellales; Moraxellaceae	GCF_041014305.2_ASM4101430v1	lcl|NZ_CP018664.1_prot_WP_000096316.1_3162	lcl|NZ_CP160130.1_prot_WP_029424317.1_1942	AB0962_RS09965	complement(2060131..2060985)	-	0	100
Acinetobacter baumannii	cellular organisms; Bacteria; Pseudomonadati; Pseudomonadota; Gammaproteobacteria; Moraxellales; Moraxellaceae	GCF_041014305.2_ASM4101430v1	lcl|NZ_CP018664.1_prot_WP_000028994.1_3163	lcl|NZ_CP160130.1_prot_WP_188137938.1_1941	AB0962_RS09960	complement(2059290..2060129)	-	0	100
Acinetobacter baumannii	cellular organisms; Bacteria; Pseudomonadati; Pseudomonadota; Gammaproteobacteria; Moraxellales; Moraxellaceae	GCF_045278855.1_ASM4527885v1	lcl|NZ_CP018664.1_prot_WP_000080816.1_3158	lcl|NZ_CP134599.1_prot_WP_000080817.1_1788	RKS75_RS09145	1858626..1859369	+	0	100
Acinetobacter baumannii	cellular organisms; Bacteria; Pseudomonadati; Pseudomonadota; Gammaproteobacteria; Moraxellales; Moraxellaceae	GCF_045278855.1_ASM4527885v1	lcl|NZ_CP018664.1_prot_WP_001249623.1_3161	lcl|NZ_CP134599.1_prot_WP_001249637.1_1791	RKS75_RS09160	1861417..1862847	+	0	100
Acinetobacter baumannii	cellular organisms; Bacteria; Pseudomonadati; Pseudomonadota; Gammaproteobacteria; Moraxellales; Moraxellaceae	GCF_045278855.1_ASM4527885v1	lcl|NZ_CP018664.1_prot_WP_000096316.1_3162	lcl|NZ_CP134599.1_prot_WP_000096311.1_1792	RKS75_RS09165	1862882..1863736	+	0	100
Acinetobacter baumannii	cellular organisms; Bacteria; Pseudomonadati; Pseudomonadota; Gammaproteobacteria; Moraxellales; Moraxellaceae	GCF_045278855.1_ASM4527885v1	lcl|NZ_CP018664.1_prot_WP_000028994.1_3163	lcl|NZ_CP134599.1_prot_WP_000117516.1_1793	RKS75_RS09170	1863738..1864577	+	0	100
Acinetobacter baumannii	cellular organisms; Bacteria; Pseudomonadati; Pseudomonadota; Gammaproteobacteria; Moraxellales; Moraxellaceae	GCF_052216375.1_ASM5221637v1	lcl|NZ_CP018664.1_prot_WP_000080816.1_3158	lcl|NZ_CP191188.1_prot_WP_000080816.1_1278	ACQUGU_RS07235	1350712..1351455	+	0	100
Acinetobacter baumannii	cellular organisms; Bacteria; Pseudomonadati; Pseudomonadota; Gammaproteobacteria; Moraxellales; Moraxellaceae	GCF_052216375.1_ASM5221637v1	lcl|NZ_CP018664.1_prot_WP_001249623.1_3161	lcl|NZ_CP191188.1_prot_WP_029424318.1_1281	ACQUGU_RS07250	1353503..1354933	+	0	100
Acinetobacter baumannii	cellular organisms; Bacteria; Pseudomonadati; Pseudomonadota; Gammaproteobacteria; Moraxellales; Moraxellaceae	GCF_052216375.1_ASM5221637v1	lcl|NZ_CP018664.1_prot_WP_000096316.1_3162	lcl|NZ_CP191188.1_prot_WP_442777691.1_1282	ACQUGU_RS07255	1354968..1355822	+	0	100
Acinetobacter baumannii	cellular organisms; Bacteria; Pseudomonadati; Pseudomonadota; Gammaproteobacteria; Moraxellales; Moraxellaceae	GCF_052216375.1_ASM5221637v1	lcl|NZ_CP018664.1_prot_WP_000028994.1_3163	lcl|NZ_CP191188.1_prot_WP_000117516.1_1283	ACQUGU_RS07260	1355824..1356663	+	0	100
Acinetobacter baumannii	cellular organisms; Bacteria; Pseudomonadati; Pseudomonadota; Gammaproteobacteria; Moraxellales; Moraxellaceae	GCF_020132105.1_ASM2013210v1	lcl|NZ_CP018664.1_prot_WP_000080816.1_3158	lcl|NZ_CP082952.1_prot_WP_000080816.1_1998	K9C16_RS10220	complement(2137695..2138438)	-	0	100
Acinetobacter baumannii	cellular organisms; Bacteria; Pseudomonadati; Pseudomonadota; Gammaproteobacteria; Moraxellales; Moraxellaceae	GCF_020132105.1_ASM2013210v1	lcl|NZ_CP018664.1_prot_WP_001249623.1_3161	lcl|NZ_CP082952.1_prot_WP_029424318.1_1995	K9C16_RS10205	complement(2134217..2135647)	-	0	100
Acinetobacter baumannii	cellular organisms; Bacteria; Pseudomonadati; Pseudomonadota; Gammaproteobacteria; Moraxellales; Moraxellaceae	GCF_020132105.1_ASM2013210v1	lcl|NZ_CP018664.1_prot_WP_000096316.1_3162	lcl|NZ_CP082952.1_prot_WP_029424317.1_1994	K9C16_RS10200	complement(2133328..2134182)	-	0	100
Acinetobacter baumannii	cellular organisms; Bacteria; Pseudomonadati; Pseudomonadota; Gammaproteobacteria; Moraxellales; Moraxellaceae	GCF_020132105.1_ASM2013210v1	lcl|NZ_CP018664.1_prot_WP_000028994.1_3163	lcl|NZ_CP082952.1_prot_WP_000117516.1_1993	K9C16_RS10195	complement(2132487..2133326)	-	0	100
Acinetobacter baumannii	cellular organisms; Bacteria; Pseudomonadati; Pseudomonadota; Gammaproteobacteria; Moraxellales; Moraxellaceae	GCF_009497995.1_ASM949799v1	lcl|NZ_CP018664.1_prot_WP_000080816.1_3158	lcl|NZ_CP033243.1_prot_WP_000080820.1_1979	Aba7835_RS10080	complement(2065162..2065905)	-	0	100
Acinetobacter baumannii	cellular organisms; Bacteria; Pseudomonadati; Pseudomonadota; Gammaproteobacteria; Moraxellales; Moraxellaceae	GCF_009497995.1_ASM949799v1	lcl|NZ_CP018664.1_prot_WP_001249623.1_3161	lcl|NZ_CP033243.1_prot_WP_001249618.1_1976	Aba7835_RS10065	complement(2061684..2063114)	-	0	100
Acinetobacter baumannii	cellular organisms; Bacteria; Pseudomonadati; Pseudomonadota; Gammaproteobacteria; Moraxellales; Moraxellaceae	GCF_009497995.1_ASM949799v1	lcl|NZ_CP018664.1_prot_WP_000096316.1_3162	lcl|NZ_CP033243.1_prot_WP_000096309.1_1975	Aba7835_RS10060	complement(2060795..2061649)	-	0	100
Acinetobacter baumannii	cellular organisms; Bacteria; Pseudomonadati; Pseudomonadota; Gammaproteobacteria; Moraxellales; Moraxellaceae	GCF_009497995.1_ASM949799v1	lcl|NZ_CP018664.1_prot_WP_000028994.1_3163	lcl|NZ_CP033243.1_prot_WP_000028992.1_1974	Aba7835_RS10055	complement(2059954..2060793)	-	0	100
Acinetobacter baumannii	cellular organisms; Bacteria; Pseudomonadati; Pseudomonadota; Gammaproteobacteria; Moraxellales; Moraxellaceae	GCF_001806405.1_ASM180640v1	lcl|NZ_CP018664.1_prot_WP_000080816.1_3158	lcl|NZ_CP017648.1_prot_WP_000080817.1_1976	KAB04_RS10015	complement(2092515..2093258)	-	0	100
Acinetobacter baumannii	cellular organisms; Bacteria; Pseudomonadati; Pseudomonadota; Gammaproteobacteria; Moraxellales; Moraxellaceae	GCF_001806405.1_ASM180640v1	lcl|NZ_CP018664.1_prot_WP_001249623.1_3161	lcl|NZ_CP017648.1_prot_WP_001249637.1_1973	KAB04_RS10000	complement(2089037..2090467)	-	0	100
Acinetobacter baumannii	cellular organisms; Bacteria; Pseudomonadati; Pseudomonadota; Gammaproteobacteria; Moraxellales; Moraxellaceae	GCF_001806405.1_ASM180640v1	lcl|NZ_CP018664.1_prot_WP_000096316.1_3162	lcl|NZ_CP017648.1_prot_WP_000096311.1_1972	KAB04_RS09995	complement(2088148..2089002)	-	0	100
Acinetobacter baumannii	cellular organisms; Bacteria; Pseudomonadati; Pseudomonadota; Gammaproteobacteria; Moraxellales; Moraxellaceae	GCF_001806405.1_ASM180640v1	lcl|NZ_CP018664.1_prot_WP_000028994.1_3163	lcl|NZ_CP017648.1_prot_WP_000117516.1_1971	KAB04_RS09990	complement(2087307..2088146)	-	0	100
Acinetobacter baumannii	cellular organisms; Bacteria; Pseudomonadati; Pseudomonadota; Gammaproteobacteria; Moraxellales; Moraxellaceae	GCF_014672775.1_ASM1467277v1	lcl|NZ_CP018664.1_prot_WP_000080816.1_3158	lcl|NZ_CP059041.1_prot_WP_000080816.1_1750	H0N28_RS08900	1874160..1874903	+	0	100
Acinetobacter baumannii	cellular organisms; Bacteria; Pseudomonadati; Pseudomonadota; Gammaproteobacteria; Moraxellales; Moraxellaceae	GCF_014672775.1_ASM1467277v1	lcl|NZ_CP018664.1_prot_WP_001249623.1_3161	lcl|NZ_CP059041.1_prot_WP_001249623.1_1753	H0N28_RS08915	1876951..1878381	+	0	100
Acinetobacter baumannii	cellular organisms; Bacteria; Pseudomonadati; Pseudomonadota; Gammaproteobacteria; Moraxellales; Moraxellaceae	GCF_014672775.1_ASM1467277v1	lcl|NZ_CP018664.1_prot_WP_000096316.1_3162	lcl|NZ_CP059041.1_prot_WP_000096316.1_1754	H0N28_RS08920	1878416..1879270	+	0	100
Acinetobacter baumannii	cellular organisms; Bacteria; Pseudomonadati; Pseudomonadota; Gammaproteobacteria; Moraxellales; Moraxellaceae	GCF_014672775.1_ASM1467277v1	lcl|NZ_CP018664.1_prot_WP_000028994.1_3163	lcl|NZ_CP059041.1_prot_WP_000028994.1_1755	H0N28_RS08925	1879272..1880111	+	0	100
Acinetobacter baumannii	cellular organisms; Bacteria; Pseudomonadati; Pseudomonadota; Gammaproteobacteria; Moraxellales; Moraxellaceae	GCF_053819305.1_ASM5381930v1	lcl|NZ_CP018664.1_prot_WP_000080816.1_3158	lcl|NZ_CM132595.1_prot_WP_000080813.1_468	ACWTWT_RS02345	488592..489335	+	0	100
Acinetobacter baumannii	cellular organisms; Bacteria; Pseudomonadati; Pseudomonadota; Gammaproteobacteria; Moraxellales; Moraxellaceae	GCF_053819305.1_ASM5381930v1	lcl|NZ_CP018664.1_prot_WP_001249623.1_3161
Acinetobacter baumannii	cellular organisms; Bacteria; Pseudomonadati; Pseudomonadota; Gammaproteobacteria; Moraxellales; Moraxellaceae	GCF_053819305.1_ASM5381930v1	lcl|NZ_CP018664.1_prot_WP_000096316.1_3162	lcl|NZ_CM132595.1_prot_WP_000096310.1_472	ACWTWT_RS02365	492846..493700	+	0	100
Acinetobacter baumannii	cellular organisms; Bacteria; Pseudomonadati; Pseudomonadota; Gammaproteobacteria; Moraxellales; Moraxellaceae	GCF_053819305.1_ASM5381930v1	lcl|NZ_CP018664.1_prot_WP_000028994.1_3163	lcl|NZ_CM132595.1_prot_WP_000028991.1_473	ACWTWT_RS02370	493702..494541	+	0	100
Acinetobacter baumannii	cellular organisms; Bacteria; Pseudomonadati; Pseudomonadota; Gammaproteobacteria; Moraxellales; Moraxellaceae	GCF_028622715.1_ASM2862271v1	lcl|NZ_CP018664.1_prot_WP_000080816.1_3158	lcl|NZ_CP117762.1_prot_WP_000080817.1_1651	PTC93_RS08440	1721400..1722143	+	0	100
Acinetobacter baumannii	cellular organisms; Bacteria; Pseudomonadati; Pseudomonadota; Gammaproteobacteria; Moraxellales; Moraxellaceae	GCF_028622715.1_ASM2862271v1	lcl|NZ_CP018664.1_prot_WP_001249623.1_3161	lcl|NZ_CP117762.1_prot_WP_001249637.1_1654	PTC93_RS08455	1724191..1725621	+	0	100
Acinetobacter baumannii	cellular organisms; Bacteria; Pseudomonadati; Pseudomonadota; Gammaproteobacteria; Moraxellales; Moraxellaceae	GCF_028622715.1_ASM2862271v1	lcl|NZ_CP018664.1_prot_WP_000096316.1_3162	lcl|NZ_CP117762.1_prot_WP_000096311.1_1655	PTC93_RS08460	1725656..1726510	+	0	100
Acinetobacter baumannii	cellular organisms; Bacteria; Pseudomonadati; Pseudomonadota; Gammaproteobacteria; Moraxellales; Moraxellaceae	GCF_028622715.1_ASM2862271v1	lcl|NZ_CP018664.1_prot_WP_000028994.1_3163	lcl|NZ_CP117762.1_prot_WP_000117516.1_1656	PTC93_RS08465	1726512..1727351	+	0	100
Acinetobacter baumannii	cellular organisms; Bacteria; Pseudomonadati; Pseudomonadota; Gammaproteobacteria; Moraxellales; Moraxellaceae	GCF_050039885.1_ASM5003988v1	lcl|NZ_CP018664.1_prot_WP_000080816.1_3158	lcl|NZ_CP188770.1_prot_WP_000080813.1_219	ACP6EU_RS01100	220898..221641	+	0	100
Acinetobacter baumannii	cellular organisms; Bacteria; Pseudomonadati; Pseudomonadota; Gammaproteobacteria; Moraxellales; Moraxellaceae	GCF_050039885.1_ASM5003988v1	lcl|NZ_CP018664.1_prot_WP_001249623.1_3161	lcl|NZ_CP188770.1_prot_WP_001249628.1_222	ACP6EU_RS01115	223689..225119	+	0	100
Acinetobacter baumannii	cellular organisms; Bacteria; Pseudomonadati; Pseudomonadota; Gammaproteobacteria; Moraxellales; Moraxellaceae	GCF_050039885.1_ASM5003988v1	lcl|NZ_CP018664.1_prot_WP_000096316.1_3162	lcl|NZ_CP188770.1_prot_WP_000096310.1_223	ACP6EU_RS01120	225154..226008	+	0	100
Acinetobacter baumannii	cellular organisms; Bacteria; Pseudomonadati; Pseudomonadota; Gammaproteobacteria; Moraxellales; Moraxellaceae	GCF_050039885.1_ASM5003988v1	lcl|NZ_CP018664.1_prot_WP_000028994.1_3163	lcl|NZ_CP188770.1_prot_WP_000028991.1_224	ACP6EU_RS01125	226010..226849	+	0	100
Acinetobacter baumannii	cellular organisms; Bacteria; Pseudomonadati; Pseudomonadota; Gammaproteobacteria; Moraxellales; Moraxellaceae	GCF_001806365.1_ASM180636v1	lcl|NZ_CP018664.1_prot_WP_000080816.1_3158	lcl|NZ_CP017644.1_prot_WP_000080817.1_1809	KAB02_RS09180	1914878..1915621	+	0	100
Acinetobacter baumannii	cellular organisms; Bacteria; Pseudomonadati; Pseudomonadota; Gammaproteobacteria; Moraxellales; Moraxellaceae	GCF_001806365.1_ASM180636v1	lcl|NZ_CP018664.1_prot_WP_001249623.1_3161	lcl|NZ_CP017644.1_prot_WP_001249637.1_1812	KAB02_RS09195	1917669..1919099	+	0	100
Acinetobacter baumannii	cellular organisms; Bacteria; Pseudomonadati; Pseudomonadota; Gammaproteobacteria; Moraxellales; Moraxellaceae	GCF_001806365.1_ASM180636v1	lcl|NZ_CP018664.1_prot_WP_000096316.1_3162	lcl|NZ_CP017644.1_prot_WP_000096311.1_1813	KAB02_RS09200	1919134..1919988	+	0	100
Acinetobacter baumannii	cellular organisms; Bacteria; Pseudomonadati; Pseudomonadota; Gammaproteobacteria; Moraxellales; Moraxellaceae	GCF_001806365.1_ASM180636v1	lcl|NZ_CP018664.1_prot_WP_000028994.1_3163	lcl|NZ_CP017644.1_prot_WP_000117516.1_1814	KAB02_RS09205	1919990..1920829	+	0	100
Acinetobacter baumannii	cellular organisms; Bacteria; Pseudomonadati; Pseudomonadota; Gammaproteobacteria; Moraxellales; Moraxellaceae	GCF_043045365.1_ASM4304536v1	lcl|NZ_CP018664.1_prot_WP_000080816.1_3158	lcl|NZ_CP134560.1_prot_WP_000080817.1_2879	RKQ66_RS14825	3115252..3115995	+	0	100
Acinetobacter baumannii	cellular organisms; Bacteria; Pseudomonadati; Pseudomonadota; Gammaproteobacteria; Moraxellales; Moraxellaceae	GCF_043045365.1_ASM4304536v1	lcl|NZ_CP018664.1_prot_WP_001249623.1_3161	lcl|NZ_CP134560.1_prot_WP_001249637.1_2882	RKQ66_RS14840	3118043..3119473	+	0	100
Acinetobacter baumannii	cellular organisms; Bacteria; Pseudomonadati; Pseudomonadota; Gammaproteobacteria; Moraxellales; Moraxellaceae	GCF_043045365.1_ASM4304536v1	lcl|NZ_CP018664.1_prot_WP_000096316.1_3162	lcl|NZ_CP134560.1_prot_WP_000096311.1_2883	RKQ66_RS14845	3119508..3120362	+	0	100
Acinetobacter baumannii	cellular organisms; Bacteria; Pseudomonadati; Pseudomonadota; Gammaproteobacteria; Moraxellales; Moraxellaceae	GCF_043045365.1_ASM4304536v1	lcl|NZ_CP018664.1_prot_WP_000028994.1_3163	lcl|NZ_CP134560.1_prot_WP_000117516.1_2884	RKQ66_RS14850	3120364..3121203	+	0	100
Acinetobacter baumannii	cellular organisms; Bacteria; Pseudomonadati; Pseudomonadota; Gammaproteobacteria; Moraxellales; Moraxellaceae	GCF_036718155.1_ASM3671815v2	lcl|NZ_CP018664.1_prot_WP_000080816.1_3158	lcl|NZ_CP149838.1_prot_WP_000080819.1_1841	WKU69_RS09425	1936699..1937442	+	0	100
Acinetobacter baumannii	cellular organisms; Bacteria; Pseudomonadati; Pseudomonadota; Gammaproteobacteria; Moraxellales; Moraxellaceae	GCF_036718155.1_ASM3671815v2	lcl|NZ_CP018664.1_prot_WP_001249623.1_3161	lcl|NZ_CP149838.1_prot_WP_001249627.1_1844	WKU69_RS09440	1939490..1940920	+	0	100
Acinetobacter baumannii	cellular organisms; Bacteria; Pseudomonadati; Pseudomonadota; Gammaproteobacteria; Moraxellales; Moraxellaceae	GCF_036718155.1_ASM3671815v2	lcl|NZ_CP018664.1_prot_WP_000096316.1_3162	lcl|NZ_CP149838.1_prot_WP_000097135.1_1845	WKU69_RS09445	1940955..1941809	+	0	100
Acinetobacter baumannii	cellular organisms; Bacteria; Pseudomonadati; Pseudomonadota; Gammaproteobacteria; Moraxellales; Moraxellaceae	GCF_036718155.1_ASM3671815v2	lcl|NZ_CP018664.1_prot_WP_000028994.1_3163	lcl|NZ_CP149838.1_prot_WP_000029000.1_1846	WKU69_RS09450	1941811..1942650	+	0	100
Acinetobacter baumannii	cellular organisms; Bacteria; Pseudomonadati; Pseudomonadota; Gammaproteobacteria; Moraxellales; Moraxellaceae	GCF_001593425.2_ASM159342v2	lcl|NZ_CP018664.1_prot_WP_000080816.1_3158	lcl|NZ_CP018664.1_prot_WP_000080816.1_3158	AUO97_RS16340	3412548..3413291	+	0	100
Acinetobacter baumannii	cellular organisms; Bacteria; Pseudomonadati; Pseudomonadota; Gammaproteobacteria; Moraxellales; Moraxellaceae	GCF_001593425.2_ASM159342v2	lcl|NZ_CP018664.1_prot_WP_001249623.1_3161	lcl|NZ_CP018664.1_prot_WP_001249623.1_3161	AUO97_RS16355	3415339..3416769	+	0	100
Acinetobacter baumannii	cellular organisms; Bacteria; Pseudomonadati; Pseudomonadota; Gammaproteobacteria; Moraxellales; Moraxellaceae	GCF_001593425.2_ASM159342v2	lcl|NZ_CP018664.1_prot_WP_000096316.1_3162	lcl|NZ_CP018664.1_prot_WP_000096316.1_3162	AUO97_RS16360	3416804..3417658	+	0	100
Acinetobacter baumannii	cellular organisms; Bacteria; Pseudomonadati; Pseudomonadota; Gammaproteobacteria; Moraxellales; Moraxellaceae	GCF_001593425.2_ASM159342v2	lcl|NZ_CP018664.1_prot_WP_000028994.1_3163	lcl|NZ_CP018664.1_prot_WP_000028994.1_3163	AUO97_RS16365	3417660..3418499	+	0	100
Acinetobacter baumannii	cellular organisms; Bacteria; Pseudomonadati; Pseudomonadota; Gammaproteobacteria; Moraxellales; Moraxellaceae	GCF_001941765.1_ASM194176v1	lcl|NZ_CP018664.1_prot_WP_000080816.1_3158	lcl|NZ_CP019034.1_prot_WP_000080816.1_3157	AT570_RS16340	3412548..3413291	+	0	100
Acinetobacter baumannii	cellular organisms; Bacteria; Pseudomonadati; Pseudomonadota; Gammaproteobacteria; Moraxellales; Moraxellaceae	GCF_001941765.1_ASM194176v1	lcl|NZ_CP018664.1_prot_WP_001249623.1_3161	lcl|NZ_CP019034.1_prot_WP_001249623.1_3160	AT570_RS16355	3415339..3416769	+	0	100
Acinetobacter baumannii	cellular organisms; Bacteria; Pseudomonadati; Pseudomonadota; Gammaproteobacteria; Moraxellales; Moraxellaceae	GCF_001941765.1_ASM194176v1	lcl|NZ_CP018664.1_prot_WP_000096316.1_3162	lcl|NZ_CP019034.1_prot_WP_000096316.1_3161	AT570_RS16360	3416804..3417658	+	0	100
Acinetobacter baumannii	cellular organisms; Bacteria; Pseudomonadati; Pseudomonadota; Gammaproteobacteria; Moraxellales; Moraxellaceae	GCF_001941765.1_ASM194176v1	lcl|NZ_CP018664.1_prot_WP_000028994.1_3163	lcl|NZ_CP019034.1_prot_WP_000028994.1_3162	AT570_RS16365	3417660..3418499	+	0	100
Acinetobacter baumannii	cellular organisms; Bacteria; Pseudomonadati; Pseudomonadota; Gammaproteobacteria; Moraxellales; Moraxellaceae	GCF_041154795.1_ASM4115479v1	lcl|NZ_CP018664.1_prot_WP_000080816.1_3158	lcl|NZ_AP031578.1_prot_WP_000080817.1_1896	ACAK29_RS09730	2047119..2047862	+	0	100
Acinetobacter baumannii	cellular organisms; Bacteria; Pseudomonadati; Pseudomonadota; Gammaproteobacteria; Moraxellales; Moraxellaceae	GCF_041154795.1_ASM4115479v1	lcl|NZ_CP018664.1_prot_WP_001249623.1_3161	lcl|NZ_AP031578.1_prot_WP_001249637.1_1899	ACAK29_RS09745	2049910..2051340	+	0	100
Acinetobacter baumannii	cellular organisms; Bacteria; Pseudomonadati; Pseudomonadota; Gammaproteobacteria; Moraxellales; Moraxellaceae	GCF_041154795.1_ASM4115479v1	lcl|NZ_CP018664.1_prot_WP_000096316.1_3162	lcl|NZ_AP031578.1_prot_WP_000096311.1_1900	ACAK29_RS09750	2051375..2052229	+	0	100
Acinetobacter baumannii	cellular organisms; Bacteria; Pseudomonadati; Pseudomonadota; Gammaproteobacteria; Moraxellales; Moraxellaceae	GCF_041154795.1_ASM4115479v1	lcl|NZ_CP018664.1_prot_WP_000028994.1_3163	lcl|NZ_AP031578.1_prot_WP_000117516.1_1901	ACAK29_RS09755	2052231..2053070	+	0	100
Acinetobacter baumannii	cellular organisms; Bacteria; Pseudomonadati; Pseudomonadota; Gammaproteobacteria; Moraxellales; Moraxellaceae	GCF_047772295.1_ASM4777229v1	lcl|NZ_CP018664.1_prot_WP_000080816.1_3158	lcl|NZ_CP179869.1_prot_WP_004747266.1_1855	ACK8DA_RS09500	2003695..2004438	+	0	100
Acinetobacter baumannii	cellular organisms; Bacteria; Pseudomonadati; Pseudomonadota; Gammaproteobacteria; Moraxellales; Moraxellaceae	GCF_047772295.1_ASM4777229v1	lcl|NZ_CP018664.1_prot_WP_001249623.1_3161	lcl|NZ_CP179869.1_prot_WP_046693009.1_1858	ACK8DA_RS09515	2006486..2007916	+	0	100
Acinetobacter baumannii	cellular organisms; Bacteria; Pseudomonadati; Pseudomonadota; Gammaproteobacteria; Moraxellales; Moraxellaceae	GCF_047772295.1_ASM4777229v1	lcl|NZ_CP018664.1_prot_WP_000096316.1_3162	lcl|NZ_CP179869.1_prot_WP_000096314.1_1859	ACK8DA_RS09520	2007951..2008805	+	0	100
Acinetobacter baumannii	cellular organisms; Bacteria; Pseudomonadati; Pseudomonadota; Gammaproteobacteria; Moraxellales; Moraxellaceae	GCF_047772295.1_ASM4777229v1	lcl|NZ_CP018664.1_prot_WP_000028994.1_3163	lcl|NZ_CP179869.1_prot_WP_004747259.1_1860	ACK8DA_RS09525	2008807..2009646	+	0	100
Acinetobacter baumannii	cellular organisms; Bacteria; Pseudomonadati; Pseudomonadota; Gammaproteobacteria; Moraxellales; Moraxellaceae	GCF_029713845.1_ASM2971384v1	lcl|NZ_CP018664.1_prot_WP_000080816.1_3158	lcl|NZ_CP121560.1_prot_WP_000080817.1_1387	MTS88_RS07095	complement(1464451..1465194)	-	0	100
Acinetobacter baumannii	cellular organisms; Bacteria; Pseudomonadati; Pseudomonadota; Gammaproteobacteria; Moraxellales; Moraxellaceae	GCF_029713845.1_ASM2971384v1	lcl|NZ_CP018664.1_prot_WP_001249623.1_3161	lcl|NZ_CP121560.1_prot_WP_001249637.1_1384	MTS88_RS07080	complement(1460973..1462403)	-	0	100
Acinetobacter baumannii	cellular organisms; Bacteria; Pseudomonadati; Pseudomonadota; Gammaproteobacteria; Moraxellales; Moraxellaceae	GCF_029713845.1_ASM2971384v1	lcl|NZ_CP018664.1_prot_WP_000096316.1_3162	lcl|NZ_CP121560.1_prot_WP_000096311.1_1383	MTS88_RS07075	complement(1460084..1460938)	-	0	100
Acinetobacter baumannii	cellular organisms; Bacteria; Pseudomonadati; Pseudomonadota; Gammaproteobacteria; Moraxellales; Moraxellaceae	GCF_029713845.1_ASM2971384v1	lcl|NZ_CP018664.1_prot_WP_000028994.1_3163	lcl|NZ_CP121560.1_prot_WP_000117516.1_1382	MTS88_RS07070	complement(1459243..1460082)	-	0	100
Acinetobacter baumannii	cellular organisms; Bacteria; Pseudomonadati; Pseudomonadota; Gammaproteobacteria; Moraxellales; Moraxellaceae	GCF_016350105.1_ASM1635010v1	lcl|NZ_CP018664.1_prot_WP_000080816.1_3158	lcl|NZ_CP066235.1_prot_WP_000080817.1_1954	JCR17_RS10000	complement(2078670..2079413)	-	0	100
Acinetobacter baumannii	cellular organisms; Bacteria; Pseudomonadati; Pseudomonadota; Gammaproteobacteria; Moraxellales; Moraxellaceae	GCF_016350105.1_ASM1635010v1	lcl|NZ_CP018664.1_prot_WP_001249623.1_3161	lcl|NZ_CP066235.1_prot_WP_001249637.1_1951	JCR17_RS09985	complement(2075192..2076622)	-	0	100
Acinetobacter baumannii	cellular organisms; Bacteria; Pseudomonadati; Pseudomonadota; Gammaproteobacteria; Moraxellales; Moraxellaceae	GCF_016350105.1_ASM1635010v1	lcl|NZ_CP018664.1_prot_WP_000096316.1_3162	lcl|NZ_CP066235.1_prot_WP_000096311.1_1950	JCR17_RS09980	complement(2074303..2075157)	-	0	100
Acinetobacter baumannii	cellular organisms; Bacteria; Pseudomonadati; Pseudomonadota; Gammaproteobacteria; Moraxellales; Moraxellaceae	GCF_016350105.1_ASM1635010v1	lcl|NZ_CP018664.1_prot_WP_000028994.1_3163	lcl|NZ_CP066235.1_prot_WP_000117516.1_1949	JCR17_RS09975	complement(2073462..2074301)	-	0	100
Acinetobacter baumannii	cellular organisms; Bacteria; Pseudomonadati; Pseudomonadota; Gammaproteobacteria; Moraxellales; Moraxellaceae	GCF_012935105.1_ASM1293510v1	lcl|NZ_CP018664.1_prot_WP_000080816.1_3158	lcl|NZ_CP050425.1_prot_WP_000080821.1_1917	HB368_RS09815	complement(2023823..2024566)	-	0	100
Acinetobacter baumannii	cellular organisms; Bacteria; Pseudomonadati; Pseudomonadota; Gammaproteobacteria; Moraxellales; Moraxellaceae	GCF_012935105.1_ASM1293510v1	lcl|NZ_CP018664.1_prot_WP_001249623.1_3161	lcl|NZ_CP050425.1_prot_WP_001249636.1_1914	HB368_RS09800	complement(2020345..2021775)	-	0	100
Acinetobacter baumannii	cellular organisms; Bacteria; Pseudomonadati; Pseudomonadota; Gammaproteobacteria; Moraxellales; Moraxellaceae	GCF_012935105.1_ASM1293510v1	lcl|NZ_CP018664.1_prot_WP_000096316.1_3162	lcl|NZ_CP050425.1_prot_WP_000096301.1_1913	HB368_RS09795	complement(2019456..2020310)	-	0	100
Acinetobacter baumannii	cellular organisms; Bacteria; Pseudomonadati; Pseudomonadota; Gammaproteobacteria; Moraxellales; Moraxellaceae	GCF_012935105.1_ASM1293510v1	lcl|NZ_CP018664.1_prot_WP_000028994.1_3163	lcl|NZ_CP050425.1_prot_WP_000029005.1_1912	HB368_RS09790	complement(2018615..2019454)	-	0	100
Acinetobacter baumannii	cellular organisms; Bacteria; Pseudomonadati; Pseudomonadota; Gammaproteobacteria; Moraxellales; Moraxellaceae	GCF_016919505.2_ASM1691950v2	lcl|NZ_CP018664.1_prot_WP_000080816.1_3158	lcl|NZ_CP070362.2_prot_WP_000080819.1_1623	JWB56_RS08295	complement(1641736..1642479)	-	0	100
Acinetobacter baumannii	cellular organisms; Bacteria; Pseudomonadati; Pseudomonadota; Gammaproteobacteria; Moraxellales; Moraxellaceae	GCF_016919505.2_ASM1691950v2	lcl|NZ_CP018664.1_prot_WP_001249623.1_3161	lcl|NZ_CP070362.2_prot_WP_001249621.1_1620	JWB56_RS08280	complement(1638258..1639688)	-	0	100
Acinetobacter baumannii	cellular organisms; Bacteria; Pseudomonadati; Pseudomonadota; Gammaproteobacteria; Moraxellales; Moraxellaceae	GCF_016919505.2_ASM1691950v2	lcl|NZ_CP018664.1_prot_WP_000096316.1_3162	lcl|NZ_CP070362.2_prot_WP_000097138.1_1619	JWB56_RS08275	complement(1637369..1638223)	-	0	100
Acinetobacter baumannii	cellular organisms; Bacteria; Pseudomonadati; Pseudomonadota; Gammaproteobacteria; Moraxellales; Moraxellaceae	GCF_016919505.2_ASM1691950v2	lcl|NZ_CP018664.1_prot_WP_000028994.1_3163	lcl|NZ_CP070362.2_prot_WP_000028999.1_1618	JWB56_RS08270	complement(1636528..1637367)	-	0	100
Acinetobacter baumannii	cellular organisms; Bacteria; Pseudomonadati; Pseudomonadota; Gammaproteobacteria; Moraxellales; Moraxellaceae	GCF_051355005.1_ASM5135500v1	lcl|NZ_CP018664.1_prot_WP_000080816.1_3158	lcl|NZ_CP195693.1_prot_WP_000080817.1_3017	ACSENF_RS15505	complement(3205721..3206464)	-	0	100
Acinetobacter baumannii	cellular organisms; Bacteria; Pseudomonadati; Pseudomonadota; Gammaproteobacteria; Moraxellales; Moraxellaceae	GCF_051355005.1_ASM5135500v1	lcl|NZ_CP018664.1_prot_WP_001249623.1_3161	lcl|NZ_CP195693.1_prot_WP_001249637.1_3014	ACSENF_RS15490	complement(3202243..3203673)	-	0	100
Acinetobacter baumannii	cellular organisms; Bacteria; Pseudomonadati; Pseudomonadota; Gammaproteobacteria; Moraxellales; Moraxellaceae	GCF_051355005.1_ASM5135500v1	lcl|NZ_CP018664.1_prot_WP_000096316.1_3162	lcl|NZ_CP195693.1_prot_WP_000096311.1_3013	ACSENF_RS15485	complement(3201354..3202208)	-	0	100
Acinetobacter baumannii	cellular organisms; Bacteria; Pseudomonadati; Pseudomonadota; Gammaproteobacteria; Moraxellales; Moraxellaceae	GCF_051355005.1_ASM5135500v1	lcl|NZ_CP018664.1_prot_WP_000028994.1_3163	lcl|NZ_CP195693.1_prot_WP_000117516.1_3012	ACSENF_RS15480	complement(3200513..3201352)	-	0	100
Acinetobacter baumannii	cellular organisms; Bacteria; Pseudomonadati; Pseudomonadota; Gammaproteobacteria; Moraxellales; Moraxellaceae	GCF_052055465.1_ASM5205546v1	lcl|NZ_CP018664.1_prot_WP_000080816.1_3158	lcl|NZ_CP175882.1_prot_WP_000080821.1_1917	ACKPDO_RS09835	complement(2022583..2023326)	-	0	100
Acinetobacter baumannii	cellular organisms; Bacteria; Pseudomonadati; Pseudomonadota; Gammaproteobacteria; Moraxellales; Moraxellaceae	GCF_052055465.1_ASM5205546v1	lcl|NZ_CP018664.1_prot_WP_001249623.1_3161	lcl|NZ_CP175882.1_prot_WP_001249636.1_1914	ACKPDO_RS09820	complement(2019105..2020535)	-	0	100
Acinetobacter baumannii	cellular organisms; Bacteria; Pseudomonadati; Pseudomonadota; Gammaproteobacteria; Moraxellales; Moraxellaceae	GCF_052055465.1_ASM5205546v1	lcl|NZ_CP018664.1_prot_WP_000096316.1_3162	lcl|NZ_CP175882.1_prot_WP_000096301.1_1913	ACKPDO_RS09815	complement(2018216..2019070)	-	0	100
Acinetobacter baumannii	cellular organisms; Bacteria; Pseudomonadati; Pseudomonadota; Gammaproteobacteria; Moraxellales; Moraxellaceae	GCF_052055465.1_ASM5205546v1	lcl|NZ_CP018664.1_prot_WP_000028994.1_3163	lcl|NZ_CP175882.1_prot_WP_000029005.1_1912	ACKPDO_RS09810	complement(2017375..2018214)	-	0	100
Acinetobacter baumannii	cellular organisms; Bacteria; Pseudomonadati; Pseudomonadota; Gammaproteobacteria; Moraxellales; Moraxellaceae	GCF_012935185.1_ASM1293518v1	lcl|NZ_CP018664.1_prot_WP_000080816.1_3158	lcl|NZ_CP051474.1_prot_WP_000080817.1_1935	HBN37_RS09910	complement(2045018..2045761)	-	0	100
Acinetobacter baumannii	cellular organisms; Bacteria; Pseudomonadati; Pseudomonadota; Gammaproteobacteria; Moraxellales; Moraxellaceae	GCF_012935185.1_ASM1293518v1	lcl|NZ_CP018664.1_prot_WP_001249623.1_3161	lcl|NZ_CP051474.1_prot_WP_001249637.1_1932	HBN37_RS09895	complement(2041540..2042970)	-	0	100
Acinetobacter baumannii	cellular organisms; Bacteria; Pseudomonadati; Pseudomonadota; Gammaproteobacteria; Moraxellales; Moraxellaceae	GCF_012935185.1_ASM1293518v1	lcl|NZ_CP018664.1_prot_WP_000096316.1_3162	lcl|NZ_CP051474.1_prot_WP_000096311.1_1931	HBN37_RS09890	complement(2040651..2041505)	-	0	100
Acinetobacter baumannii	cellular organisms; Bacteria; Pseudomonadati; Pseudomonadota; Gammaproteobacteria; Moraxellales; Moraxellaceae	GCF_012935185.1_ASM1293518v1	lcl|NZ_CP018664.1_prot_WP_000028994.1_3163	lcl|NZ_CP051474.1_prot_WP_000117516.1_1930	HBN37_RS09885	complement(2039810..2040649)	-	0	100
Acinetobacter baumannii	cellular organisms; Bacteria; Pseudomonadati; Pseudomonadota; Gammaproteobacteria; Moraxellales; Moraxellaceae	GCF_036601155.1_AB5075_UoB_1.0	lcl|NZ_CP018664.1_prot_WP_000080816.1_3158	lcl|NZ_CP144559.1_prot_WP_000080819.1_2069	V4Q77_RS10600	complement(2127164..2127907)	-	0	100
Acinetobacter baumannii	cellular organisms; Bacteria; Pseudomonadati; Pseudomonadota; Gammaproteobacteria; Moraxellales; Moraxellaceae	GCF_036601155.1_AB5075_UoB_1.0	lcl|NZ_CP018664.1_prot_WP_001249623.1_3161	lcl|NZ_CP144559.1_prot_WP_001249621.1_2066	V4Q77_RS10585	complement(2123686..2125116)	-	0	100
Acinetobacter baumannii	cellular organisms; Bacteria; Pseudomonadati; Pseudomonadota; Gammaproteobacteria; Moraxellales; Moraxellaceae	GCF_036601155.1_AB5075_UoB_1.0	lcl|NZ_CP018664.1_prot_WP_000096316.1_3162	lcl|NZ_CP144559.1_prot_WP_000097138.1_2065	V4Q77_RS10580	complement(2122797..2123651)	-	0	100
Acinetobacter baumannii	cellular organisms; Bacteria; Pseudomonadati; Pseudomonadota; Gammaproteobacteria; Moraxellales; Moraxellaceae	GCF_036601155.1_AB5075_UoB_1.0	lcl|NZ_CP018664.1_prot_WP_000028994.1_3163	lcl|NZ_CP144559.1_prot_WP_000028999.1_2064	V4Q77_RS10575	complement(2121956..2122795)	-	0	100
Acinetobacter baumannii	cellular organisms; Bacteria; Pseudomonadati; Pseudomonadota; Gammaproteobacteria; Moraxellales; Moraxellaceae	GCF_040529275.1_ASM4052927v1	lcl|NZ_CP018664.1_prot_WP_000080816.1_3158	lcl|NZ_CP159523.1_prot_WP_000080817.1_1839	ABWX14_RS09435	complement(2002752..2003495)	-	0	100
Acinetobacter baumannii	cellular organisms; Bacteria; Pseudomonadati; Pseudomonadota; Gammaproteobacteria; Moraxellales; Moraxellaceae	GCF_040529275.1_ASM4052927v1	lcl|NZ_CP018664.1_prot_WP_001249623.1_3161	lcl|NZ_CP159523.1_prot_WP_001249637.1_1836	ABWX14_RS09420	complement(1999274..2000704)	-	0	100
Acinetobacter baumannii	cellular organisms; Bacteria; Pseudomonadati; Pseudomonadota; Gammaproteobacteria; Moraxellales; Moraxellaceae	GCF_040529275.1_ASM4052927v1	lcl|NZ_CP018664.1_prot_WP_000096316.1_3162	lcl|NZ_CP159523.1_prot_WP_000096311.1_1835	ABWX14_RS09415	complement(1998385..1999239)	-	0	100
Acinetobacter baumannii	cellular organisms; Bacteria; Pseudomonadati; Pseudomonadota; Gammaproteobacteria; Moraxellales; Moraxellaceae	GCF_040529275.1_ASM4052927v1	lcl|NZ_CP018664.1_prot_WP_000028994.1_3163	lcl|NZ_CP159523.1_prot_WP_000117516.1_1834	ABWX14_RS09410	complement(1997544..1998383)	-	0	100
Acinetobacter baumannii	cellular organisms; Bacteria; Pseudomonadati; Pseudomonadota; Gammaproteobacteria; Moraxellales; Moraxellaceae	GCF_040536945.1_ASM4053694v1	lcl|NZ_CP018664.1_prot_WP_000080816.1_3158	lcl|NZ_CP159624.1_prot_WP_000080817.1_1840	ABWW75_RS09435	complement(2002759..2003502)	-	0	100
Acinetobacter baumannii	cellular organisms; Bacteria; Pseudomonadati; Pseudomonadota; Gammaproteobacteria; Moraxellales; Moraxellaceae	GCF_040536945.1_ASM4053694v1	lcl|NZ_CP018664.1_prot_WP_001249623.1_3161	lcl|NZ_CP159624.1_prot_WP_001249637.1_1837	ABWW75_RS09420	complement(1999281..2000711)	-	0	100
Acinetobacter baumannii	cellular organisms; Bacteria; Pseudomonadati; Pseudomonadota; Gammaproteobacteria; Moraxellales; Moraxellaceae	GCF_040536945.1_ASM4053694v1	lcl|NZ_CP018664.1_prot_WP_000096316.1_3162	lcl|NZ_CP159624.1_prot_WP_000096311.1_1836	ABWW75_RS09415	complement(1998392..1999246)	-	0	100
Acinetobacter baumannii	cellular organisms; Bacteria; Pseudomonadati; Pseudomonadota; Gammaproteobacteria; Moraxellales; Moraxellaceae	GCF_040536945.1_ASM4053694v1	lcl|NZ_CP018664.1_prot_WP_000028994.1_3163	lcl|NZ_CP159624.1_prot_WP_000117516.1_1835	ABWW75_RS09410	complement(1997551..1998390)	-	0	100
Acinetobacter baumannii	cellular organisms; Bacteria; Pseudomonadati; Pseudomonadota; Gammaproteobacteria; Moraxellales; Moraxellaceae	GCF_040529205.1_ASM4052920v1	lcl|NZ_CP018664.1_prot_WP_000080816.1_3158	lcl|NZ_CP159516.1_prot_WP_000080817.1_1839	ABWW73_RS09435	complement(2002752..2003495)	-	0	100
Acinetobacter baumannii	cellular organisms; Bacteria; Pseudomonadati; Pseudomonadota; Gammaproteobacteria; Moraxellales; Moraxellaceae	GCF_040529205.1_ASM4052920v1	lcl|NZ_CP018664.1_prot_WP_001249623.1_3161	lcl|NZ_CP159516.1_prot_WP_001249637.1_1836	ABWW73_RS09420	complement(1999274..2000704)	-	0	100
Acinetobacter baumannii	cellular organisms; Bacteria; Pseudomonadati; Pseudomonadota; Gammaproteobacteria; Moraxellales; Moraxellaceae	GCF_040529205.1_ASM4052920v1	lcl|NZ_CP018664.1_prot_WP_000096316.1_3162	lcl|NZ_CP159516.1_prot_WP_000096311.1_1835	ABWW73_RS09415	complement(1998385..1999239)	-	0	100
Acinetobacter baumannii	cellular organisms; Bacteria; Pseudomonadati; Pseudomonadota; Gammaproteobacteria; Moraxellales; Moraxellaceae	GCF_040529205.1_ASM4052920v1	lcl|NZ_CP018664.1_prot_WP_000028994.1_3163	lcl|NZ_CP159516.1_prot_WP_000117516.1_1834	ABWW73_RS09410	complement(1997544..1998383)	-	0	100
Acinetobacter baumannii	cellular organisms; Bacteria; Pseudomonadati; Pseudomonadota; Gammaproteobacteria; Moraxellales; Moraxellaceae	GCF_040267665.1_ASM4026766v1	lcl|NZ_CP018664.1_prot_WP_000080816.1_3158	lcl|NZ_CP158366.1_prot_WP_000080817.1_1840	ABS740_RS09435	complement(2002752..2003495)	-	0	100
Acinetobacter baumannii	cellular organisms; Bacteria; Pseudomonadati; Pseudomonadota; Gammaproteobacteria; Moraxellales; Moraxellaceae	GCF_040267665.1_ASM4026766v1	lcl|NZ_CP018664.1_prot_WP_001249623.1_3161	lcl|NZ_CP158366.1_prot_WP_001249637.1_1837	ABS740_RS09420	complement(1999274..2000704)	-	0	100
Acinetobacter baumannii	cellular organisms; Bacteria; Pseudomonadati; Pseudomonadota; Gammaproteobacteria; Moraxellales; Moraxellaceae	GCF_040267665.1_ASM4026766v1	lcl|NZ_CP018664.1_prot_WP_000096316.1_3162	lcl|NZ_CP158366.1_prot_WP_000096311.1_1836	ABS740_RS09415	complement(1998385..1999239)	-	0	100
Acinetobacter baumannii	cellular organisms; Bacteria; Pseudomonadati; Pseudomonadota; Gammaproteobacteria; Moraxellales; Moraxellaceae	GCF_040267665.1_ASM4026766v1	lcl|NZ_CP018664.1_prot_WP_000028994.1_3163	lcl|NZ_CP158366.1_prot_WP_000117516.1_1835	ABS740_RS09410	complement(1997544..1998383)	-	0	100
Acinetobacter baumannii	cellular organisms; Bacteria; Pseudomonadati; Pseudomonadota; Gammaproteobacteria; Moraxellales; Moraxellaceae	GCF_040529285.1_ASM4052928v1	lcl|NZ_CP018664.1_prot_WP_000080816.1_3158	lcl|NZ_CP159524.1_prot_WP_000080817.1_1839	ABWX07_RS09435	complement(2002752..2003495)	-	0	100
Acinetobacter baumannii	cellular organisms; Bacteria; Pseudomonadati; Pseudomonadota; Gammaproteobacteria; Moraxellales; Moraxellaceae	GCF_040529285.1_ASM4052928v1	lcl|NZ_CP018664.1_prot_WP_001249623.1_3161	lcl|NZ_CP159524.1_prot_WP_001249637.1_1836	ABWX07_RS09420	complement(1999274..2000704)	-	0	100
Acinetobacter baumannii	cellular organisms; Bacteria; Pseudomonadati; Pseudomonadota; Gammaproteobacteria; Moraxellales; Moraxellaceae	GCF_040529285.1_ASM4052928v1	lcl|NZ_CP018664.1_prot_WP_000096316.1_3162	lcl|NZ_CP159524.1_prot_WP_000096311.1_1835	ABWX07_RS09415	complement(1998385..1999239)	-	0	100
Acinetobacter baumannii	cellular organisms; Bacteria; Pseudomonadati; Pseudomonadota; Gammaproteobacteria; Moraxellales; Moraxellaceae	GCF_040529285.1_ASM4052928v1	lcl|NZ_CP018664.1_prot_WP_000028994.1_3163	lcl|NZ_CP159524.1_prot_WP_000117516.1_1834	ABWX07_RS09410	complement(1997544..1998383)	-	0	100
Acinetobacter baumannii	cellular organisms; Bacteria; Pseudomonadati; Pseudomonadota; Gammaproteobacteria; Moraxellales; Moraxellaceae	GCF_040529305.1_ASM4052930v1	lcl|NZ_CP018664.1_prot_WP_000080816.1_3158	lcl|NZ_CP159526.1_prot_WP_000080817.1_1839	ABWX08_RS09435	complement(2002752..2003495)	-	0	100
Acinetobacter baumannii	cellular organisms; Bacteria; Pseudomonadati; Pseudomonadota; Gammaproteobacteria; Moraxellales; Moraxellaceae	GCF_040529305.1_ASM4052930v1	lcl|NZ_CP018664.1_prot_WP_001249623.1_3161	lcl|NZ_CP159526.1_prot_WP_001249637.1_1836	ABWX08_RS09420	complement(1999274..2000704)	-	0	100
Acinetobacter baumannii	cellular organisms; Bacteria; Pseudomonadati; Pseudomonadota; Gammaproteobacteria; Moraxellales; Moraxellaceae	GCF_040529305.1_ASM4052930v1	lcl|NZ_CP018664.1_prot_WP_000096316.1_3162	lcl|NZ_CP159526.1_prot_WP_000096311.1_1835	ABWX08_RS09415	complement(1998385..1999239)	-	0	100
Acinetobacter baumannii	cellular organisms; Bacteria; Pseudomonadati; Pseudomonadota; Gammaproteobacteria; Moraxellales; Moraxellaceae	GCF_040529305.1_ASM4052930v1	lcl|NZ_CP018664.1_prot_WP_000028994.1_3163	lcl|NZ_CP159526.1_prot_WP_000117516.1_1834	ABWX08_RS09410	complement(1997544..1998383)	-	0	100
Acinetobacter baumannii	cellular organisms; Bacteria; Pseudomonadati; Pseudomonadota; Gammaproteobacteria; Moraxellales; Moraxellaceae	GCF_040529325.1_ASM4052932v1	lcl|NZ_CP018664.1_prot_WP_000080816.1_3158	lcl|NZ_CP159528.1_prot_WP_000080817.1_1839	ABWX04_RS09435	complement(2002752..2003495)	-	0	100
Acinetobacter baumannii	cellular organisms; Bacteria; Pseudomonadati; Pseudomonadota; Gammaproteobacteria; Moraxellales; Moraxellaceae	GCF_040529325.1_ASM4052932v1	lcl|NZ_CP018664.1_prot_WP_001249623.1_3161	lcl|NZ_CP159528.1_prot_WP_001249637.1_1836	ABWX04_RS09420	complement(1999274..2000704)	-	0	100
Acinetobacter baumannii	cellular organisms; Bacteria; Pseudomonadati; Pseudomonadota; Gammaproteobacteria; Moraxellales; Moraxellaceae	GCF_040529325.1_ASM4052932v1	lcl|NZ_CP018664.1_prot_WP_000096316.1_3162	lcl|NZ_CP159528.1_prot_WP_000096311.1_1835	ABWX04_RS09415	complement(1998385..1999239)	-	0	100
Acinetobacter baumannii	cellular organisms; Bacteria; Pseudomonadati; Pseudomonadota; Gammaproteobacteria; Moraxellales; Moraxellaceae	GCF_040529325.1_ASM4052932v1	lcl|NZ_CP018664.1_prot_WP_000028994.1_3163	lcl|NZ_CP159528.1_prot_WP_000117516.1_1834	ABWX04_RS09410	complement(1997544..1998383)	-	0	100
Acinetobacter baumannii	cellular organisms; Bacteria; Pseudomonadati; Pseudomonadota; Gammaproteobacteria; Moraxellales; Moraxellaceae	GCF_040529215.1_ASM4052921v1	lcl|NZ_CP018664.1_prot_WP_000080816.1_3158	lcl|NZ_CP159517.1_prot_WP_000080817.1_1840	ABWW74_RS09440	complement(2002751..2003494)	-	0	100
Acinetobacter baumannii	cellular organisms; Bacteria; Pseudomonadati; Pseudomonadota; Gammaproteobacteria; Moraxellales; Moraxellaceae	GCF_040529215.1_ASM4052921v1	lcl|NZ_CP018664.1_prot_WP_001249623.1_3161	lcl|NZ_CP159517.1_prot_WP_001249637.1_1837	ABWW74_RS09425	complement(1999273..2000703)	-	0	100
Acinetobacter baumannii	cellular organisms; Bacteria; Pseudomonadati; Pseudomonadota; Gammaproteobacteria; Moraxellales; Moraxellaceae	GCF_040529215.1_ASM4052921v1	lcl|NZ_CP018664.1_prot_WP_000096316.1_3162	lcl|NZ_CP159517.1_prot_WP_000096311.1_1836	ABWW74_RS09420	complement(1998384..1999238)	-	0	100
Acinetobacter baumannii	cellular organisms; Bacteria; Pseudomonadati; Pseudomonadota; Gammaproteobacteria; Moraxellales; Moraxellaceae	GCF_040529215.1_ASM4052921v1	lcl|NZ_CP018664.1_prot_WP_000028994.1_3163	lcl|NZ_CP159517.1_prot_WP_000117516.1_1835	ABWW74_RS09415	complement(1997543..1998382)	-	0	100
Acinetobacter baumannii	cellular organisms; Bacteria; Pseudomonadati; Pseudomonadota; Gammaproteobacteria; Moraxellales; Moraxellaceae	GCF_040536965.1_ASM4053696v1	lcl|NZ_CP018664.1_prot_WP_000080816.1_3158	lcl|NZ_CP159626.1_prot_WP_000080817.1_1841	ABWX11_RS09440	complement(2002751..2003494)	-	0	100
Acinetobacter baumannii	cellular organisms; Bacteria; Pseudomonadati; Pseudomonadota; Gammaproteobacteria; Moraxellales; Moraxellaceae	GCF_040536965.1_ASM4053696v1	lcl|NZ_CP018664.1_prot_WP_001249623.1_3161	lcl|NZ_CP159626.1_prot_WP_001249637.1_1838	ABWX11_RS09425	complement(1999273..2000703)	-	0	100
Acinetobacter baumannii	cellular organisms; Bacteria; Pseudomonadati; Pseudomonadota; Gammaproteobacteria; Moraxellales; Moraxellaceae	GCF_040536965.1_ASM4053696v1	lcl|NZ_CP018664.1_prot_WP_000096316.1_3162	lcl|NZ_CP159626.1_prot_WP_000096311.1_1837	ABWX11_RS09420	complement(1998384..1999238)	-	0	100
Acinetobacter baumannii	cellular organisms; Bacteria; Pseudomonadati; Pseudomonadota; Gammaproteobacteria; Moraxellales; Moraxellaceae	GCF_040536965.1_ASM4053696v1	lcl|NZ_CP018664.1_prot_WP_000028994.1_3163	lcl|NZ_CP159626.1_prot_WP_000117516.1_1836	ABWX11_RS09415	complement(1997543..1998382)	-	0	100
Acinetobacter baumannii	cellular organisms; Bacteria; Pseudomonadati; Pseudomonadota; Gammaproteobacteria; Moraxellales; Moraxellaceae	GCF_040536955.1_ASM4053695v1	lcl|NZ_CP018664.1_prot_WP_000080816.1_3158	lcl|NZ_CP159625.1_prot_WP_000080817.1_1838	ABWX02_RS09425	complement(2002752..2003495)	-	0	100
Acinetobacter baumannii	cellular organisms; Bacteria; Pseudomonadati; Pseudomonadota; Gammaproteobacteria; Moraxellales; Moraxellaceae	GCF_040536955.1_ASM4053695v1	lcl|NZ_CP018664.1_prot_WP_001249623.1_3161	lcl|NZ_CP159625.1_prot_WP_001249637.1_1835	ABWX02_RS09410	complement(1999274..2000704)	-	0	100
Acinetobacter baumannii	cellular organisms; Bacteria; Pseudomonadati; Pseudomonadota; Gammaproteobacteria; Moraxellales; Moraxellaceae	GCF_040536955.1_ASM4053695v1	lcl|NZ_CP018664.1_prot_WP_000096316.1_3162	lcl|NZ_CP159625.1_prot_WP_000096311.1_1834	ABWX02_RS09405	complement(1998385..1999239)	-	0	100
Acinetobacter baumannii	cellular organisms; Bacteria; Pseudomonadati; Pseudomonadota; Gammaproteobacteria; Moraxellales; Moraxellaceae	GCF_040536955.1_ASM4053695v1	lcl|NZ_CP018664.1_prot_WP_000028994.1_3163	lcl|NZ_CP159625.1_prot_WP_000117516.1_1833	ABWX02_RS09400	complement(1997544..1998383)	-	0	100
Acinetobacter baumannii	cellular organisms; Bacteria; Pseudomonadati; Pseudomonadota; Gammaproteobacteria; Moraxellales; Moraxellaceae	GCF_040529295.1_ASM4052929v1	lcl|NZ_CP018664.1_prot_WP_000080816.1_3158	lcl|NZ_CP159525.1_prot_WP_000080817.1_1840	ABWX05_RS09440	complement(2002752..2003495)	-	0	100
Acinetobacter baumannii	cellular organisms; Bacteria; Pseudomonadati; Pseudomonadota; Gammaproteobacteria; Moraxellales; Moraxellaceae	GCF_040529295.1_ASM4052929v1	lcl|NZ_CP018664.1_prot_WP_001249623.1_3161	lcl|NZ_CP159525.1_prot_WP_001249637.1_1837	ABWX05_RS09425	complement(1999274..2000704)	-	0	100
Acinetobacter baumannii	cellular organisms; Bacteria; Pseudomonadati; Pseudomonadota; Gammaproteobacteria; Moraxellales; Moraxellaceae	GCF_040529295.1_ASM4052929v1	lcl|NZ_CP018664.1_prot_WP_000096316.1_3162	lcl|NZ_CP159525.1_prot_WP_000096311.1_1836	ABWX05_RS09420	complement(1998385..1999239)	-	0	100
Acinetobacter baumannii	cellular organisms; Bacteria; Pseudomonadati; Pseudomonadota; Gammaproteobacteria; Moraxellales; Moraxellaceae	GCF_040529295.1_ASM4052929v1	lcl|NZ_CP018664.1_prot_WP_000028994.1_3163	lcl|NZ_CP159525.1_prot_WP_000117516.1_1835	ABWX05_RS09415	complement(1997544..1998383)	-	0	100
Acinetobacter baumannii	cellular organisms; Bacteria; Pseudomonadati; Pseudomonadota; Gammaproteobacteria; Moraxellales; Moraxellaceae	GCF_040529315.1_ASM4052931v1	lcl|NZ_CP018664.1_prot_WP_000080816.1_3158	lcl|NZ_CP159527.1_prot_WP_000080817.1_1837	ABWX13_RS09425	complement(2002752..2003495)	-	0	100
Acinetobacter baumannii	cellular organisms; Bacteria; Pseudomonadati; Pseudomonadota; Gammaproteobacteria; Moraxellales; Moraxellaceae	GCF_040529315.1_ASM4052931v1	lcl|NZ_CP018664.1_prot_WP_001249623.1_3161	lcl|NZ_CP159527.1_prot_WP_001249637.1_1834	ABWX13_RS09410	complement(1999274..2000704)	-	0	100
Acinetobacter baumannii	cellular organisms; Bacteria; Pseudomonadati; Pseudomonadota; Gammaproteobacteria; Moraxellales; Moraxellaceae	GCF_040529315.1_ASM4052931v1	lcl|NZ_CP018664.1_prot_WP_000096316.1_3162	lcl|NZ_CP159527.1_prot_WP_000096311.1_1833	ABWX13_RS09405	complement(1998385..1999239)	-	0	100
Acinetobacter baumannii	cellular organisms; Bacteria; Pseudomonadati; Pseudomonadota; Gammaproteobacteria; Moraxellales; Moraxellaceae	GCF_040529315.1_ASM4052931v1	lcl|NZ_CP018664.1_prot_WP_000028994.1_3163	lcl|NZ_CP159527.1_prot_WP_000117516.1_1832	ABWX13_RS09400	complement(1997544..1998383)	-	0	100
Acinetobacter baumannii	cellular organisms; Bacteria; Pseudomonadati; Pseudomonadota; Gammaproteobacteria; Moraxellales; Moraxellaceae	GCF_040529255.1_ASM4052925v1	lcl|NZ_CP018664.1_prot_WP_000080816.1_3158	lcl|NZ_CP159521.1_prot_WP_000080817.1_1837	ABWX12_RS09425	complement(2002752..2003495)	-	0	100
Acinetobacter baumannii	cellular organisms; Bacteria; Pseudomonadati; Pseudomonadota; Gammaproteobacteria; Moraxellales; Moraxellaceae	GCF_040529255.1_ASM4052925v1	lcl|NZ_CP018664.1_prot_WP_001249623.1_3161	lcl|NZ_CP159521.1_prot_WP_001249637.1_1834	ABWX12_RS09410	complement(1999274..2000704)	-	0	100
Acinetobacter baumannii	cellular organisms; Bacteria; Pseudomonadati; Pseudomonadota; Gammaproteobacteria; Moraxellales; Moraxellaceae	GCF_040529255.1_ASM4052925v1	lcl|NZ_CP018664.1_prot_WP_000096316.1_3162	lcl|NZ_CP159521.1_prot_WP_000096311.1_1833	ABWX12_RS09405	complement(1998385..1999239)	-	0	100
Acinetobacter baumannii	cellular organisms; Bacteria; Pseudomonadati; Pseudomonadota; Gammaproteobacteria; Moraxellales; Moraxellaceae	GCF_040529255.1_ASM4052925v1	lcl|NZ_CP018664.1_prot_WP_000028994.1_3163	lcl|NZ_CP159521.1_prot_WP_000117516.1_1832	ABWX12_RS09400	complement(1997544..1998383)	-	0	100
Acinetobacter baumannii	cellular organisms; Bacteria; Pseudomonadati; Pseudomonadota; Gammaproteobacteria; Moraxellales; Moraxellaceae	GCF_040529265.1_ASM4052926v1	lcl|NZ_CP018664.1_prot_WP_000080816.1_3158	lcl|NZ_CP159522.1_prot_WP_000080817.1_1837	ABWX10_RS09425	complement(2002752..2003495)	-	0	100
Acinetobacter baumannii	cellular organisms; Bacteria; Pseudomonadati; Pseudomonadota; Gammaproteobacteria; Moraxellales; Moraxellaceae	GCF_040529265.1_ASM4052926v1	lcl|NZ_CP018664.1_prot_WP_001249623.1_3161	lcl|NZ_CP159522.1_prot_WP_001249637.1_1834	ABWX10_RS09410	complement(1999274..2000704)	-	0	100
Acinetobacter baumannii	cellular organisms; Bacteria; Pseudomonadati; Pseudomonadota; Gammaproteobacteria; Moraxellales; Moraxellaceae	GCF_040529265.1_ASM4052926v1	lcl|NZ_CP018664.1_prot_WP_000096316.1_3162	lcl|NZ_CP159522.1_prot_WP_000096311.1_1833	ABWX10_RS09405	complement(1998385..1999239)	-	0	100
Acinetobacter baumannii	cellular organisms; Bacteria; Pseudomonadati; Pseudomonadota; Gammaproteobacteria; Moraxellales; Moraxellaceae	GCF_040529265.1_ASM4052926v1	lcl|NZ_CP018664.1_prot_WP_000028994.1_3163	lcl|NZ_CP159522.1_prot_WP_000117516.1_1832	ABWX10_RS09400	complement(1997544..1998383)	-	0	100
Acinetobacter baumannii	cellular organisms; Bacteria; Pseudomonadati; Pseudomonadota; Gammaproteobacteria; Moraxellales; Moraxellaceae	GCF_000828935.1_ASM82893v1	lcl|NZ_CP018664.1_prot_WP_000080816.1_3158	lcl|NZ_AP014649.1_prot_WP_045544165.1_1901	IOMTU433_RS09665	complement(2039890..2040633)	-	0	100
Acinetobacter baumannii	cellular organisms; Bacteria; Pseudomonadati; Pseudomonadota; Gammaproteobacteria; Moraxellales; Moraxellaceae	GCF_000828935.1_ASM82893v1	lcl|NZ_CP018664.1_prot_WP_001249623.1_3161	lcl|NZ_AP014649.1_prot_WP_045544164.1_1898	IOMTU433_RS09650	complement(2036412..2037842)	-	0	100
Acinetobacter baumannii	cellular organisms; Bacteria; Pseudomonadati; Pseudomonadota; Gammaproteobacteria; Moraxellales; Moraxellaceae	GCF_000828935.1_ASM82893v1	lcl|NZ_CP018664.1_prot_WP_000096316.1_3162	lcl|NZ_AP014649.1_prot_WP_045544163.1_1897	IOMTU433_RS09645	complement(2035523..2036377)	-	0	100
Acinetobacter baumannii	cellular organisms; Bacteria; Pseudomonadati; Pseudomonadota; Gammaproteobacteria; Moraxellales; Moraxellaceae	GCF_000828935.1_ASM82893v1	lcl|NZ_CP018664.1_prot_WP_000028994.1_3163	lcl|NZ_AP014649.1_prot_WP_045544162.1_1896	IOMTU433_RS09640	complement(2034682..2035521)	-	0	100
Acinetobacter baumannii	cellular organisms; Bacteria; Pseudomonadati; Pseudomonadota; Gammaproteobacteria; Moraxellales; Moraxellaceae	GCF_040529235.1_ASM4052923v1	lcl|NZ_CP018664.1_prot_WP_000080816.1_3158	lcl|NZ_CP159519.1_prot_WP_000080817.1_1837	ABWX03_RS09425	complement(2002238..2002981)	-	0	100
Acinetobacter baumannii	cellular organisms; Bacteria; Pseudomonadati; Pseudomonadota; Gammaproteobacteria; Moraxellales; Moraxellaceae	GCF_040529235.1_ASM4052923v1	lcl|NZ_CP018664.1_prot_WP_001249623.1_3161	lcl|NZ_CP159519.1_prot_WP_001249637.1_1834	ABWX03_RS09410	complement(1998760..2000190)	-	0	100
Acinetobacter baumannii	cellular organisms; Bacteria; Pseudomonadati; Pseudomonadota; Gammaproteobacteria; Moraxellales; Moraxellaceae	GCF_040529235.1_ASM4052923v1	lcl|NZ_CP018664.1_prot_WP_000096316.1_3162	lcl|NZ_CP159519.1_prot_WP_000096311.1_1833	ABWX03_RS09405	complement(1997871..1998725)	-	0	100
Acinetobacter baumannii	cellular organisms; Bacteria; Pseudomonadati; Pseudomonadota; Gammaproteobacteria; Moraxellales; Moraxellaceae	GCF_040529235.1_ASM4052923v1	lcl|NZ_CP018664.1_prot_WP_000028994.1_3163	lcl|NZ_CP159519.1_prot_WP_000117516.1_1832	ABWX03_RS09400	complement(1997030..1997869)	-	0	100
Acinetobacter baumannii	cellular organisms; Bacteria; Pseudomonadati; Pseudomonadota; Gammaproteobacteria; Moraxellales; Moraxellaceae	GCF_012935165.1_ASM1293516v1	lcl|NZ_CP018664.1_prot_WP_000080816.1_3158	lcl|NZ_CP050526.1_prot_WP_000080817.1_1750	HBN30_RS09010	1898869..1899612	+	0	100
Acinetobacter baumannii	cellular organisms; Bacteria; Pseudomonadati; Pseudomonadota; Gammaproteobacteria; Moraxellales; Moraxellaceae	GCF_012935165.1_ASM1293516v1	lcl|NZ_CP018664.1_prot_WP_001249623.1_3161	lcl|NZ_CP050526.1_prot_WP_001249637.1_1753	HBN30_RS09025	1901660..1903090	+	0	100
Acinetobacter baumannii	cellular organisms; Bacteria; Pseudomonadati; Pseudomonadota; Gammaproteobacteria; Moraxellales; Moraxellaceae	GCF_012935165.1_ASM1293516v1	lcl|NZ_CP018664.1_prot_WP_000096316.1_3162	lcl|NZ_CP050526.1_prot_WP_000096311.1_1754	HBN30_RS09030	1903125..1903979	+	0	100
Acinetobacter baumannii	cellular organisms; Bacteria; Pseudomonadati; Pseudomonadota; Gammaproteobacteria; Moraxellales; Moraxellaceae	GCF_012935165.1_ASM1293516v1	lcl|NZ_CP018664.1_prot_WP_000028994.1_3163	lcl|NZ_CP050526.1_prot_WP_000117516.1_1755	HBN30_RS09035	1903981..1904820	+	0	100
Acinetobacter baumannii	cellular organisms; Bacteria; Pseudomonadati; Pseudomonadota; Gammaproteobacteria; Moraxellales; Moraxellaceae	GCF_012935025.1_ASM1293502v1	lcl|NZ_CP018664.1_prot_WP_000080816.1_3158	lcl|NZ_CP050421.1_prot_WP_000080817.1_1750	HBN41_RS09010	1898732..1899475	+	0	100
Acinetobacter baumannii	cellular organisms; Bacteria; Pseudomonadati; Pseudomonadota; Gammaproteobacteria; Moraxellales; Moraxellaceae	GCF_012935025.1_ASM1293502v1	lcl|NZ_CP018664.1_prot_WP_001249623.1_3161	lcl|NZ_CP050421.1_prot_WP_001249637.1_1753	HBN41_RS09025	1901523..1902953	+	0	100
Acinetobacter baumannii	cellular organisms; Bacteria; Pseudomonadati; Pseudomonadota; Gammaproteobacteria; Moraxellales; Moraxellaceae	GCF_012935025.1_ASM1293502v1	lcl|NZ_CP018664.1_prot_WP_000096316.1_3162	lcl|NZ_CP050421.1_prot_WP_000096311.1_1754	HBN41_RS09030	1902988..1903842	+	0	100
Acinetobacter baumannii	cellular organisms; Bacteria; Pseudomonadati; Pseudomonadota; Gammaproteobacteria; Moraxellales; Moraxellaceae	GCF_012935025.1_ASM1293502v1	lcl|NZ_CP018664.1_prot_WP_000028994.1_3163	lcl|NZ_CP050421.1_prot_WP_000117516.1_1755	HBN41_RS09035	1903844..1904683	+	0	100
Acinetobacter baumannii	cellular organisms; Bacteria; Pseudomonadati; Pseudomonadota; Gammaproteobacteria; Moraxellales; Moraxellaceae	GCF_002762115.1_ASM276211v1	lcl|NZ_CP018664.1_prot_WP_000080816.1_3158	lcl|NZ_CP024613.1_prot_WP_000080817.1_1899	CTZ19_RS09815	complement(2045136..2045879)	-	0	100
Acinetobacter baumannii	cellular organisms; Bacteria; Pseudomonadati; Pseudomonadota; Gammaproteobacteria; Moraxellales; Moraxellaceae	GCF_002762115.1_ASM276211v1	lcl|NZ_CP018664.1_prot_WP_001249623.1_3161	lcl|NZ_CP024613.1_prot_WP_001249637.1_1896	CTZ19_RS09800	complement(2041658..2043088)	-	0	100
Acinetobacter baumannii	cellular organisms; Bacteria; Pseudomonadati; Pseudomonadota; Gammaproteobacteria; Moraxellales; Moraxellaceae	GCF_002762115.1_ASM276211v1	lcl|NZ_CP018664.1_prot_WP_000096316.1_3162	lcl|NZ_CP024613.1_prot_WP_000096311.1_1895	CTZ19_RS09795	complement(2040769..2041623)	-	0	100
Acinetobacter baumannii	cellular organisms; Bacteria; Pseudomonadati; Pseudomonadota; Gammaproteobacteria; Moraxellales; Moraxellaceae	GCF_002762115.1_ASM276211v1	lcl|NZ_CP018664.1_prot_WP_000028994.1_3163	lcl|NZ_CP024613.1_prot_WP_000117516.1_1894	CTZ19_RS09790	complement(2039928..2040767)	-	0	100
Acinetobacter baumannii	cellular organisms; Bacteria; Pseudomonadati; Pseudomonadota; Gammaproteobacteria; Moraxellales; Moraxellaceae	GCF_040529225.1_ASM4052922v1	lcl|NZ_CP018664.1_prot_WP_000080816.1_3158	lcl|NZ_CP159518.1_prot_WP_000080817.1_1838	ABWX09_RS09430	complement(2001563..2002306)	-	0	100
Acinetobacter baumannii	cellular organisms; Bacteria; Pseudomonadati; Pseudomonadota; Gammaproteobacteria; Moraxellales; Moraxellaceae	GCF_040529225.1_ASM4052922v1	lcl|NZ_CP018664.1_prot_WP_001249623.1_3161	lcl|NZ_CP159518.1_prot_WP_001249637.1_1835	ABWX09_RS09415	complement(1998085..1999515)	-	0	100
Acinetobacter baumannii	cellular organisms; Bacteria; Pseudomonadati; Pseudomonadota; Gammaproteobacteria; Moraxellales; Moraxellaceae	GCF_040529225.1_ASM4052922v1	lcl|NZ_CP018664.1_prot_WP_000096316.1_3162	lcl|NZ_CP159518.1_prot_WP_000096311.1_1834	ABWX09_RS09410	complement(1997196..1998050)	-	0	100
Acinetobacter baumannii	cellular organisms; Bacteria; Pseudomonadati; Pseudomonadota; Gammaproteobacteria; Moraxellales; Moraxellaceae	GCF_040529225.1_ASM4052922v1	lcl|NZ_CP018664.1_prot_WP_000028994.1_3163	lcl|NZ_CP159518.1_prot_WP_000117516.1_1833	ABWX09_RS09405	complement(1996355..1997194)	-	0	100
Acinetobacter baumannii	cellular organisms; Bacteria; Pseudomonadati; Pseudomonadota; Gammaproteobacteria; Moraxellales; Moraxellaceae	GCF_025722955.1_ASM2572295v1	lcl|NZ_CP018664.1_prot_WP_000080816.1_3158	lcl|NZ_CP106988.1_prot_WP_000080817.1_1990	OC371_RS10225	complement(2105072..2105815)	-	0	100
Acinetobacter baumannii	cellular organisms; Bacteria; Pseudomonadati; Pseudomonadota; Gammaproteobacteria; Moraxellales; Moraxellaceae	GCF_025722955.1_ASM2572295v1	lcl|NZ_CP018664.1_prot_WP_001249623.1_3161	lcl|NZ_CP106988.1_prot_WP_001249637.1_1987	OC371_RS10210	complement(2101594..2103024)	-	0	100
Acinetobacter baumannii	cellular organisms; Bacteria; Pseudomonadati; Pseudomonadota; Gammaproteobacteria; Moraxellales; Moraxellaceae	GCF_025722955.1_ASM2572295v1	lcl|NZ_CP018664.1_prot_WP_000096316.1_3162	lcl|NZ_CP106988.1_prot_WP_000096311.1_1986	OC371_RS10205	complement(2100705..2101559)	-	0	100
Acinetobacter baumannii	cellular organisms; Bacteria; Pseudomonadati; Pseudomonadota; Gammaproteobacteria; Moraxellales; Moraxellaceae	GCF_025722955.1_ASM2572295v1	lcl|NZ_CP018664.1_prot_WP_000028994.1_3163	lcl|NZ_CP106988.1_prot_WP_000117516.1_1985	OC371_RS10200	complement(2099864..2100703)	-	0	100
Acinetobacter baumannii	cellular organisms; Bacteria; Pseudomonadati; Pseudomonadota; Gammaproteobacteria; Moraxellales; Moraxellaceae	GCF_030168285.1_ASM3016828v1	lcl|NZ_CP018664.1_prot_WP_000080816.1_3158	lcl|NZ_CP096894.1_prot_WP_000080817.1_1793	M1783_RS09195	1909282..1910025	+	0	100
Acinetobacter baumannii	cellular organisms; Bacteria; Pseudomonadati; Pseudomonadota; Gammaproteobacteria; Moraxellales; Moraxellaceae	GCF_030168285.1_ASM3016828v1	lcl|NZ_CP018664.1_prot_WP_001249623.1_3161	lcl|NZ_CP096894.1_prot_WP_001249637.1_1796	M1783_RS09210	1912073..1913503	+	0	100
Acinetobacter baumannii	cellular organisms; Bacteria; Pseudomonadati; Pseudomonadota; Gammaproteobacteria; Moraxellales; Moraxellaceae	GCF_030168285.1_ASM3016828v1	lcl|NZ_CP018664.1_prot_WP_000096316.1_3162	lcl|NZ_CP096894.1_prot_WP_000096311.1_1797	M1783_RS09215	1913538..1914392	+	0	100
Acinetobacter baumannii	cellular organisms; Bacteria; Pseudomonadati; Pseudomonadota; Gammaproteobacteria; Moraxellales; Moraxellaceae	GCF_030168285.1_ASM3016828v1	lcl|NZ_CP018664.1_prot_WP_000028994.1_3163	lcl|NZ_CP096894.1_prot_WP_000117516.1_1798	M1783_RS09220	1914394..1915233	+	0	100
Acinetobacter baumannii	cellular organisms; Bacteria; Pseudomonadati; Pseudomonadota; Gammaproteobacteria; Moraxellales; Moraxellaceae	GCF_052054865.1_ASM5205486v1	lcl|NZ_CP018664.1_prot_WP_000080816.1_3158	lcl|NZ_CP175869.1_prot_WP_000080821.1_1891	ACKPDV_RS09710	complement(1978945..1979688)	-	0	100
Acinetobacter baumannii	cellular organisms; Bacteria; Pseudomonadati; Pseudomonadota; Gammaproteobacteria; Moraxellales; Moraxellaceae	GCF_052054865.1_ASM5205486v1	lcl|NZ_CP018664.1_prot_WP_001249623.1_3161	lcl|NZ_CP175869.1_prot_WP_001249636.1_1888	ACKPDV_RS09695	complement(1975467..1976897)	-	0	100
Acinetobacter baumannii	cellular organisms; Bacteria; Pseudomonadati; Pseudomonadota; Gammaproteobacteria; Moraxellales; Moraxellaceae	GCF_052054865.1_ASM5205486v1	lcl|NZ_CP018664.1_prot_WP_000096316.1_3162	lcl|NZ_CP175869.1_prot_WP_000096301.1_1887	ACKPDV_RS09690	complement(1974578..1975432)	-	0	100
Acinetobacter baumannii	cellular organisms; Bacteria; Pseudomonadati; Pseudomonadota; Gammaproteobacteria; Moraxellales; Moraxellaceae	GCF_052054865.1_ASM5205486v1	lcl|NZ_CP018664.1_prot_WP_000028994.1_3163	lcl|NZ_CP175869.1_prot_WP_000029005.1_1886	ACKPDV_RS09685	complement(1973737..1974576)	-	0	100
Acinetobacter baumannii	cellular organisms; Bacteria; Pseudomonadati; Pseudomonadota; Gammaproteobacteria; Moraxellales; Moraxellaceae	GCF_029223565.1_ASM2922356v1	lcl|NZ_CP018664.1_prot_WP_000080816.1_3158	lcl|NZ_CP104295.1_prot_WP_071210911.1_1794	N4Q44_RS09235	complement(1968958..1969701)	-	0	100
Acinetobacter baumannii	cellular organisms; Bacteria; Pseudomonadati; Pseudomonadota; Gammaproteobacteria; Moraxellales; Moraxellaceae	GCF_029223565.1_ASM2922356v1	lcl|NZ_CP018664.1_prot_WP_001249623.1_3161	lcl|NZ_CP104295.1_prot_WP_071210913.1_1791	N4Q44_RS09220	complement(1965480..1966910)	-	0	100
Acinetobacter baumannii	cellular organisms; Bacteria; Pseudomonadati; Pseudomonadota; Gammaproteobacteria; Moraxellales; Moraxellaceae	GCF_029223565.1_ASM2922356v1	lcl|NZ_CP018664.1_prot_WP_000096316.1_3162	lcl|NZ_CP104295.1_prot_WP_071210914.1_1790	N4Q44_RS09215	complement(1964591..1965445)	-	0	100
Acinetobacter baumannii	cellular organisms; Bacteria; Pseudomonadati; Pseudomonadota; Gammaproteobacteria; Moraxellales; Moraxellaceae	GCF_029223565.1_ASM2922356v1	lcl|NZ_CP018664.1_prot_WP_000028994.1_3163	lcl|NZ_CP104295.1_prot_WP_071210915.1_1789	N4Q44_RS09210	complement(1963750..1964589)	-	0	100
Acinetobacter baumannii	cellular organisms; Bacteria; Pseudomonadati; Pseudomonadota; Gammaproteobacteria; Moraxellales; Moraxellaceae	GCF_023517235.1_ASM2351723v1	lcl|NZ_CP018664.1_prot_WP_000080816.1_3158	lcl|NZ_CP077835.1_prot_WP_071210911.1_1795	KU217_RS09225	complement(1968949..1969692)	-	0	100
Acinetobacter baumannii	cellular organisms; Bacteria; Pseudomonadati; Pseudomonadota; Gammaproteobacteria; Moraxellales; Moraxellaceae	GCF_023517235.1_ASM2351723v1	lcl|NZ_CP018664.1_prot_WP_001249623.1_3161	lcl|NZ_CP077835.1_prot_WP_071210913.1_1792	KU217_RS09210	complement(1965471..1966901)	-	0	100
Acinetobacter baumannii	cellular organisms; Bacteria; Pseudomonadati; Pseudomonadota; Gammaproteobacteria; Moraxellales; Moraxellaceae	GCF_023517235.1_ASM2351723v1	lcl|NZ_CP018664.1_prot_WP_000096316.1_3162	lcl|NZ_CP077835.1_prot_WP_071210914.1_1791	KU217_RS09205	complement(1964582..1965436)	-	0	100
Acinetobacter baumannii	cellular organisms; Bacteria; Pseudomonadati; Pseudomonadota; Gammaproteobacteria; Moraxellales; Moraxellaceae	GCF_023517235.1_ASM2351723v1	lcl|NZ_CP018664.1_prot_WP_000028994.1_3163	lcl|NZ_CP077835.1_prot_WP_071210915.1_1790	KU217_RS09200	complement(1963741..1964580)	-	0	100
Acinetobacter baumannii	cellular organisms; Bacteria; Pseudomonadati; Pseudomonadota; Gammaproteobacteria; Moraxellales; Moraxellaceae	GCF_002741415.1_ASM274141v1	lcl|NZ_CP018664.1_prot_WP_000080816.1_3158	lcl|NZ_CP024418.1_prot_WP_000080819.1_1966	A388_RS10210	complement(2068101..2068844)	-	0	100
Acinetobacter baumannii	cellular organisms; Bacteria; Pseudomonadati; Pseudomonadota; Gammaproteobacteria; Moraxellales; Moraxellaceae	GCF_002741415.1_ASM274141v1	lcl|NZ_CP018664.1_prot_WP_001249623.1_3161	lcl|NZ_CP024418.1_prot_WP_001249621.1_1963	A388_RS10195	complement(2064623..2066053)	-	0	100
Acinetobacter baumannii	cellular organisms; Bacteria; Pseudomonadati; Pseudomonadota; Gammaproteobacteria; Moraxellales; Moraxellaceae	GCF_002741415.1_ASM274141v1	lcl|NZ_CP018664.1_prot_WP_000096316.1_3162	lcl|NZ_CP024418.1_prot_WP_000097138.1_1962	A388_RS10190	complement(2063734..2064588)	-	0	100
Acinetobacter baumannii	cellular organisms; Bacteria; Pseudomonadati; Pseudomonadota; Gammaproteobacteria; Moraxellales; Moraxellaceae	GCF_002741415.1_ASM274141v1	lcl|NZ_CP018664.1_prot_WP_000028994.1_3163	lcl|NZ_CP024418.1_prot_WP_000029000.1_1961	A388_RS10185	complement(2062893..2063732)	-	0	100
Acinetobacter baumannii	cellular organisms; Bacteria; Pseudomonadati; Pseudomonadota; Gammaproteobacteria; Moraxellales; Moraxellaceae	GCF_012272715.1_ASM1227271v1	lcl|NZ_CP018664.1_prot_WP_000080816.1_3158	lcl|NZ_CP050904.1_prot_WP_000080817.1_1882	HFD79_RS09655	complement(2031616..2032359)	-	0	100
Acinetobacter baumannii	cellular organisms; Bacteria; Pseudomonadati; Pseudomonadota; Gammaproteobacteria; Moraxellales; Moraxellaceae	GCF_012272715.1_ASM1227271v1	lcl|NZ_CP018664.1_prot_WP_001249623.1_3161	lcl|NZ_CP050904.1_prot_WP_001249637.1_1879	HFD79_RS09640	complement(2028138..2029568)	-	0	100
Acinetobacter baumannii	cellular organisms; Bacteria; Pseudomonadati; Pseudomonadota; Gammaproteobacteria; Moraxellales; Moraxellaceae	GCF_012272715.1_ASM1227271v1	lcl|NZ_CP018664.1_prot_WP_000096316.1_3162	lcl|NZ_CP050904.1_prot_WP_000096311.1_1878	HFD79_RS09635	complement(2027249..2028103)	-	0	100
Acinetobacter baumannii	cellular organisms; Bacteria; Pseudomonadati; Pseudomonadota; Gammaproteobacteria; Moraxellales; Moraxellaceae	GCF_012272715.1_ASM1227271v1	lcl|NZ_CP018664.1_prot_WP_000028994.1_3163	lcl|NZ_CP050904.1_prot_WP_000117516.1_1877	HFD79_RS09630	complement(2026408..2027247)	-	0	100
Acinetobacter baumannii	cellular organisms; Bacteria; Pseudomonadati; Pseudomonadota; Gammaproteobacteria; Moraxellales; Moraxellaceae	GCF_012974845.1_ASM1297484v1	lcl|NZ_CP018664.1_prot_WP_000080816.1_3158	lcl|NZ_CP041148.1_prot_WP_000080817.1_2001	FI878_RS10220	complement(2106069..2106812)	-	0	100
Acinetobacter baumannii	cellular organisms; Bacteria; Pseudomonadati; Pseudomonadota; Gammaproteobacteria; Moraxellales; Moraxellaceae	GCF_012974845.1_ASM1297484v1	lcl|NZ_CP018664.1_prot_WP_001249623.1_3161	lcl|NZ_CP041148.1_prot_WP_001249637.1_1998	FI878_RS10205	complement(2102591..2104021)	-	0	100
Acinetobacter baumannii	cellular organisms; Bacteria; Pseudomonadati; Pseudomonadota; Gammaproteobacteria; Moraxellales; Moraxellaceae	GCF_012974845.1_ASM1297484v1	lcl|NZ_CP018664.1_prot_WP_000096316.1_3162	lcl|NZ_CP041148.1_prot_WP_000096311.1_1997	FI878_RS10200	complement(2101702..2102556)	-	0	100
Acinetobacter baumannii	cellular organisms; Bacteria; Pseudomonadati; Pseudomonadota; Gammaproteobacteria; Moraxellales; Moraxellaceae	GCF_012974845.1_ASM1297484v1	lcl|NZ_CP018664.1_prot_WP_000028994.1_3163	lcl|NZ_CP041148.1_prot_WP_000117516.1_1996	FI878_RS10195	complement(2100861..2101700)	-	0	100
Acinetobacter baumannii	cellular organisms; Bacteria; Pseudomonadati; Pseudomonadota; Gammaproteobacteria; Moraxellales; Moraxellaceae	GCF_001636235.1_ASM163623v1	lcl|NZ_CP018664.1_prot_WP_000080816.1_3158	lcl|NZ_CP015364.1_prot_WP_000080820.1_277	Aba3207_RS01360	267740..268483	+	0	100
Acinetobacter baumannii	cellular organisms; Bacteria; Pseudomonadati; Pseudomonadota; Gammaproteobacteria; Moraxellales; Moraxellaceae	GCF_001636235.1_ASM163623v1	lcl|NZ_CP018664.1_prot_WP_001249623.1_3161	lcl|NZ_CP015364.1_prot_WP_001249618.1_280	Aba3207_RS01375	270531..271961	+	0	100
Acinetobacter baumannii	cellular organisms; Bacteria; Pseudomonadati; Pseudomonadota; Gammaproteobacteria; Moraxellales; Moraxellaceae	GCF_001636235.1_ASM163623v1	lcl|NZ_CP018664.1_prot_WP_000096316.1_3162	lcl|NZ_CP015364.1_prot_WP_000096309.1_281	Aba3207_RS01380	271996..272850	+	0	100
Acinetobacter baumannii	cellular organisms; Bacteria; Pseudomonadati; Pseudomonadota; Gammaproteobacteria; Moraxellales; Moraxellaceae	GCF_001636235.1_ASM163623v1	lcl|NZ_CP018664.1_prot_WP_000028994.1_3163	lcl|NZ_CP015364.1_prot_WP_000028992.1_282	Aba3207_RS01385	272852..273691	+	0	100
Acinetobacter baumannii	cellular organisms; Bacteria; Pseudomonadati; Pseudomonadota; Gammaproteobacteria; Moraxellales; Moraxellaceae	GCF_022469075.1_ASM2246907v1	lcl|NZ_CP018664.1_prot_WP_000080816.1_3158	lcl|NZ_CP091357.1_prot_WP_000080817.1_667	L2Z18_RS03345	complement(687331..688074)	-	0	100
Acinetobacter baumannii	cellular organisms; Bacteria; Pseudomonadati; Pseudomonadota; Gammaproteobacteria; Moraxellales; Moraxellaceae	GCF_022469075.1_ASM2246907v1	lcl|NZ_CP018664.1_prot_WP_001249623.1_3161	lcl|NZ_CP091357.1_prot_WP_001249637.1_664	L2Z18_RS03330	complement(683853..685283)	-	0	100
Acinetobacter baumannii	cellular organisms; Bacteria; Pseudomonadati; Pseudomonadota; Gammaproteobacteria; Moraxellales; Moraxellaceae	GCF_022469075.1_ASM2246907v1	lcl|NZ_CP018664.1_prot_WP_000096316.1_3162	lcl|NZ_CP091357.1_prot_WP_000096311.1_663	L2Z18_RS03325	complement(682964..683818)	-	0	100
Acinetobacter baumannii	cellular organisms; Bacteria; Pseudomonadati; Pseudomonadota; Gammaproteobacteria; Moraxellales; Moraxellaceae	GCF_022469075.1_ASM2246907v1	lcl|NZ_CP018664.1_prot_WP_000028994.1_3163	lcl|NZ_CP091357.1_prot_WP_000117516.1_662	L2Z18_RS03320	complement(682123..682962)	-	0	100
Acinetobacter baumannii	cellular organisms; Bacteria; Pseudomonadati; Pseudomonadota; Gammaproteobacteria; Moraxellales; Moraxellaceae	GCF_033192035.1_ASM3319203v1	lcl|NZ_CP018664.1_prot_WP_000080816.1_3158
Acinetobacter baumannii	cellular organisms; Bacteria; Pseudomonadati; Pseudomonadota; Gammaproteobacteria; Moraxellales; Moraxellaceae	GCF_033192035.1_ASM3319203v1	lcl|NZ_CP018664.1_prot_WP_001249623.1_3161	lcl|NZ_CP136183.1_prot_WP_002057534.1_1844	RWA07_RS09475	1958148..1959578	+	0	100
Acinetobacter baumannii	cellular organisms; Bacteria; Pseudomonadati; Pseudomonadota; Gammaproteobacteria; Moraxellales; Moraxellaceae	GCF_033192035.1_ASM3319203v1	lcl|NZ_CP018664.1_prot_WP_000096316.1_3162
Acinetobacter baumannii	cellular organisms; Bacteria; Pseudomonadati; Pseudomonadota; Gammaproteobacteria; Moraxellales; Moraxellaceae	GCF_033192035.1_ASM3319203v1	lcl|NZ_CP018664.1_prot_WP_000028994.1_3163
Acinetobacter baumannii	cellular organisms; Bacteria; Pseudomonadati; Pseudomonadota; Gammaproteobacteria; Moraxellales; Moraxellaceae	GCF_038998165.1_ASM3899816v1	lcl|NZ_CP018664.1_prot_WP_000080816.1_3158	lcl|NZ_CP144255.1_prot_WP_000080817.1_1865	V3O07_RS09560	1997100..1997843	+	0	100
Acinetobacter baumannii	cellular organisms; Bacteria; Pseudomonadati; Pseudomonadota; Gammaproteobacteria; Moraxellales; Moraxellaceae	GCF_038998165.1_ASM3899816v1	lcl|NZ_CP018664.1_prot_WP_001249623.1_3161	lcl|NZ_CP144255.1_prot_WP_001249637.1_1868	V3O07_RS09575	1999891..2001321	+	0	100
Acinetobacter baumannii	cellular organisms; Bacteria; Pseudomonadati; Pseudomonadota; Gammaproteobacteria; Moraxellales; Moraxellaceae	GCF_038998165.1_ASM3899816v1	lcl|NZ_CP018664.1_prot_WP_000096316.1_3162	lcl|NZ_CP144255.1_prot_WP_000096311.1_1869	V3O07_RS09580	2001356..2002210	+	0	100
Acinetobacter baumannii	cellular organisms; Bacteria; Pseudomonadati; Pseudomonadota; Gammaproteobacteria; Moraxellales; Moraxellaceae	GCF_038998165.1_ASM3899816v1	lcl|NZ_CP018664.1_prot_WP_000028994.1_3163	lcl|NZ_CP144255.1_prot_WP_000117516.1_1870	V3O07_RS09585	2002212..2003051	+	0	100
Acinetobacter baumannii	cellular organisms; Bacteria; Pseudomonadati; Pseudomonadota; Gammaproteobacteria; Moraxellales; Moraxellaceae	GCF_045278655.1_ASM4527865v1	lcl|NZ_CP018664.1_prot_WP_000080816.1_3158	lcl|NZ_CP137073.1_prot_WP_000080817.1_2930	R3L07_RS15085	3138102..3138845	+	0	100
Acinetobacter baumannii	cellular organisms; Bacteria; Pseudomonadati; Pseudomonadota; Gammaproteobacteria; Moraxellales; Moraxellaceae	GCF_045278655.1_ASM4527865v1	lcl|NZ_CP018664.1_prot_WP_001249623.1_3161	lcl|NZ_CP137073.1_prot_WP_001249637.1_2933	R3L07_RS15100	3140893..3142323	+	0	100
Acinetobacter baumannii	cellular organisms; Bacteria; Pseudomonadati; Pseudomonadota; Gammaproteobacteria; Moraxellales; Moraxellaceae	GCF_045278655.1_ASM4527865v1	lcl|NZ_CP018664.1_prot_WP_000096316.1_3162	lcl|NZ_CP137073.1_prot_WP_000096311.1_2934	R3L07_RS15105	3142358..3143212	+	0	100
Acinetobacter baumannii	cellular organisms; Bacteria; Pseudomonadati; Pseudomonadota; Gammaproteobacteria; Moraxellales; Moraxellaceae	GCF_045278655.1_ASM4527865v1	lcl|NZ_CP018664.1_prot_WP_000028994.1_3163	lcl|NZ_CP137073.1_prot_WP_000117516.1_2935	R3L07_RS15110	3143214..3144053	+	0	100
Acinetobacter baumannii	cellular organisms; Bacteria; Pseudomonadati; Pseudomonadota; Gammaproteobacteria; Moraxellales; Moraxellaceae	GCF_048067295.1_ASM4806729v1	lcl|NZ_CP018664.1_prot_WP_000080816.1_3158	lcl|NZ_CP179707.1_prot_WP_000080817.1_1815	ACMFG5_RS09300	1944704..1945447	+	0	100
Acinetobacter baumannii	cellular organisms; Bacteria; Pseudomonadati; Pseudomonadota; Gammaproteobacteria; Moraxellales; Moraxellaceae	GCF_048067295.1_ASM4806729v1	lcl|NZ_CP018664.1_prot_WP_001249623.1_3161	lcl|NZ_CP179707.1_prot_WP_001249637.1_1818	ACMFG5_RS09315	1947495..1948925	+	0	100
Acinetobacter baumannii	cellular organisms; Bacteria; Pseudomonadati; Pseudomonadota; Gammaproteobacteria; Moraxellales; Moraxellaceae	GCF_048067295.1_ASM4806729v1	lcl|NZ_CP018664.1_prot_WP_000096316.1_3162	lcl|NZ_CP179707.1_prot_WP_000096311.1_1819	ACMFG5_RS09320	1948960..1949814	+	0	100
Acinetobacter baumannii	cellular organisms; Bacteria; Pseudomonadati; Pseudomonadota; Gammaproteobacteria; Moraxellales; Moraxellaceae	GCF_048067295.1_ASM4806729v1	lcl|NZ_CP018664.1_prot_WP_000028994.1_3163	lcl|NZ_CP179707.1_prot_WP_000117516.1_1820	ACMFG5_RS09325	1949816..1950655	+	0	100
Acinetobacter baumannii	cellular organisms; Bacteria; Pseudomonadati; Pseudomonadota; Gammaproteobacteria; Moraxellales; Moraxellaceae	GCF_029713905.1_ASM2971390v1	lcl|NZ_CP018664.1_prot_WP_000080816.1_3158	lcl|NZ_CP121579.1_prot_WP_000080817.1_1693	MTS70_RS08660	1767245..1767988	+	0	100
Acinetobacter baumannii	cellular organisms; Bacteria; Pseudomonadati; Pseudomonadota; Gammaproteobacteria; Moraxellales; Moraxellaceae	GCF_029713905.1_ASM2971390v1	lcl|NZ_CP018664.1_prot_WP_001249623.1_3161	lcl|NZ_CP121579.1_prot_WP_001249637.1_1696	MTS70_RS08675	1770036..1771466	+	0	100
Acinetobacter baumannii	cellular organisms; Bacteria; Pseudomonadati; Pseudomonadota; Gammaproteobacteria; Moraxellales; Moraxellaceae	GCF_029713905.1_ASM2971390v1	lcl|NZ_CP018664.1_prot_WP_000096316.1_3162	lcl|NZ_CP121579.1_prot_WP_000096311.1_1697	MTS70_RS08680	1771501..1772355	+	0	100
Acinetobacter baumannii	cellular organisms; Bacteria; Pseudomonadati; Pseudomonadota; Gammaproteobacteria; Moraxellales; Moraxellaceae	GCF_029713905.1_ASM2971390v1	lcl|NZ_CP018664.1_prot_WP_000028994.1_3163	lcl|NZ_CP121579.1_prot_WP_000117516.1_1698	MTS70_RS08685	1772357..1773196	+	0	100
Acinetobacter baumannii	cellular organisms; Bacteria; Pseudomonadati; Pseudomonadota; Gammaproteobacteria; Moraxellales; Moraxellaceae	GCF_051356875.1_ASM5135687v1	lcl|NZ_CP018664.1_prot_WP_000080816.1_3158	lcl|NZ_CP195705.1_prot_WP_000080817.1_451	ACSENK_RS02260	complement(459734..460477)	-	0	100
Acinetobacter baumannii	cellular organisms; Bacteria; Pseudomonadati; Pseudomonadota; Gammaproteobacteria; Moraxellales; Moraxellaceae	GCF_051356875.1_ASM5135687v1	lcl|NZ_CP018664.1_prot_WP_001249623.1_3161	lcl|NZ_CP195705.1_prot_WP_001249637.1_448	ACSENK_RS02245	complement(456256..457686)	-	0	100
Acinetobacter baumannii	cellular organisms; Bacteria; Pseudomonadati; Pseudomonadota; Gammaproteobacteria; Moraxellales; Moraxellaceae	GCF_051356875.1_ASM5135687v1	lcl|NZ_CP018664.1_prot_WP_000096316.1_3162	lcl|NZ_CP195705.1_prot_WP_000096311.1_447	ACSENK_RS02240	complement(455367..456221)	-	0	100
Acinetobacter baumannii	cellular organisms; Bacteria; Pseudomonadati; Pseudomonadota; Gammaproteobacteria; Moraxellales; Moraxellaceae	GCF_051356875.1_ASM5135687v1	lcl|NZ_CP018664.1_prot_WP_000028994.1_3163	lcl|NZ_CP195705.1_prot_WP_000117516.1_446	ACSENK_RS02235	complement(454526..455365)	-	0	100
Acinetobacter baumannii	cellular organisms; Bacteria; Pseudomonadati; Pseudomonadota; Gammaproteobacteria; Moraxellales; Moraxellaceae	GCF_016350085.1_ASM1635008v1	lcl|NZ_CP018664.1_prot_WP_000080816.1_3158	lcl|NZ_CP066237.1_prot_WP_000080817.1_1950	JCR16_RS09985	complement(2075656..2076399)	-	0	100
Acinetobacter baumannii	cellular organisms; Bacteria; Pseudomonadati; Pseudomonadota; Gammaproteobacteria; Moraxellales; Moraxellaceae	GCF_016350085.1_ASM1635008v1	lcl|NZ_CP018664.1_prot_WP_001249623.1_3161	lcl|NZ_CP066237.1_prot_WP_001249637.1_1947	JCR16_RS09970	complement(2072178..2073608)	-	0	100
Acinetobacter baumannii	cellular organisms; Bacteria; Pseudomonadati; Pseudomonadota; Gammaproteobacteria; Moraxellales; Moraxellaceae	GCF_016350085.1_ASM1635008v1	lcl|NZ_CP018664.1_prot_WP_000096316.1_3162	lcl|NZ_CP066237.1_prot_WP_000096311.1_1946	JCR16_RS09965	complement(2071289..2072143)	-	0	100
Acinetobacter baumannii	cellular organisms; Bacteria; Pseudomonadati; Pseudomonadota; Gammaproteobacteria; Moraxellales; Moraxellaceae	GCF_016350085.1_ASM1635008v1	lcl|NZ_CP018664.1_prot_WP_000028994.1_3163	lcl|NZ_CP066237.1_prot_WP_000117516.1_1945	JCR16_RS09960	complement(2070448..2071287)	-	0	100
Acinetobacter baumannii	cellular organisms; Bacteria; Pseudomonadati; Pseudomonadota; Gammaproteobacteria; Moraxellales; Moraxellaceae	GCF_002082645.1_ASM208264v1	lcl|NZ_CP018664.1_prot_WP_000080816.1_3158	lcl|NZ_CP020586.1_prot_WP_000080817.1_2097	B7L36_RS11405	2253850..2254593	+	0	100
Acinetobacter baumannii	cellular organisms; Bacteria; Pseudomonadati; Pseudomonadota; Gammaproteobacteria; Moraxellales; Moraxellaceae	GCF_002082645.1_ASM208264v1	lcl|NZ_CP018664.1_prot_WP_001249623.1_3161	lcl|NZ_CP020586.1_prot_WP_083062563.1_2101	B7L36_RS11425	2257887..2259260	+	0	96
Acinetobacter baumannii	cellular organisms; Bacteria; Pseudomonadati; Pseudomonadota; Gammaproteobacteria; Moraxellales; Moraxellaceae	GCF_002082645.1_ASM208264v1	lcl|NZ_CP018664.1_prot_WP_000096316.1_3162	lcl|NZ_CP020586.1_prot_WP_000096311.1_2102	B7L36_RS11430	2259295..2260149	+	0	100
Acinetobacter baumannii	cellular organisms; Bacteria; Pseudomonadati; Pseudomonadota; Gammaproteobacteria; Moraxellales; Moraxellaceae	GCF_002082645.1_ASM208264v1	lcl|NZ_CP018664.1_prot_WP_000028994.1_3163	lcl|NZ_CP020586.1_prot_WP_000117516.1_2103	B7L36_RS11435	2260151..2260990	+	0	100
[truncated: 9,496 more rows]
